# Supplementary material for: Transcriptomic basis for drought-resistance in Brassica napus L
Source: Sci Rep. 2017 Jan 16;7:40532. doi: 10.1038/srep40532 (PMC5238399; doi:10.1038/srep40532)
Supplement: Supplementary S1_Table [file srep40532-s2.xlsx]

## Sheet: 1491DEGs in RT-R
geneID	RT-Expression	R-Expression	RT-RPKM	R-RPKM	log2Ratio(R/RT)	P-value	FDR	GO_C	GO_P	GO_F	KEGG Pathway
BnaA03g56650D	0	57	0.001	4.0932	11.999	6.03508e-18	1.25367e-16	GO:0009570 chloroplast stroma;GO:0009532 plastid stroma;GO:0005737 cytoplasm;GO:0009507 chloroplast;GO:0044444 cytoplasmic part;GO:0009536 plastid;GO:0044434 chloroplast part;GO:0044422 organelle part;GO:0044446 intracellular organelle part;GO:0044435 plastid part;GO:0009941 chloroplast envelope;GO:0009526 plastid envelope;GO:0031967 organelle envelope;GO:0031975 envelope;GO:0005623 cell;GO:00444…	GO:1901700 response to oxygen-containing compound;GO:0010035 response to inorganic substance;GO:0042221 response to chemical stimulus;GO:0031668 cellular response to extracellular stimulus;GO:0071496 cellular response to external stimulus;GO:0009991 response to extracellular stimulus;GO:0009415 response to water stimulus;GO:0009414 response to water deprivation;GO:0006950 response to stress;GO:00…	-	ko01100 Metabolic pathways;ko00196 Photosynthesis - antenna proteins;
BnaA03g56740D	0	54	0.001	3.87777	11.921	4.86304e-17	9.57817e-16	GO:0009570 chloroplast stroma;GO:0009532 plastid stroma;GO:0005737 cytoplasm;GO:0009507 chloroplast;GO:0044444 cytoplasmic part;GO:0009536 plastid;GO:0044434 chloroplast part;GO:0044422 organelle part;GO:0044446 intracellular organelle part;GO:0044435 plastid part;GO:0009941 chloroplast envelope;GO:0009526 plastid envelope;GO:0031967 organelle envelope;GO:0031975 envelope;GO:0005623 cell;GO:00444…	GO:1901700 response to oxygen-containing compound;GO:0010035 response to inorganic substance;GO:0042221 response to chemical stimulus;GO:0031668 cellular response to extracellular stimulus;GO:0071496 cellular response to external stimulus;GO:0009991 response to extracellular stimulus;GO:0009415 response to water stimulus;GO:0009414 response to water deprivation;GO:0006950 response to stress;GO:00…	-	ko01100 Metabolic pathways;ko00196 Photosynthesis - antenna proteins;
BnaA06g30800D	0	71	0.001	1.51729	10.5673	3.5615e-22	9.26764e-21	GO:0005829 cytosol;GO:0005737 cytoplasm;GO:0044444 cytoplasmic part;GO:0005623 cell;GO:0044464 cell part;GO:0005622 intracellular;GO:0044424 intracellular part;	GO:0050896 response to stimulus;GO:0044710 single-organism metabolic process;GO:0019748 secondary metabolic process;GO:0044711 single-organism biosynthetic process;GO:0009698 phenylpropanoid metabolic process;GO:0044281 small molecule metabolic process;GO:0044550 secondary metabolite biosynthetic process;GO:0044283 small molecule biosynthetic process;GO:0008202 steroid metabolic process;GO:000969…	GO:0003824 catalytic activity;GO:0008374 O-acyltransferase activity;GO:0050736 O-malonyltransferase activity;GO:0016420 malonyltransferase activity;GO:0016747 transferase activity, transferring acyl groups other than amino-acyl groups;GO:0016746 transferase activity, transferring acyl groups;GO:0016407 acetyltransferase activity;GO:0003985 acetyl-CoA C-acetyltransferase activity;GO:0016453 C-acet…	ko00940 Phenylpropanoid biosynthesis;ko01110 Biosynthesis of secondary metabolites;ko00941 Flavonoid biosynthesis;ko00945 Stilbenoid, diarylheptanoid and gingerol biosynthesis;ko00330 Arginine and proline metabolism;
BnaC04g18800D	0	13	0.001	1.23263	10.2675	0.000118027	0.000619685	GO:0005618 cell wall;GO:0030312 external encapsulating structure;GO:0071944 cell periphery;GO:0005737 cytoplasm;GO:0005623 cell;GO:0044464 cell part;GO:0005622 intracellular;GO:0044424 intracellular part;	GO:0006950 response to stress;GO:0050896 response to stimulus;GO:0044710 single-organism metabolic process;GO:0006970 response to osmotic stress;GO:0055114 oxidation-reduction process;GO:0009651 response to salt stress;GO:0044711 single-organism biosynthetic process;GO:0043436 oxoacid metabolic process;GO:0006082 organic acid metabolic process;GO:0044281 small molecule metabolic process;GO:004428…	GO:0016491 oxidoreductase activity;GO:0003824 catalytic activity;GO:0016645 oxidoreductase activity, acting on the CH-NH group of donors;GO:0016646 oxidoreductase activity, acting on the CH-NH group of donors, NAD or NADP as acceptor;GO:1901363 heterocyclic compound binding;GO:0097159 organic cyclic compound binding;GO:0005488 binding;GO:0000166 nucleotide binding;GO:1901265 nucleoside phosphate …	ko01110 Biosynthesis of secondary metabolites;ko01100 Metabolic pathways;ko00330 Arginine and proline metabolism;
BnaCnng36560D	0	32	0.001	1.00167	9.96819	2.15058e-10	2.54585e-09	-	GO:0044710 single-organism metabolic process;GO:0044699 single-organism process;GO:0048731 system development;GO:0008152 metabolic process;GO:0044767 single-organism developmental process;GO:0048856 anatomical structure development;GO:0008610 lipid biosynthetic process;GO:0007275 multicellular organismal development;GO:0032502 developmental process;GO:0006721 terpenoid metabolic process;GO:190157…	-	ko03040 Spliceosome;
BnaA10g13870D	0	83	0.001	1.00074	9.96685	8.44762e-26	2.60618e-24	GO:0005623 cell;GO:0044464 cell part;GO:0005634 nucleus;GO:0005622 intracellular;GO:0043231 intracellular membrane-bounded organelle;GO:0043227 membrane-bounded organelle;GO:0044424 intracellular part;GO:0043229 intracellular organelle;GO:0043226 organelle;	GO:0044710 single-organism metabolic process;GO:0055114 oxidation-reduction process;GO:0008152 metabolic process;GO:0006471 protein ADP-ribosylation;GO:1901576 organic substance biosynthetic process;GO:0009058 biosynthetic process;GO:0044249 cellular biosynthetic process;GO:0009987 cellular process;GO:0071704 organic substance metabolic process;GO:0005975 carbohydrate metabolic process;GO:1901137…	GO:0016491 oxidoreductase activity;GO:0003824 catalytic activity;GO:0016757 transferase activity, transferring glycosyl groups;GO:0003950 NAD+ ADP-ribosyltransferase activity;GO:0003677 DNA binding;GO:0032440 2-alkenal reductase [NAD(P)] activity;GO:0016628 oxidoreductase activity, acting on the CH-CH group of donors, NAD or NADP as acceptor;GO:0016763 transferase activity, transferring pentosyl …	ko03410 Base excision repair;
BnaA09g42520D	0	35	0.001	0.993658	9.95661	2.6689e-11	3.4496e-10	GO:0005737 cytoplasm;GO:0009507 chloroplast;GO:0044444 cytoplasmic part;GO:0009536 plastid;GO:0005623 cell;GO:0044464 cell part;GO:0005634 nucleus;GO:0005622 intracellular;GO:0043231 intracellular membrane-bounded organelle;GO:0043227 membrane-bounded organelle;GO:0044424 intracellular part;GO:0043229 intracellular organelle;GO:0043226 organelle;	GO:0032259 methylation;GO:0008152 metabolic process;	GO:0019010 farnesoic acid O-methyltransferase activity;GO:0003824 catalytic activity;GO:0008171 O-methyltransferase activity;GO:0008757 S-adenosylmethionine-dependent methyltransferase activity;GO:0008168 methyltransferase activity;GO:0016741 transferase activity, transferring one-carbon groups;GO:0016740 transferase activity;	ko00592 alpha-Linolenic acid metabolism;
BnaA03g34560D	0	17	0.001	0.578488	9.17614	7.30602e-06	4.81271e-05	-	GO:0044710 single-organism metabolic process;GO:0043436 oxoacid metabolic process;GO:0006082 organic acid metabolic process;GO:0044281 small molecule metabolic process;GO:0044699 single-organism process;GO:0019752 carboxylic acid metabolic process;GO:0048731 system development;GO:0008152 metabolic process;GO:0032787 monocarboxylic acid metabolic process;GO:0044767 single-organism developmental pr…	-	ko03040 Spliceosome;ko03013 RNA transport;
BnaC04g24050D	0	16	0.001	0.412295	8.68753	1.46472e-05	9.12855e-05	GO:0005737 cytoplasm;GO:0005739 mitochondrion;GO:0044444 cytoplasmic part;GO:0005623 cell;GO:0044464 cell part;GO:0005622 intracellular;GO:0043231 intracellular membrane-bounded organelle;GO:0043227 membrane-bounded organelle;GO:0044424 intracellular part;GO:0043229 intracellular organelle;GO:0043226 organelle;	GO:0006820 anion transport;GO:0006811 ion transport;GO:0071705 nitrogen compound transport;GO:0006812 cation transport;GO:0044765 single-organism transport;GO:0006810 transport;GO:0051234 establishment of localization;GO:0051179 localization;GO:0015711 organic anion transport;GO:0015849 organic acid transport;GO:0046942 carboxylic acid transport;GO:0006865 amino acid transport;GO:0044699 single-o…	GO:0003824 catalytic activity;GO:0016740 transferase activity;GO:0004672 protein kinase activity;GO:0016773 phosphotransferase activity, alcohol group as acceptor;GO:0016772 transferase activity, transferring phosphorus-containing groups;GO:0016301 kinase activity;	ko02010 ABC transporters;ko04626 Plant-pathogen interaction;
BnaA09g55800D	0	17	0.001	0.375625	8.55315	7.30602e-06	4.81316e-05	-	GO:0010167 response to nitrate;GO:0015706 nitrate transport;GO:0000041 transition metal ion transport;GO:0006820 anion transport;GO:0015698 inorganic anion transport;GO:1901700 response to oxygen-containing compound;GO:0006811 ion transport;GO:0010035 response to inorganic substance;GO:0006826 iron ion transport;GO:0010106 cellular response to iron ion starvation;GO:0042221 response to chemical s…	GO:0046527 glucosyltransferase activity;GO:0003824 catalytic activity;GO:0016757 transferase activity, transferring glycosyl groups;GO:0035251 UDP-glucosyltransferase activity;GO:0016758 transferase activity, transferring hexosyl groups;GO:0080044 quercetin 7-O-glucosyltransferase activity;GO:0080045 quercetin 3'-O-glucosyltransferase activity;GO:0008194 UDP-glycosyltransferase activity;GO:008004…	ko00940 Phenylpropanoid biosynthesis;ko00943 Isoflavonoid biosynthesis;
BnaCnng25180D	0	23	0.001	0.306444	8.25948	1.1252e-07	9.73244e-07	-	-	GO:1901363 heterocyclic compound binding;GO:0097159 organic cyclic compound binding;GO:0005488 binding;	ko01110 Biosynthesis of secondary metabolites;ko01100 Metabolic pathways;ko00010 Glycolysis / Gluconeogenesis;ko00350 Tyrosine metabolism;ko00071 Fatty acid metabolism;
BnaC02g45160D	15	1713	0.767322	88.0504	6.84235	0	0	GO:0071944 cell periphery;GO:0016020 membrane;GO:0005886 plasma membrane;GO:0005623 cell;GO:0044464 cell part;	GO:1901700 response to oxygen-containing compound;GO:0010035 response to inorganic substance;GO:0042221 response to chemical stimulus;GO:1901698 response to nitrogen compound;GO:0009415 response to water stimulus;GO:0009414 response to water deprivation;GO:0006950 response to stress;GO:0050896 response to stimulus;GO:0009725 response to hormone stimulus;GO:0009719 response to endogenous stimulus;…	GO:0043167 ion binding;GO:0043168 anion binding;GO:1901363 heterocyclic compound binding;GO:0097159 organic cyclic compound binding;GO:0005488 binding;GO:0005525 GTP binding;GO:0032561 guanyl ribonucleotide binding;GO:0019001 guanyl nucleotide binding;GO:0000166 nucleotide binding;GO:1901265 nucleoside phosphate binding;GO:0035639 purine ribonucleoside triphosphate binding;GO:0036094 small molecu…	ko01100 Metabolic pathways;ko00565 Ether lipid metabolism;ko00564 Glycerophospholipid metabolism;ko04144 Endocytosis;
BnaAnng35040D	11	1085	0.35877	35.5583	6.63098	4e-306	2.61663e-303	-	GO:0044710 single-organism metabolic process;GO:0043436 oxoacid metabolic process;GO:0006082 organic acid metabolic process;GO:0044281 small molecule metabolic process;GO:0044699 single-organism process;GO:0019752 carboxylic acid metabolic process;GO:0048731 system development;GO:0008152 metabolic process;GO:0032787 monocarboxylic acid metabolic process;GO:0044767 single-organism developmental pr…	-	ko03040 Spliceosome;
BnaC09g28340D	1	87	0.0348366	3.04539	6.44988	2.35866e-25	7.12428e-24	GO:0005623 cell;GO:0044464 cell part;GO:0005634 nucleus;GO:0005622 intracellular;GO:0043231 intracellular membrane-bounded organelle;GO:0043227 membrane-bounded organelle;GO:0044424 intracellular part;GO:0043229 intracellular organelle;GO:0043226 organelle;	GO:0008152 metabolic process;GO:0009987 cellular process;GO:0071704 organic substance metabolic process;GO:0044237 cellular metabolic process;GO:0044238 primary metabolic process;GO:0016925 protein sumoylation;GO:0032446 protein modification by small protein conjugation;GO:0043170 macromolecule metabolic process;GO:0070647 protein modification by small protein conjugation or removal;GO:0043412 ma…	GO:0003824 catalytic activity;GO:0008641 small protein activating enzyme activity;GO:1901363 heterocyclic compound binding;GO:0097159 organic cyclic compound binding;GO:0005515 protein binding;GO:0005488 binding;GO:0000166 nucleotide binding;GO:1901265 nucleoside phosphate binding;GO:0036094 small molecule binding;	ko04120 Ubiquitin mediated proteolysis;
BnaC09g34350D	2	110	0.0489643	2.70601	5.78829	9.54376e-31	3.53014e-29	GO:0071944 cell periphery;GO:0033106 cis-Golgi network membrane;GO:0005829 cytosol;GO:0005794 Golgi apparatus;GO:0005801 cis-Golgi network;GO:0005737 cytoplasm;GO:0016020 membrane;GO:0005886 plasma membrane;GO:0044444 cytoplasmic part;GO:0008287 protein serine/threonine phosphatase complex;GO:0031090 organelle membrane;GO:0044422 organelle part;GO:0032991 macromolecular complex;GO:0043234 protein…	GO:1901700 response to oxygen-containing compound;GO:0010035 response to inorganic substance;GO:0042221 response to chemical stimulus;GO:0009415 response to water stimulus;GO:0009414 response to water deprivation;GO:0006950 response to stress;GO:0050896 response to stimulus;GO:0042538 hyperosmotic salinity response;GO:0009725 response to hormone stimulus;GO:0009719 response to endogenous stimulus…	GO:0003824 catalytic activity;GO:0016787 hydrolase activity;GO:0046872 metal ion binding;GO:0043169 cation binding;GO:0016788 hydrolase activity, acting on ester bonds;GO:0004721 phosphoprotein phosphatase activity;GO:0016791 phosphatase activity;GO:0004722 protein serine/threonine phosphatase activity;GO:0043167 ion binding;GO:0042578 phosphoric ester hydrolase activity;GO:0005488 binding;	ko04075 Plant hormone signal transduction;
BnaC05g35990D	14	547	0.458154	17.987	5.29498	1.14891e-142	2.61836e-140	-	GO:0044710 single-organism metabolic process;GO:0043436 oxoacid metabolic process;GO:0006082 organic acid metabolic process;GO:0044281 small molecule metabolic process;GO:0044699 single-organism process;GO:0019752 carboxylic acid metabolic process;GO:0048731 system development;GO:0008152 metabolic process;GO:0032787 monocarboxylic acid metabolic process;GO:0044767 single-organism developmental pr…	-	ko03040 Spliceosome;ko03013 RNA transport;
BnaC09g36510D	5	168	0.0600705	2.02809	5.07732	7.2717e-44	4.1632e-42	GO:0005623 cell;GO:0044464 cell part;GO:0005634 nucleus;GO:0005622 intracellular;GO:0043231 intracellular membrane-bounded organelle;GO:0043227 membrane-bounded organelle;GO:0044424 intracellular part;GO:0043229 intracellular organelle;GO:0043226 organelle;	GO:0044710 single-organism metabolic process;GO:0055114 oxidation-reduction process;GO:0008152 metabolic process;GO:0006471 protein ADP-ribosylation;GO:1901576 organic substance biosynthetic process;GO:0009058 biosynthetic process;GO:0044249 cellular biosynthetic process;GO:0009987 cellular process;GO:0071704 organic substance metabolic process;GO:0005975 carbohydrate metabolic process;GO:1901137…	GO:0016491 oxidoreductase activity;GO:0003824 catalytic activity;GO:0016757 transferase activity, transferring glycosyl groups;GO:0003950 NAD+ ADP-ribosyltransferase activity;GO:0003677 DNA binding;GO:0032440 2-alkenal reductase [NAD(P)] activity;GO:0016628 oxidoreductase activity, acting on the CH-CH group of donors, NAD or NADP as acceptor;GO:0016763 transferase activity, transferring pentosyl …	ko03410 Base excision repair;
BnaA10g25660D	12	321	0.251364	6.75639	4.7484	9.27158e-80	1.02348e-77	GO:0005576 extracellular region;GO:0016020 membrane;	GO:0006950 response to stress;GO:0050896 response to stimulus;GO:0044710 single-organism metabolic process;GO:0044711 single-organism biosynthetic process;GO:0043436 oxoacid metabolic process;GO:0006082 organic acid metabolic process;GO:0044281 small molecule metabolic process;GO:0044283 small molecule biosynthetic process;GO:0019752 carboxylic acid metabolic process;GO:0016053 organic acid biosy…	GO:0003824 catalytic activity;GO:0016747 transferase activity, transferring acyl groups other than amino-acyl groups;GO:0016746 transferase activity, transferring acyl groups;GO:0016740 transferase activity;	ko01110 Biosynthesis of secondary metabolites;ko00062 Fatty acid elongation;
BnaA01g10880D	9	211	0.330093	7.77614	4.55811	1.11664e-51	7.62955e-50	GO:0071944 cell periphery;GO:0016020 membrane;GO:0005886 plasma membrane;GO:0005623 cell;GO:0044464 cell part;	GO:0044699 single-organism process;GO:0048731 system development;GO:0008152 metabolic process;GO:0044767 single-organism developmental process;GO:0048856 anatomical structure development;GO:0007275 multicellular organismal development;GO:0032502 developmental process;GO:1901576 organic substance biosynthetic process;GO:0009058 biosynthetic process;GO:0044707 single-multicellular organism process;…	-	ko03040 Spliceosome;
BnaA06g19240D	1	22	0.0247313	0.546711	4.46637	2.82602e-06	1.99416e-05	-	GO:1901700 response to oxygen-containing compound;GO:0006811 ion transport;GO:0010035 response to inorganic substance;GO:0042221 response to chemical stimulus;GO:0030001 metal ion transport;GO:0006950 response to stress;GO:0006812 cation transport;GO:0050896 response to stimulus;GO:0044710 single-organism metabolic process;GO:0010033 response to organic substance;GO:0006970 response to osmotic st…	GO:0016829 lyase activity;GO:0048037 cofactor binding;GO:0003824 catalytic activity;GO:0030170 pyridoxal phosphate binding;GO:0004351 glutamate decarboxylase activity;GO:0016831 carboxy-lyase activity;GO:0016830 carbon-carbon lyase activity;GO:0005516 calmodulin binding;GO:0043167 ion binding;GO:0043168 anion binding;GO:0005515 protein binding;GO:0005488 binding;	ko01110 Biosynthesis of secondary metabolites;ko01100 Metabolic pathways;ko00430 Taurine and hypotaurine metabolism;ko00250 Alanine, aspartate and glutamate metabolism;ko00650 Butanoate metabolism;ko00410 beta-Alanine metabolism;
BnaA09g17070D	2	42	0.064367	1.35822	4.39925	5.33454e-11	6.69652e-10	-	GO:0044710 single-organism metabolic process;GO:0044699 single-organism process;GO:0048731 system development;GO:0008152 metabolic process;GO:0044767 single-organism developmental process;GO:0048856 anatomical structure development;GO:0008610 lipid biosynthetic process;GO:0007275 multicellular organismal development;GO:0032502 developmental process;GO:0006721 terpenoid metabolic process;GO:190157…	-	ko03040 Spliceosome;
BnaA01g28600D	24	500	1.0276	21.5115	4.38776	1.1021e-117	1.9084e-115	GO:0005623 cell;GO:0044464 cell part;GO:0005634 nucleus;GO:0005622 intracellular;GO:0043231 intracellular membrane-bounded organelle;GO:0043227 membrane-bounded organelle;GO:0044424 intracellular part;GO:0043229 intracellular organelle;GO:0043226 organelle;	GO:0009830 cell wall modification involved in abscission;GO:0044277 cell wall disassembly;GO:0022411 cellular component disassembly;GO:0044699 single-organism process;GO:0048731 system development;GO:0071554 cell wall organization or biogenesis;GO:0009838 abscission;GO:0042545 cell wall modification;GO:0071555 cell wall organization;GO:0044763 single-organism cellular process;GO:0009664 plant-typ…	-	ko03013 RNA transport;ko03015 mRNA surveillance pathway;
BnaA07g05100D	2	36	0.179989	3.25541	4.17686	2.6111e-09	2.75784e-08	GO:0005576 extracellular region;GO:0005773 vacuole;GO:0005737 cytoplasm;GO:0044444 cytoplasmic part;GO:0005623 cell;GO:0044464 cell part;GO:0005622 intracellular;GO:0043231 intracellular membrane-bounded organelle;GO:0043227 membrane-bounded organelle;GO:0044424 intracellular part;GO:0043229 intracellular organelle;GO:0043226 organelle;	GO:0050896 response to stimulus;GO:0044710 single-organism metabolic process;GO:0019748 secondary metabolic process;GO:0009607 response to biotic stimulus;GO:0051707 response to other organism;GO:0009698 phenylpropanoid metabolic process;GO:0044281 small molecule metabolic process;GO:0009620 response to fungus;GO:0051704 multi-organism process;GO:0008152 metabolic process;GO:0009610 response to s…	GO:0004553 hydrolase activity, hydrolyzing O-glycosyl compounds;GO:0016798 hydrolase activity, acting on glycosyl bonds;GO:0003824 catalytic activity;GO:0016787 hydrolase activity;	ko00940 Phenylpropanoid biosynthesis;ko01110 Biosynthesis of secondary metabolites;ko00500 Starch and sucrose metabolism;ko01100 Metabolic pathways;ko00460 Cyanoamino acid metabolism;ko00052 Galactose metabolism;
BnaC01g26540D	1	16	0.0281722	0.452927	4.00693	0.000139448	0.00072122	GO:0031981 nuclear lumen;GO:0031974 membrane-enclosed lumen;GO:0043233 organelle lumen;GO:0070013 intracellular organelle lumen;GO:0044428 nuclear part;GO:0016592 mediator complex;GO:0044422 organelle part;GO:0044446 intracellular organelle part;GO:0032991 macromolecular complex;GO:0044451 nucleoplasm part;GO:0005654 nucleoplasm;GO:0043234 protein complex;GO:0005623 cell;GO:0044464 cell part;GO:0…	GO:0008152 metabolic process;GO:0009987 cellular process;GO:0009056 catabolic process;GO:0071704 organic substance metabolic process;GO:0044248 cellular catabolic process;GO:1901360 organic cyclic compound metabolic process;GO:1901361 organic cyclic compound catabolic process;GO:0006807 nitrogen compound metabolic process;GO:0019439 aromatic compound catabolic process;GO:0046700 heterocycle catab…	GO:0003824 catalytic activity;GO:0016787 hydrolase activity;GO:0016788 hydrolase activity, acting on ester bonds;GO:0008408 3'-5' exonuclease activity;GO:0004527 exonuclease activity;GO:0004518 nuclease activity;GO:1901363 heterocyclic compound binding;GO:0097159 organic cyclic compound binding;GO:0005488 binding;	ko03008 Ribosome biogenesis in eukaryotes;
BnaC08g48490D	2	26	0.0383409	0.500833	3.70737	1.52887e-06	1.12432e-05	GO:0005576 extracellular region;GO:0005737 cytoplasm;GO:0009507 chloroplast;GO:0044444 cytoplasmic part;GO:0009536 plastid;GO:0005623 cell;GO:0044464 cell part;GO:0005622 intracellular;GO:0043231 intracellular membrane-bounded organelle;GO:0043227 membrane-bounded organelle;GO:0044424 intracellular part;GO:0043229 intracellular organelle;GO:0043226 organelle;	GO:1901700 response to oxygen-containing compound;GO:0042221 response to chemical stimulus;GO:1901698 response to nitrogen compound;GO:0006950 response to stress;GO:0050896 response to stimulus;GO:0044710 single-organism metabolic process;GO:0009725 response to hormone stimulus;GO:0009719 response to endogenous stimulus;GO:0010033 response to organic substance;GO:0055114 oxidation-reduction proce…	GO:0020037 heme binding;GO:0046906 tetrapyrrole binding;GO:0016491 oxidoreductase activity;GO:0004497 monooxygenase activity;GO:0009055 electron carrier activity;GO:0016705 oxidoreductase activity, acting on paired donors, with incorporation or reduction of molecular oxygen;GO:0019825 oxygen binding;GO:0003824 catalytic activity;GO:0005506 iron ion binding;GO:0052694 jasmonoyl-isoleucine-12-hydro…	ko01110 Biosynthesis of secondary metabolites;ko01100 Metabolic pathways;ko00945 Stilbenoid, diarylheptanoid and gingerol biosynthesis;ko00903 Limonene and pinene degradation;ko00073 Cutin, suberine and wax biosynthesis;
BnaC02g31000D	2	24	0.0661184	0.797244	3.5919	5.34148e-06	3.60671e-05	-	GO:0044710 single-organism metabolic process;GO:0044699 single-organism process;GO:0048731 system development;GO:0008152 metabolic process;GO:0044767 single-organism developmental process;GO:0048856 anatomical structure development;GO:0008610 lipid biosynthetic process;GO:0007275 multicellular organismal development;GO:0032502 developmental process;GO:0006721 terpenoid metabolic process;GO:190157…	-	ko03040 Spliceosome;
BnaC03g23750D	4	43	0.271872	2.9367	3.4332	1.37429e-09	1.50088e-08	GO:0009570 chloroplast stroma;GO:0009532 plastid stroma;GO:0005737 cytoplasm;GO:0009507 chloroplast;GO:0044444 cytoplasmic part;GO:0009536 plastid;GO:0044434 chloroplast part;GO:0044422 organelle part;GO:0044446 intracellular organelle part;GO:0044435 plastid part;GO:0009941 chloroplast envelope;GO:0009526 plastid envelope;GO:0031967 organelle envelope;GO:0031975 envelope;GO:0005623 cell;GO:00444…	GO:1901700 response to oxygen-containing compound;GO:0010035 response to inorganic substance;GO:0042221 response to chemical stimulus;GO:0031668 cellular response to extracellular stimulus;GO:0071496 cellular response to external stimulus;GO:0009991 response to extracellular stimulus;GO:0009415 response to water stimulus;GO:0009414 response to water deprivation;GO:0006950 response to stress;GO:00…	-	ko01100 Metabolic pathways;ko00196 Photosynthesis - antenna proteins;
BnaC03g42310D	36	345	0.60641	5.83943	3.26746	4.73066e-65	4.07581e-63	GO:0009514 glyoxysome;GO:0005737 cytoplasm;GO:0044444 cytoplasmic part;GO:0005777 peroxisome;GO:0042579 microbody;GO:0005623 cell;GO:0044464 cell part;GO:0005622 intracellular;GO:0043231 intracellular membrane-bounded organelle;GO:0043227 membrane-bounded organelle;GO:0044424 intracellular part;GO:0043229 intracellular organelle;GO:0043226 organelle;	GO:0044710 single-organism metabolic process;GO:0055114 oxidation-reduction process;GO:0043436 oxoacid metabolic process;GO:0006082 organic acid metabolic process;GO:0044281 small molecule metabolic process;GO:0044699 single-organism process;GO:0019752 carboxylic acid metabolic process;GO:0048731 system development;GO:0006097 glyoxylate cycle;GO:0046487 glyoxylate metabolic process;GO:0008152 met…	GO:0016829 lyase activity;GO:0004451 isocitrate lyase activity;GO:0003824 catalytic activity;GO:0016833 oxo-acid-lyase activity;GO:0016830 carbon-carbon lyase activity;	ko01100 Metabolic pathways;ko00630 Glyoxylate and dicarboxylate metabolism;
BnaA03g36420D	122	1122	2.05506	18.9908	3.20805	2.98726e-204	1.14079e-201	GO:0009514 glyoxysome;GO:0005737 cytoplasm;GO:0044444 cytoplasmic part;GO:0005777 peroxisome;GO:0042579 microbody;GO:0005623 cell;GO:0044464 cell part;GO:0005622 intracellular;GO:0043231 intracellular membrane-bounded organelle;GO:0043227 membrane-bounded organelle;GO:0044424 intracellular part;GO:0043229 intracellular organelle;GO:0043226 organelle;	GO:0044710 single-organism metabolic process;GO:0055114 oxidation-reduction process;GO:0043436 oxoacid metabolic process;GO:0006082 organic acid metabolic process;GO:0044281 small molecule metabolic process;GO:0044699 single-organism process;GO:0019752 carboxylic acid metabolic process;GO:0048731 system development;GO:0006097 glyoxylate cycle;GO:0046487 glyoxylate metabolic process;GO:0008152 met…	GO:0016829 lyase activity;GO:0004451 isocitrate lyase activity;GO:0003824 catalytic activity;GO:0016833 oxo-acid-lyase activity;GO:0016830 carbon-carbon lyase activity;	ko01100 Metabolic pathways;ko00630 Glyoxylate and dicarboxylate metabolism;
BnaC06g22060D	30	244	0.777553	6.35457	3.03078	2.46776e-43	1.37496e-41	GO:0005576 extracellular region;	GO:0044710 single-organism metabolic process;GO:0019748 secondary metabolic process;GO:0044711 single-organism biosynthetic process;GO:0044550 secondary metabolite biosynthetic process;GO:0016143 S-glycoside metabolic process;GO:0019757 glycosinolate metabolic process;GO:0019760 glucosinolate metabolic process;GO:0008152 metabolic process;GO:0006790 sulfur compound metabolic process;GO:0016144 S-…	GO:0052689 carboxylic ester hydrolase activity;GO:0003824 catalytic activity;GO:0016298 lipase activity;GO:0016787 hydrolase activity;GO:0004091 carboxylesterase activity;GO:0016746 transferase activity, transferring acyl groups;GO:0016788 hydrolase activity, acting on ester bonds;GO:0016740 transferase activity;	ko01110 Biosynthesis of secondary metabolites;ko01100 Metabolic pathways;ko00906 Carotenoid biosynthesis;ko00511 Other glycan degradation;
BnaC06g21150D	5	40	0.127887	1.02803	3.00693	4.03778e-08	3.69562e-07	-	GO:0044710 single-organism metabolic process;GO:0055114 oxidation-reduction process;GO:0008152 metabolic process;	GO:0016491 oxidoreductase activity;GO:0003824 catalytic activity;GO:0046872 metal ion binding;GO:0043169 cation binding;GO:0043167 ion binding;GO:0046914 transition metal ion binding;GO:1901363 heterocyclic compound binding;GO:0097159 organic cyclic compound binding;GO:0005488 binding;GO:0000166 nucleotide binding;GO:1901265 nucleoside phosphate binding;GO:0036094 small molecule binding;GO:000827…	ko01110 Biosynthesis of secondary metabolites;ko01100 Metabolic pathways;ko00010 Glycolysis / Gluconeogenesis;ko00350 Tyrosine metabolism;ko00071 Fatty acid metabolism;
BnaA09g49440D	31	236	0.689478	5.27422	2.93538	1.10381e-40	5.68391e-39	GO:0071944 cell periphery;GO:0033106 cis-Golgi network membrane;GO:0005829 cytosol;GO:0005794 Golgi apparatus;GO:0005801 cis-Golgi network;GO:0005737 cytoplasm;GO:0016020 membrane;GO:0005886 plasma membrane;GO:0044444 cytoplasmic part;GO:0008287 protein serine/threonine phosphatase complex;GO:0031090 organelle membrane;GO:0044422 organelle part;GO:0032991 macromolecular complex;GO:0043234 protein…	GO:1901700 response to oxygen-containing compound;GO:0010035 response to inorganic substance;GO:0042221 response to chemical stimulus;GO:0009415 response to water stimulus;GO:0009414 response to water deprivation;GO:0006950 response to stress;GO:0050896 response to stimulus;GO:0042538 hyperosmotic salinity response;GO:0009725 response to hormone stimulus;GO:0009719 response to endogenous stimulus…	GO:0003824 catalytic activity;GO:0016787 hydrolase activity;GO:0046872 metal ion binding;GO:0043169 cation binding;GO:0016788 hydrolase activity, acting on ester bonds;GO:0004721 phosphoprotein phosphatase activity;GO:0016791 phosphatase activity;GO:0004722 protein serine/threonine phosphatase activity;GO:0043167 ion binding;GO:0042578 phosphoric ester hydrolase activity;GO:0005488 binding;	ko04075 Plant hormone signal transduction;
BnaC05g07430D	4	30	0.168301	1.26834	2.91382	3.24536e-06	2.26607e-05	GO:0005623 cell;GO:0044464 cell part;GO:0005634 nucleus;GO:0005622 intracellular;GO:0043231 intracellular membrane-bounded organelle;GO:0043227 membrane-bounded organelle;GO:0044424 intracellular part;GO:0043229 intracellular organelle;GO:0043226 organelle;	-	-	ko01100 Metabolic pathways;ko00565 Ether lipid metabolism;ko00564 Glycerophospholipid metabolism;ko04075 Plant hormone signal transduction;ko04144 Endocytosis;
BnaA10g12140D	53	392	1.30083	9.66759	2.89372	1.36282e-65	1.18866e-63	GO:0071944 cell periphery;GO:0033106 cis-Golgi network membrane;GO:0005829 cytosol;GO:0005794 Golgi apparatus;GO:0005801 cis-Golgi network;GO:0005737 cytoplasm;GO:0016020 membrane;GO:0005886 plasma membrane;GO:0044444 cytoplasmic part;GO:0031090 organelle membrane;GO:0044422 organelle part;GO:0005623 cell;GO:0044464 cell part;GO:0005634 nucleus;GO:0005622 intracellular;GO:0043231 intracellular me…	GO:1901700 response to oxygen-containing compound;GO:0010035 response to inorganic substance;GO:0042221 response to chemical stimulus;GO:0009415 response to water stimulus;GO:0009414 response to water deprivation;GO:0006950 response to stress;GO:0050896 response to stimulus;GO:0042538 hyperosmotic salinity response;GO:0009725 response to hormone stimulus;GO:0009719 response to endogenous stimulus…	GO:0003824 catalytic activity;GO:0016787 hydrolase activity;GO:0016788 hydrolase activity, acting on ester bonds;GO:0004721 phosphoprotein phosphatase activity;GO:0016791 phosphatase activity;GO:0004722 protein serine/threonine phosphatase activity;GO:0042578 phosphoric ester hydrolase activity;	ko04075 Plant hormone signal transduction;
BnaC01g38080D	5	34	0.12029	0.821911	2.77247	1.28537e-06	9.56701e-06	GO:0005794 Golgi apparatus;GO:0005737 cytoplasm;GO:0005795 Golgi stack;GO:0044444 cytoplasmic part;GO:0044422 organelle part;GO:0044446 intracellular organelle part;GO:0044431 Golgi apparatus part;GO:0005623 cell;GO:0044464 cell part;GO:0005622 intracellular;GO:0043231 intracellular membrane-bounded organelle;GO:0043227 membrane-bounded organelle;GO:0044424 intracellular part;GO:0043229 intracell…	-	GO:0003824 catalytic activity;GO:0016757 transferase activity, transferring glycosyl groups;GO:0016758 transferase activity, transferring hexosyl groups;GO:0008378 galactosyltransferase activity;GO:0016740 transferase activity;	ko01100 Metabolic pathways;ko00603 Glycosphingolipid biosynthesis - globo series;
BnaAnng31420D	12	78	0.231415	1.51144	2.70737	2.5425e-13	3.87708e-12	-	GO:0044710 single-organism metabolic process;GO:0055114 oxidation-reduction process;GO:0008152 metabolic process;	GO:0020037 heme binding;GO:0046906 tetrapyrrole binding;GO:0016491 oxidoreductase activity;GO:0004497 monooxygenase activity;GO:0009055 electron carrier activity;GO:0016705 oxidoreductase activity, acting on paired donors, with incorporation or reduction of molecular oxygen;GO:0019825 oxygen binding;GO:0003824 catalytic activity;GO:0005506 iron ion binding;GO:0046872 metal ion binding;GO:0043169 …	ko01110 Biosynthesis of secondary metabolites;ko01100 Metabolic pathways;ko00945 Stilbenoid, diarylheptanoid and gingerol biosynthesis;ko00903 Limonene and pinene degradation;
BnaA03g51150D	4	26	0.290132	1.89494	2.70737	3.21012e-05	0.000187944	GO:0005623 cell;GO:0044464 cell part;GO:0005634 nucleus;GO:0005622 intracellular;GO:0043231 intracellular membrane-bounded organelle;GO:0043227 membrane-bounded organelle;GO:0044424 intracellular part;GO:0043229 intracellular organelle;GO:0043226 organelle;	GO:1901700 response to oxygen-containing compound;GO:0010035 response to inorganic substance;GO:0042221 response to chemical stimulus;GO:0006950 response to stress;GO:0050896 response to stimulus;GO:0006979 response to oxidative stress;GO:0008544 epidermis development;GO:0009913 epidermal cell differentiation;GO:0051716 cellular response to stimulus;GO:0033554 cellular response to stress;GO:00098…	GO:0046872 metal ion binding;GO:0043169 cation binding;GO:0043167 ion binding;GO:0005509 calcium ion binding;GO:0005515 protein binding;GO:0005488 binding;	ko04626 Plant-pathogen interaction;ko04070 Phosphatidylinositol signaling system;
BnaC04g05620D	362	2348	4.90032	31.9375	2.7043	0	0	GO:0005737 cytoplasm;GO:0005739 mitochondrion;GO:0016020 membrane;GO:0009507 chloroplast;GO:0044444 cytoplasmic part;GO:0009536 plastid;GO:0005623 cell;GO:0044464 cell part;GO:0005622 intracellular;GO:0043231 intracellular membrane-bounded organelle;GO:0043227 membrane-bounded organelle;GO:0044424 intracellular part;GO:0043229 intracellular organelle;GO:0043226 organelle;	GO:1901700 response to oxygen-containing compound;GO:0010035 response to inorganic substance;GO:0042221 response to chemical stimulus;GO:0009415 response to water stimulus;GO:0009414 response to water deprivation;GO:0006950 response to stress;GO:0050896 response to stimulus;GO:0044710 single-organism metabolic process;GO:0042538 hyperosmotic salinity response;GO:0006979 response to oxidative stre…	GO:0016491 oxidoreductase activity;GO:0017084 delta1-pyrroline-5-carboxylate synthetase activity;GO:0003824 catalytic activity;GO:0004350 glutamate-5-semialdehyde dehydrogenase activity;GO:0004349 glutamate 5-kinase activity;GO:0016903 oxidoreductase activity, acting on the aldehyde or oxo group of donors;GO:0019202 amino acid kinase activity;GO:0016774 phosphotransferase activity, carboxyl group…	ko01100 Metabolic pathways;ko00330 Arginine and proline metabolism;
BnaA05g08660D	9	57	0.333873	2.12472	2.6699	6.04868e-10	6.85818e-09	GO:0005623 cell;GO:0044464 cell part;GO:0005634 nucleus;GO:0005622 intracellular;GO:0043231 intracellular membrane-bounded organelle;GO:0043227 membrane-bounded organelle;GO:0044424 intracellular part;GO:0043229 intracellular organelle;GO:0043226 organelle;	GO:1901700 response to oxygen-containing compound;GO:0010035 response to inorganic substance;GO:0042221 response to chemical stimulus;GO:0009415 response to water stimulus;GO:0009414 response to water deprivation;GO:0006950 response to stress;GO:0050896 response to stimulus;GO:0006979 response to oxidative stress;GO:0009725 response to hormone stimulus;GO:0009719 response to endogenous stimulus;G…	-	ko03013 RNA transport;ko03015 mRNA surveillance pathway;
BnaA05g05760D	1699	10706	22.999	145.623	2.6626	0	0	GO:0030054 cell junction;GO:0009506 plasmodesma;GO:0055044 symplast;GO:0005911 cell-cell junction;GO:0005829 cytosol;GO:0005737 cytoplasm;GO:0005739 mitochondrion;GO:0016020 membrane;GO:0009507 chloroplast;GO:0044444 cytoplasmic part;GO:0009536 plastid;GO:0005623 cell;GO:0044464 cell part;GO:0005622 intracellular;GO:0043231 intracellular membrane-bounded organelle;GO:0043227 membrane-bounded orga…	GO:1901700 response to oxygen-containing compound;GO:0010035 response to inorganic substance;GO:0042221 response to chemical stimulus;GO:0009415 response to water stimulus;GO:0009414 response to water deprivation;GO:0006950 response to stress;GO:0050896 response to stimulus;GO:0044710 single-organism metabolic process;GO:0042538 hyperosmotic salinity response;GO:0006979 response to oxidative stre…	GO:0016491 oxidoreductase activity;GO:0017084 delta1-pyrroline-5-carboxylate synthetase activity;GO:0003824 catalytic activity;GO:0004350 glutamate-5-semialdehyde dehydrogenase activity;GO:0004349 glutamate 5-kinase activity;GO:0016903 oxidoreductase activity, acting on the aldehyde or oxo group of donors;GO:0019202 amino acid kinase activity;GO:0016774 phosphotransferase activity, carboxyl group…	ko01100 Metabolic pathways;ko00330 Arginine and proline metabolism;
BnaA08g25350D	6	37	0.0707724	0.438533	2.63143	8.72416e-07	6.65752e-06	GO:0071944 cell periphery;GO:0016020 membrane;GO:0005886 plasma membrane;GO:0005623 cell;GO:0044464 cell part;	GO:0050896 response to stimulus;GO:0007154 cell communication;GO:0009451 RNA modification;GO:0044699 single-organism process;GO:0009628 response to abiotic stimulus;GO:0051704 multi-organism process;GO:0008152 metabolic process;GO:0043269 regulation of ion transport;GO:0044763 single-organism cellular process;GO:0051049 regulation of transport;GO:0032879 regulation of localization;GO:0044707 sing…	GO:0003824 catalytic activity;GO:0030246 carbohydrate binding;GO:0043167 ion binding;GO:0004713 protein tyrosine kinase activity;GO:0043168 anion binding;GO:1901363 heterocyclic compound binding;GO:0097159 organic cyclic compound binding;GO:0016740 transferase activity;GO:0005524 ATP binding;GO:0004674 protein serine/threonine kinase activity;GO:0005488 binding;GO:0030554 adenyl nucleotide bindin…	ko04626 Plant-pathogen interaction;
BnaA09g30670D	27	166	0.533382	3.29511	2.62709	5.48716e-26	1.70551e-24	GO:0005737 cytoplasm;GO:0009507 chloroplast;GO:0044444 cytoplasmic part;GO:0009536 plastid;GO:0005623 cell;GO:0044464 cell part;GO:0005634 nucleus;GO:0005622 intracellular;GO:0043231 intracellular membrane-bounded organelle;GO:0043227 membrane-bounded organelle;GO:0044424 intracellular part;GO:0043229 intracellular organelle;GO:0043226 organelle;	GO:0006820 anion transport;GO:1901700 response to oxygen-containing compound;GO:0006811 ion transport;GO:0042221 response to chemical stimulus;GO:0071705 nitrogen compound transport;GO:0006950 response to stress;GO:0006812 cation transport;GO:0050896 response to stimulus;GO:0009725 response to hormone stimulus;GO:0009719 response to endogenous stimulus;GO:0010033 response to organic substance;GO:…	GO:0046527 glucosyltransferase activity;GO:0003824 catalytic activity;GO:0016757 transferase activity, transferring glycosyl groups;GO:0035251 UDP-glucosyltransferase activity;GO:0016758 transferase activity, transferring hexosyl groups;GO:0008194 UDP-glycosyltransferase activity;GO:0015020 glucuronosyltransferase activity;GO:0050403 trans-zeatin O-beta-D-glucosyltransferase activity;GO:0050502 c…	ko01110 Biosynthesis of secondary metabolites;ko00460 Cyanoamino acid metabolism;
BnaAnng14290D	151	918	3.01362	18.4095	2.61088	1.39874e-135	2.95868e-133	GO:0005576 extracellular region;GO:0005737 cytoplasm;GO:0009507 chloroplast;GO:0044444 cytoplasmic part;GO:0009536 plastid;GO:0005623 cell;GO:0044464 cell part;GO:0005622 intracellular;GO:0043231 intracellular membrane-bounded organelle;GO:0043227 membrane-bounded organelle;GO:0044424 intracellular part;GO:0043229 intracellular organelle;GO:0043226 organelle;	GO:0042221 response to chemical stimulus;GO:0006950 response to stress;GO:0050896 response to stimulus;GO:0044710 single-organism metabolic process;GO:0009725 response to hormone stimulus;GO:0009719 response to endogenous stimulus;GO:0010033 response to organic substance;GO:0055114 oxidation-reduction process;GO:0007154 cell communication;GO:0051716 cellular response to stimulus;GO:0009607 respon…	GO:0020037 heme binding;GO:0046906 tetrapyrrole binding;GO:0016491 oxidoreductase activity;GO:0004497 monooxygenase activity;GO:0009055 electron carrier activity;GO:0016705 oxidoreductase activity, acting on paired donors, with incorporation or reduction of molecular oxygen;GO:0019825 oxygen binding;GO:0003824 catalytic activity;GO:0005506 iron ion binding;GO:0046872 metal ion binding;GO:0043169 …	ko01110 Biosynthesis of secondary metabolites;ko01100 Metabolic pathways;ko00945 Stilbenoid, diarylheptanoid and gingerol biosynthesis;ko00903 Limonene and pinene degradation;
BnaC05g03130D	11	66	0.316312	1.90702	2.5919	5.34198e-11	6.70347e-10	GO:0005623 cell;GO:0044464 cell part;GO:0005634 nucleus;GO:0005622 intracellular;GO:0043231 intracellular membrane-bounded organelle;GO:0043227 membrane-bounded organelle;GO:0044424 intracellular part;GO:0043229 intracellular organelle;GO:0043226 organelle;	GO:0008152 metabolic process;GO:0009987 cellular process;GO:0071704 organic substance metabolic process;GO:0044237 cellular metabolic process;GO:0044238 primary metabolic process;GO:0006468 protein phosphorylation;GO:0043170 macromolecule metabolic process;GO:0006793 phosphorus metabolic process;GO:0006796 phosphate-containing compound metabolic process;GO:0043412 macromolecule modification;GO:00…	GO:0003824 catalytic activity;GO:0043167 ion binding;GO:0043168 anion binding;GO:1901363 heterocyclic compound binding;GO:0097159 organic cyclic compound binding;GO:0016740 transferase activity;GO:0005524 ATP binding;GO:0004674 protein serine/threonine kinase activity;GO:0005488 binding;GO:0030554 adenyl nucleotide binding;GO:0032559 adenyl ribonucleotide binding;GO:0004672 protein kinase activit…	ko04626 Plant-pathogen interaction;
BnaA06g16470D	5	30	0.0958522	0.577884	2.5919	1.21202e-05	7.67825e-05	GO:0005576 extracellular region;GO:0005737 cytoplasm;GO:0009507 chloroplast;GO:0044444 cytoplasmic part;GO:0009536 plastid;GO:0005623 cell;GO:0044464 cell part;GO:0005622 intracellular;GO:0043231 intracellular membrane-bounded organelle;GO:0043227 membrane-bounded organelle;GO:0044424 intracellular part;GO:0043229 intracellular organelle;GO:0043226 organelle;	GO:1901700 response to oxygen-containing compound;GO:0042221 response to chemical stimulus;GO:1901698 response to nitrogen compound;GO:0006950 response to stress;GO:0050896 response to stimulus;GO:0044710 single-organism metabolic process;GO:0009725 response to hormone stimulus;GO:0009719 response to endogenous stimulus;GO:0010033 response to organic substance;GO:0055114 oxidation-reduction proce…	GO:0020037 heme binding;GO:0046906 tetrapyrrole binding;GO:0016491 oxidoreductase activity;GO:0004497 monooxygenase activity;GO:0009055 electron carrier activity;GO:0016705 oxidoreductase activity, acting on paired donors, with incorporation or reduction of molecular oxygen;GO:0019825 oxygen binding;GO:0003824 catalytic activity;GO:0005506 iron ion binding;GO:0052694 jasmonoyl-isoleucine-12-hydro…	ko01110 Biosynthesis of secondary metabolites;ko01100 Metabolic pathways;ko00945 Stilbenoid, diarylheptanoid and gingerol biosynthesis;ko00903 Limonene and pinene degradation;ko00073 Cutin, suberine and wax biosynthesis;
BnaA01g05860D	29	173	2.2549	13.5165	2.58358	1.50124e-26	4.73699e-25	GO:0071944 cell periphery;GO:0005737 cytoplasm;GO:0005739 mitochondrion;GO:0016020 membrane;GO:0005886 plasma membrane;GO:0044444 cytoplasmic part;GO:0005623 cell;GO:0044464 cell part;GO:0005634 nucleus;GO:0005622 intracellular;GO:0043231 intracellular membrane-bounded organelle;GO:0043227 membrane-bounded organelle;GO:0044424 intracellular part;GO:0043229 intracellular organelle;GO:0043226 organ…	GO:1901700 response to oxygen-containing compound;GO:0042221 response to chemical stimulus;GO:0050896 response to stimulus;GO:0044710 single-organism metabolic process;GO:0009725 response to hormone stimulus;GO:0009719 response to endogenous stimulus;GO:0033993 response to lipid;GO:0010033 response to organic substance;GO:0044711 single-organism biosynthetic process;GO:0043436 oxoacid metabolic p…	GO:0016491 oxidoreductase activity;GO:0003824 catalytic activity;GO:0005506 iron ion binding;GO:0046872 metal ion binding;GO:0043169 cation binding;GO:0043167 ion binding;GO:0046914 transition metal ion binding;GO:1901363 heterocyclic compound binding;GO:0097159 organic cyclic compound binding;GO:0005488 binding;GO:0000166 nucleotide binding;GO:1901265 nucleoside phosphate binding;GO:0036094 smal…	ko03015 mRNA surveillance pathway;
BnaA02g27500D	14	82	0.494806	2.91211	2.55713	3.57292e-13	5.3856e-12	GO:0016020 membrane;	GO:0008152 metabolic process;GO:0009987 cellular process;GO:0071704 organic substance metabolic process;GO:0044237 cellular metabolic process;GO:0044238 primary metabolic process;GO:0006468 protein phosphorylation;GO:0043170 macromolecule metabolic process;GO:0006793 phosphorus metabolic process;GO:0006796 phosphate-containing compound metabolic process;GO:0043412 macromolecule modification;GO:00…	GO:0003824 catalytic activity;GO:1901363 heterocyclic compound binding;GO:0097159 organic cyclic compound binding;GO:0016740 transferase activity;GO:0005488 binding;GO:0004672 protein kinase activity;GO:0000166 nucleotide binding;GO:1901265 nucleoside phosphate binding;GO:0036094 small molecule binding;GO:0016773 phosphotransferase activity, alcohol group as acceptor;GO:0016772 transferase activi…	ko04626 Plant-pathogen interaction;
BnaC07g01180D	5	29	0.0832141	0.484967	2.54299	2.10378e-05	0.000127295	GO:0005829 cytosol;GO:0005737 cytoplasm;GO:0044444 cytoplasmic part;GO:0005623 cell;GO:0044464 cell part;GO:0005622 intracellular;GO:0044424 intracellular part;	GO:0044710 single-organism metabolic process;GO:0055114 oxidation-reduction process;GO:0043436 oxoacid metabolic process;GO:0006082 organic acid metabolic process;GO:0044281 small molecule metabolic process;GO:0044699 single-organism process;GO:0019752 carboxylic acid metabolic process;GO:0008152 metabolic process;GO:0044763 single-organism cellular process;GO:0051259 protein oligomerization;GO:1…	GO:0016491 oxidoreductase activity;GO:0016616 oxidoreductase activity, acting on the CH-OH group of donors, NAD or NADP as acceptor;GO:0048037 cofactor binding;GO:0050662 coenzyme binding;GO:0016614 oxidoreductase activity, acting on CH-OH group of donors;GO:0003824 catalytic activity;GO:0004473 malate dehydrogenase (oxaloacetate-decarboxylating) (NADP+) activity;GO:0016615 malate dehydrogenase a…	ko01100 Metabolic pathways;ko00620 Pyruvate metabolism;ko00710 Carbon fixation in photosynthetic organisms;
BnaA05g20890D	20	113	0.410102	2.32824	2.50519	2.8453e-17	5.6865e-16	GO:0005576 extracellular region;	GO:0050896 response to stimulus;GO:0044710 single-organism metabolic process;GO:0055114 oxidation-reduction process;GO:0043436 oxoacid metabolic process;GO:0006082 organic acid metabolic process;GO:0044281 small molecule metabolic process;GO:0044699 single-organism process;GO:0019752 carboxylic acid metabolic process;GO:0048731 system development;GO:0009628 response to abiotic stimulus;GO:0006714…	GO:0020037 heme binding;GO:0046906 tetrapyrrole binding;GO:0016491 oxidoreductase activity;GO:0004497 monooxygenase activity;GO:0009055 electron carrier activity;GO:0016705 oxidoreductase activity, acting on paired donors, with incorporation or reduction of molecular oxygen;GO:0016709 oxidoreductase activity, acting on paired donors, with incorporation or reduction of molecular oxygen, NAD(P)H as…	ko00906 Carotenoid biosynthesis;
BnaA03g51440D	5	28	0.388776	2.18764	2.49236	3.6362e-05	0.000210759	GO:0071944 cell periphery;GO:0005737 cytoplasm;GO:0005739 mitochondrion;GO:0016020 membrane;GO:0005886 plasma membrane;GO:0044444 cytoplasmic part;GO:0005623 cell;GO:0044464 cell part;GO:0005634 nucleus;GO:0005622 intracellular;GO:0043231 intracellular membrane-bounded organelle;GO:0043227 membrane-bounded organelle;GO:0044424 intracellular part;GO:0043229 intracellular organelle;GO:0043226 organ…	GO:1901700 response to oxygen-containing compound;GO:0042221 response to chemical stimulus;GO:0050896 response to stimulus;GO:0044710 single-organism metabolic process;GO:0009725 response to hormone stimulus;GO:0009719 response to endogenous stimulus;GO:0033993 response to lipid;GO:0010033 response to organic substance;GO:0044711 single-organism biosynthetic process;GO:0043436 oxoacid metabolic p…	GO:0016491 oxidoreductase activity;GO:0003824 catalytic activity;GO:0005506 iron ion binding;GO:0046872 metal ion binding;GO:0043169 cation binding;GO:0043167 ion binding;GO:0046914 transition metal ion binding;GO:1901363 heterocyclic compound binding;GO:0097159 organic cyclic compound binding;GO:0005488 binding;GO:0000166 nucleotide binding;GO:1901265 nucleoside phosphate binding;GO:0036094 smal…	ko03015 mRNA surveillance pathway;
BnaC08g38640D	25	140	1.07516	6.04988	2.49236	5.98392e-21	1.46283e-19	-	-	-	ko01100 Metabolic pathways;ko00565 Ether lipid metabolism;ko00564 Glycerophospholipid metabolism;ko04144 Endocytosis;
BnaA08g30900D	6	33	0.141202	0.780353	2.46637	7.81224e-06	5.1261e-05	GO:0071944 cell periphery;GO:0031224 intrinsic to membrane;GO:0005737 cytoplasm;GO:0016020 membrane;GO:0009507 chloroplast;GO:0005886 plasma membrane;GO:0044444 cytoplasmic part;GO:0009536 plastid;GO:0016021 integral to membrane;GO:0044434 chloroplast part;GO:0044422 organelle part;GO:0044446 intracellular organelle part;GO:0044435 plastid part;GO:0044425 membrane part;GO:0009941 chloroplast enve…	GO:0071705 nitrogen compound transport;GO:0044710 single-organism metabolic process;GO:0044765 single-organism transport;GO:0006810 transport;GO:0051234 establishment of localization;GO:0051179 localization;GO:0044281 small molecule metabolic process;GO:0044699 single-organism process;GO:1901565 organonitrogen compound catabolic process;GO:1901564 organonitrogen compound metabolic process;GO:0008…	GO:0003824 catalytic activity;GO:0090484 drug transporter activity;GO:0015238 drug transmembrane transporter activity;GO:0016787 hydrolase activity;GO:0008559 xenobiotic-transporting ATPase activity;GO:0042910 xenobiotic transporter activity;GO:0022857 transmembrane transporter activity;GO:0022891 substrate-specific transmembrane transporter activity;GO:0022804 active transmembrane transporter ac…	ko02010 ABC transporters;
BnaA09g18660D	5	27	0.349619	1.89704	2.43989	6.2566e-05	0.000346766	GO:0022626 cytosolic ribosome;GO:0044445 cytosolic part;GO:0022627 cytosolic small ribosomal subunit;GO:0005840 ribosome;GO:0044391 ribosomal subunit;GO:0015935 small ribosomal subunit;GO:0030529 ribonucleoprotein complex;GO:0005829 cytosol;GO:0043228 non-membrane-bounded organelle;GO:0043232 intracellular non-membrane-bounded organelle;GO:0005737 cytoplasm;GO:0044444 cytoplasmic part;GO:0044422 …	GO:0010035 response to inorganic substance;GO:0042221 response to chemical stimulus;GO:0006950 response to stress;GO:0050896 response to stimulus;GO:0006970 response to osmotic stress;GO:0009651 response to salt stress;GO:0001510 RNA methylation;GO:0009451 RNA modification;GO:0043414 macromolecule methylation;GO:0032259 methylation;GO:0009628 response to abiotic stimulus;GO:0008152 metabolic proc…	GO:0005198 structural molecule activity;GO:0003735 structural constituent of ribosome;	ko03010 Ribosome;
BnaC08g30170D	7	37	0.519358	2.7584	2.40903	2.89404e-06	2.03748e-05	GO:0005773 vacuole;GO:0005737 cytoplasm;GO:0009507 chloroplast;GO:0044444 cytoplasmic part;GO:0009536 plastid;GO:0005623 cell;GO:0044464 cell part;GO:0005622 intracellular;GO:0043231 intracellular membrane-bounded organelle;GO:0043227 membrane-bounded organelle;GO:0044424 intracellular part;GO:0043229 intracellular organelle;GO:0043226 organelle;	GO:0006810 transport;GO:0051234 establishment of localization;GO:0051179 localization;GO:0008152 metabolic process;GO:0071702 organic substance transport;GO:0009987 cellular process;GO:0009056 catabolic process;GO:0071704 organic substance metabolic process;GO:0006914 autophagy;GO:0044248 cellular catabolic process;GO:0033036 macromolecule localization;GO:0044237 cellular metabolic process;GO:004…	GO:0003824 catalytic activity;GO:0016787 hydrolase activity;GO:0008233 peptidase activity;GO:0070011 peptidase activity, acting on L-amino acid peptides;GO:0008234 cysteine-type peptidase activity;	ko04140 Regulation of autophagy;
BnaCnng22540D	91	469	1.4335	7.42361	2.37258	6.14008e-63	5.10943e-61	GO:0005829 cytosol;GO:0005737 cytoplasm;GO:0044444 cytoplasmic part;GO:0005623 cell;GO:0044464 cell part;GO:0005622 intracellular;GO:0044424 intracellular part;	GO:0010035 response to inorganic substance;GO:0042221 response to chemical stimulus;GO:0050896 response to stimulus;GO:0044710 single-organism metabolic process;GO:0044281 small molecule metabolic process;GO:0044699 single-organism process;GO:0048731 system development;GO:1901564 organonitrogen compound metabolic process;GO:0008152 metabolic process;GO:0044767 single-organism developmental proces…	GO:0003824 catalytic activity;GO:0003883 CTP synthase activity;GO:0016879 ligase activity, forming carbon-nitrogen bonds;GO:0016874 ligase activity;	ko01100 Metabolic pathways;ko00240 Pyrimidine metabolism;
BnaC03g76160D	11	56	0.273436	1.39875	2.35486	1.14013e-08	1.12139e-07	GO:0022626 cytosolic ribosome;GO:0044445 cytosolic part;GO:0022627 cytosolic small ribosomal subunit;GO:0005840 ribosome;GO:0044391 ribosomal subunit;GO:0015935 small ribosomal subunit;GO:0030529 ribonucleoprotein complex;GO:0005829 cytosol;GO:0043228 non-membrane-bounded organelle;GO:0043232 intracellular non-membrane-bounded organelle;GO:0005737 cytoplasm;GO:0044444 cytoplasmic part;GO:0044422 …	GO:0010035 response to inorganic substance;GO:0042221 response to chemical stimulus;GO:0006950 response to stress;GO:0050896 response to stimulus;GO:0006970 response to osmotic stress;GO:0009651 response to salt stress;GO:0001510 RNA methylation;GO:0009451 RNA modification;GO:0043414 macromolecule methylation;GO:0032259 methylation;GO:0009628 response to abiotic stimulus;GO:0008152 metabolic proc…	GO:0005198 structural molecule activity;GO:0003735 structural constituent of ribosome;	ko03010 Ribosome;
BnaC03g56350D	5	25	0.0811303	0.407606	2.32886	0.000182542	0.000917436	GO:0005576 extracellular region;GO:0005773 vacuole;GO:0005829 cytosol;GO:0005737 cytoplasm;GO:0044444 cytoplasmic part;GO:0005623 cell;GO:0044464 cell part;GO:0005622 intracellular;GO:0043231 intracellular membrane-bounded organelle;GO:0043227 membrane-bounded organelle;GO:0044424 intracellular part;GO:0043229 intracellular organelle;GO:0043226 organelle;	GO:0010167 response to nitrate;GO:0015706 nitrate transport;GO:0000041 transition metal ion transport;GO:0006820 anion transport;GO:0015698 inorganic anion transport;GO:1901700 response to oxygen-containing compound;GO:0006811 ion transport;GO:0010035 response to inorganic substance;GO:0006826 iron ion transport;GO:0010106 cellular response to iron ion starvation;GO:0042221 response to chemical s…	GO:0004553 hydrolase activity, hydrolyzing O-glycosyl compounds;GO:0016798 hydrolase activity, acting on glycosyl bonds;GO:0015926 glucosidase activity;GO:0003824 catalytic activity;GO:0008422 beta-glucosidase activity;GO:0016787 hydrolase activity;	ko00940 Phenylpropanoid biosynthesis;ko01110 Biosynthesis of secondary metabolites;ko00500 Starch and sucrose metabolism;ko01100 Metabolic pathways;ko00460 Cyanoamino acid metabolism;
BnaAnng14280D	44	220	0.84852	4.26304	2.32886	9.84108e-30	3.48328e-28	GO:0005737 cytoplasm;GO:0009507 chloroplast;GO:0044444 cytoplasmic part;GO:0009536 plastid;GO:0005623 cell;GO:0044464 cell part;GO:0005622 intracellular;GO:0043231 intracellular membrane-bounded organelle;GO:0043227 membrane-bounded organelle;GO:0044424 intracellular part;GO:0043229 intracellular organelle;GO:0043226 organelle;	GO:0010167 response to nitrate;GO:0015706 nitrate transport;GO:0006820 anion transport;GO:0015698 inorganic anion transport;GO:1901700 response to oxygen-containing compound;GO:0006811 ion transport;GO:0010035 response to inorganic substance;GO:0042221 response to chemical stimulus;GO:1901698 response to nitrogen compound;GO:0071705 nitrogen compound transport;GO:0030001 metal ion transport;GO:00…	GO:0020037 heme binding;GO:0046906 tetrapyrrole binding;GO:0016491 oxidoreductase activity;GO:0004497 monooxygenase activity;GO:0009055 electron carrier activity;GO:0016705 oxidoreductase activity, acting on paired donors, with incorporation or reduction of molecular oxygen;GO:0019825 oxygen binding;GO:0003824 catalytic activity;GO:0005506 iron ion binding;GO:0046872 metal ion binding;GO:0043169 …	ko01110 Biosynthesis of secondary metabolites;ko01100 Metabolic pathways;ko00945 Stilbenoid, diarylheptanoid and gingerol biosynthesis;ko00903 Limonene and pinene degradation;
BnaC03g12730D	26	130	0.397334	1.99624	2.32886	3.62116e-18	7.65504e-17	GO:0071944 cell periphery;GO:0031224 intrinsic to membrane;GO:0016020 membrane;GO:0005886 plasma membrane;GO:0016021 integral to membrane;GO:0044425 membrane part;GO:0005623 cell;GO:0044464 cell part;	GO:0044710 single-organism metabolic process;GO:0055114 oxidation-reduction process;GO:0044711 single-organism biosynthetic process;GO:0043436 oxoacid metabolic process;GO:0006082 organic acid metabolic process;GO:0044281 small molecule metabolic process;GO:0044699 single-organism process;GO:0044283 small molecule biosynthetic process;GO:0019752 carboxylic acid metabolic process;GO:0016053 organi…	GO:0016491 oxidoreductase activity;GO:0003824 catalytic activity;GO:0005506 iron ion binding;GO:0046872 metal ion binding;GO:0043169 cation binding;GO:0043167 ion binding;GO:0046914 transition metal ion binding;GO:1901363 heterocyclic compound binding;GO:0097159 organic cyclic compound binding;GO:0005488 binding;GO:0000166 nucleotide binding;GO:1901265 nucleoside phosphate binding;GO:0036094 smal…	ko01110 Biosynthesis of secondary metabolites;ko00073 Cutin, suberine and wax biosynthesis;
BnaA06g33410D	59	291	2.26658	11.2331	2.30917	1.89675e-38	9.1595e-37	GO:0005773 vacuole;GO:0071944 cell periphery;GO:0005774 vacuolar membrane;GO:0044437 vacuolar part;GO:0009570 chloroplast stroma;GO:0009532 plastid stroma;GO:0005737 cytoplasm;GO:0016020 membrane;GO:0009507 chloroplast;GO:0005886 plasma membrane;GO:0044444 cytoplasmic part;GO:0009536 plastid;GO:0031090 organelle membrane;GO:0010319 stromule;GO:0044434 chloroplast part;GO:0044422 organelle part;GO…	GO:1901700 response to oxygen-containing compound;GO:0010035 response to inorganic substance;GO:0042221 response to chemical stimulus;GO:0009415 response to water stimulus;GO:0009414 response to water deprivation;GO:0006950 response to stress;GO:0050896 response to stimulus;GO:0044710 single-organism metabolic process;GO:0009725 response to hormone stimulus;GO:0009719 response to endogenous stimu…	GO:0003824 catalytic activity;GO:0009975 cyclase activity;GO:0016853 isomerase activity;GO:0016860 intramolecular oxidoreductase activity;	ko01100 Metabolic pathways;ko00592 alpha-Linolenic acid metabolism;
BnaAnng32880D	11	53	0.267284	1.29403	2.27542	5.42864e-08	4.89256e-07	GO:0009570 chloroplast stroma;GO:0009532 plastid stroma;GO:0005737 cytoplasm;GO:0009507 chloroplast;GO:0044444 cytoplasmic part;GO:0009536 plastid;GO:0044434 chloroplast part;GO:0044422 organelle part;GO:0044446 intracellular organelle part;GO:0044435 plastid part;GO:0005623 cell;GO:0044464 cell part;GO:0005622 intracellular;GO:0043231 intracellular membrane-bounded organelle;GO:0043227 membrane-…	GO:0044710 single-organism metabolic process;GO:0044711 single-organism biosynthetic process;GO:0043436 oxoacid metabolic process;GO:0006082 organic acid metabolic process;GO:0044281 small molecule metabolic process;GO:0044283 small molecule biosynthetic process;GO:0019752 carboxylic acid metabolic process;GO:0016053 organic acid biosynthetic process;GO:0046394 carboxylic acid biosynthetic proces…	GO:0016829 lyase activity;GO:0016846 carbon-sulfur lyase activity;GO:0048037 cofactor binding;GO:0003824 catalytic activity;GO:0004121 cystathionine beta-lyase activity;GO:0030170 pyridoxal phosphate binding;GO:0043167 ion binding;GO:0043168 anion binding;GO:0005488 binding;	ko01110 Biosynthesis of secondary metabolites;ko01100 Metabolic pathways;ko00270 Cysteine and methionine metabolism;ko00920 Sulfur metabolism;ko00450 Selenocompound metabolism;
BnaC07g04160D	9	43	0.0886269	0.42548	2.26327	1.12094e-06	8.42483e-06	GO:0005618 cell wall;GO:0030312 external encapsulating structure;GO:0005773 vacuole;GO:0071944 cell periphery;GO:0005829 cytosol;GO:0005794 Golgi apparatus;GO:0005774 vacuolar membrane;GO:0044437 vacuolar part;GO:0009570 chloroplast stroma;GO:0009532 plastid stroma;GO:0005737 cytoplasm;GO:0005739 mitochondrion;GO:0016020 membrane;GO:0009507 chloroplast;GO:0044444 cytoplasmic part;GO:0009536 plast…	GO:1901700 response to oxygen-containing compound;GO:0010035 response to inorganic substance;GO:0042221 response to chemical stimulus;GO:0006950 response to stress;GO:0050896 response to stimulus;GO:0044710 single-organism metabolic process;GO:0006979 response to oxidative stress;GO:0009725 response to hormone stimulus;GO:0009719 response to endogenous stimulus;GO:0033993 response to lipid;GO:000…	GO:0016829 lyase activity;GO:0003994 aconitate hydratase activity;GO:0003824 catalytic activity;GO:0005507 copper ion binding;GO:0016835 carbon-oxygen lyase activity;GO:0051536 iron-sulfur cluster binding;GO:0051540 metal cluster binding;GO:0051539 4 iron, 4 sulfur cluster binding;GO:0046872 metal ion binding;GO:0043169 cation binding;GO:0016836 hydro-lyase activity;GO:0043167 ion binding;GO:0046…	ko01110 Biosynthesis of secondary metabolites;ko01100 Metabolic pathways;ko00630 Glyoxylate and dicarboxylate metabolism;ko00020 Citrate cycle (TCA cycle);
BnaC04g09800D	22	99	0.816134	3.6903	2.17686	3.73204e-13	5.61467e-12	GO:0005623 cell;GO:0044464 cell part;GO:0005634 nucleus;GO:0005622 intracellular;GO:0043231 intracellular membrane-bounded organelle;GO:0043227 membrane-bounded organelle;GO:0044424 intracellular part;GO:0043229 intracellular organelle;GO:0043226 organelle;	GO:1901700 response to oxygen-containing compound;GO:0010035 response to inorganic substance;GO:0042221 response to chemical stimulus;GO:0009415 response to water stimulus;GO:0009414 response to water deprivation;GO:0006950 response to stress;GO:0050896 response to stimulus;GO:0006979 response to oxidative stress;GO:0009725 response to hormone stimulus;GO:0009719 response to endogenous stimulus;G…	-	ko03013 RNA transport;ko03015 mRNA surveillance pathway;
BnaCnng04920D	12	54	0.833092	3.76698	2.17686	9.25144e-08	8.08317e-07	GO:0005623 cell;GO:0044464 cell part;GO:0005634 nucleus;GO:0005622 intracellular;GO:0043231 intracellular membrane-bounded organelle;GO:0043227 membrane-bounded organelle;GO:0044424 intracellular part;GO:0043229 intracellular organelle;GO:0043226 organelle;	-	GO:0046872 metal ion binding;GO:0043169 cation binding;GO:0043167 ion binding;GO:0046914 transition metal ion binding;GO:0005488 binding;GO:0008270 zinc ion binding;	ko01100 Metabolic pathways;ko00563 Glycosylphosphatidylinositol(GPI)-anchor biosynthesis;
BnaC04g00760D	129	566	2.37014	10.4493	2.14037	8.61518e-67	7.73385e-65	GO:0005737 cytoplasm;GO:0009507 chloroplast;GO:0044444 cytoplasmic part;GO:0009536 plastid;GO:0005623 cell;GO:0044464 cell part;GO:0005622 intracellular;GO:0043231 intracellular membrane-bounded organelle;GO:0043227 membrane-bounded organelle;GO:0044424 intracellular part;GO:0043229 intracellular organelle;GO:0043226 organelle;	GO:0044710 single-organism metabolic process;GO:0055114 oxidation-reduction process;GO:0044699 single-organism process;GO:0048731 system development;GO:0008152 metabolic process;GO:0048856 anatomical structure development;GO:0007275 multicellular organismal development;GO:0032502 developmental process;GO:0044707 single-multicellular organism process;GO:0032501 multicellular organismal process;GO:…	GO:0020037 heme binding;GO:0046906 tetrapyrrole binding;GO:0016491 oxidoreductase activity;GO:0004497 monooxygenase activity;GO:0009055 electron carrier activity;GO:0016705 oxidoreductase activity, acting on paired donors, with incorporation or reduction of molecular oxygen;GO:0019825 oxygen binding;GO:0003824 catalytic activity;GO:0005506 iron ion binding;GO:0046872 metal ion binding;GO:0043169 …	ko01110 Biosynthesis of secondary metabolites;ko01100 Metabolic pathways;ko00945 Stilbenoid, diarylheptanoid and gingerol biosynthesis;ko00903 Limonene and pinene degradation;
BnaC05g05180D	42	183	0.947135	4.14669	2.13032	1.54358e-22	4.09202e-21	GO:0071944 cell periphery;GO:0033106 cis-Golgi network membrane;GO:0005829 cytosol;GO:0005794 Golgi apparatus;GO:0005801 cis-Golgi network;GO:0005737 cytoplasm;GO:0016020 membrane;GO:0005886 plasma membrane;GO:0044444 cytoplasmic part;GO:0008287 protein serine/threonine phosphatase complex;GO:0031090 organelle membrane;GO:0044422 organelle part;GO:0032991 macromolecular complex;GO:0043234 protein…	GO:1901700 response to oxygen-containing compound;GO:0010035 response to inorganic substance;GO:0042221 response to chemical stimulus;GO:0009415 response to water stimulus;GO:0009414 response to water deprivation;GO:0006950 response to stress;GO:0050896 response to stimulus;GO:0042538 hyperosmotic salinity response;GO:0009725 response to hormone stimulus;GO:0009719 response to endogenous stimulus…	GO:0003824 catalytic activity;GO:0016787 hydrolase activity;GO:0046872 metal ion binding;GO:0043169 cation binding;GO:0016788 hydrolase activity, acting on ester bonds;GO:0004721 phosphoprotein phosphatase activity;GO:0016791 phosphatase activity;GO:0004722 protein serine/threonine phosphatase activity;GO:0043167 ion binding;GO:0042578 phosphoric ester hydrolase activity;GO:0005488 binding;	ko04075 Plant hormone signal transduction;
BnaC09g21800D	8	33	0.228021	0.94512	2.05133	6.45148e-05	0.000356031	GO:0005773 vacuole;GO:0071944 cell periphery;GO:0005794 Golgi apparatus;GO:0005737 cytoplasm;GO:0016020 membrane;GO:0005886 plasma membrane;GO:0044444 cytoplasmic part;GO:0005623 cell;GO:0044464 cell part;GO:0005634 nucleus;GO:0005622 intracellular;GO:0043231 intracellular membrane-bounded organelle;GO:0043227 membrane-bounded organelle;GO:0044424 intracellular part;GO:0043229 intracellular organ…	GO:0044765 single-organism transport;GO:0006810 transport;GO:0051234 establishment of localization;GO:0051179 localization;GO:0044699 single-organism process;GO:0065009 regulation of molecular function;GO:0044763 single-organism cellular process;GO:0071702 organic substance transport;GO:0044767 single-organism developmental process;GO:0048856 anatomical structure development;GO:0048869 cellular d…	GO:0008289 lipid binding;GO:0030234 enzyme regulator activity;GO:0046872 metal ion binding;GO:0043169 cation binding;GO:0043167 ion binding;GO:0046914 transition metal ion binding;GO:0005543 phospholipid binding;GO:0008047 enzyme activator activity;GO:0060589 nucleoside-triphosphatase regulator activity;GO:0005096 GTPase activator activity;GO:0030695 GTPase regulator activity;GO:0005083 small GTP…	ko04144 Endocytosis;
BnaC06g06410D	64	263	4.03924	16.6787	2.04585	3.34682e-30	1.20884e-28	GO:0005840 ribosome;GO:0030529 ribonucleoprotein complex;GO:0043228 non-membrane-bounded organelle;GO:0043232 intracellular non-membrane-bounded organelle;GO:0005737 cytoplasm;GO:0044444 cytoplasmic part;GO:0032991 macromolecular complex;GO:0005623 cell;GO:0044464 cell part;GO:0005622 intracellular;GO:0044424 intracellular part;GO:0043229 intracellular organelle;GO:0043226 organelle;	GO:0008152 metabolic process;GO:1901576 organic substance biosynthetic process;GO:0009058 biosynthetic process;GO:0006412 translation;GO:0044249 cellular biosynthetic process;GO:0009987 cellular process;GO:0071704 organic substance metabolic process;GO:0044237 cellular metabolic process;GO:0044238 primary metabolic process;GO:0034645 cellular macromolecule biosynthetic process;GO:0009059 macromol…	GO:0005198 structural molecule activity;GO:0003735 structural constituent of ribosome;	ko03010 Ribosome;
BnaA03g27860D	22	88	0.933743	3.75297	2.00693	8.18642e-11	1.0113e-09	GO:0005623 cell;GO:0044464 cell part;GO:0005634 nucleus;GO:0005622 intracellular;GO:0043231 intracellular membrane-bounded organelle;GO:0043227 membrane-bounded organelle;GO:0044424 intracellular part;GO:0043229 intracellular organelle;GO:0043226 organelle;	GO:0044699 single-organism process;GO:0044763 single-organism cellular process;GO:0009987 cellular process;GO:0065007 biological regulation;GO:0048580 regulation of post-embryonic development;GO:0009909 regulation of flower development;GO:0050789 regulation of biological process;GO:2000026 regulation of multicellular organismal development;GO:0051239 regulation of multicellular organismal process…	GO:0046872 metal ion binding;GO:0043169 cation binding;GO:0043167 ion binding;GO:0001071 nucleic acid binding transcription factor activity;GO:0003700 sequence-specific DNA binding transcription factor activity;GO:0046914 transition metal ion binding;GO:0005488 binding;GO:0008270 zinc ion binding;	ko04712 Circadian rhythm - plant;ko03008 Ribosome biogenesis in eukaryotes;ko03013 RNA transport;
BnaC03g23770D	36	142	2.69153	10.6677	1.98676	2.08272e-16	3.93955e-15	GO:0009570 chloroplast stroma;GO:0009532 plastid stroma;GO:0005737 cytoplasm;GO:0009507 chloroplast;GO:0044444 cytoplasmic part;GO:0009536 plastid;GO:0044434 chloroplast part;GO:0044422 organelle part;GO:0044446 intracellular organelle part;GO:0044435 plastid part;GO:0009941 chloroplast envelope;GO:0009526 plastid envelope;GO:0031967 organelle envelope;GO:0031975 envelope;GO:0005623 cell;GO:00444…	GO:1901700 response to oxygen-containing compound;GO:0010035 response to inorganic substance;GO:0042221 response to chemical stimulus;GO:0031668 cellular response to extracellular stimulus;GO:0071496 cellular response to external stimulus;GO:0009991 response to extracellular stimulus;GO:0009415 response to water stimulus;GO:0009414 response to water deprivation;GO:0006950 response to stress;GO:00…	-	ko01100 Metabolic pathways;ko00196 Photosynthesis - antenna proteins;
BnaA03g42700D	10	39	0.167	0.654439	1.97041	2.2167e-05	0.000133613	GO:0005576 extracellular region;	GO:0006820 anion transport;GO:1901700 response to oxygen-containing compound;GO:0006811 ion transport;GO:0042221 response to chemical stimulus;GO:1901698 response to nitrogen compound;GO:0071705 nitrogen compound transport;GO:0006950 response to stress;GO:0050896 response to stimulus;GO:0044710 single-organism metabolic process;GO:0006979 response to oxidative stress;GO:0009719 response to endoge…	GO:0003824 catalytic activity;GO:1901363 heterocyclic compound binding;GO:0097159 organic cyclic compound binding;GO:0016740 transferase activity;GO:0005488 binding;GO:0004672 protein kinase activity;GO:0000166 nucleotide binding;GO:1901265 nucleoside phosphate binding;GO:0036094 small molecule binding;GO:0016773 phosphotransferase activity, alcohol group as acceptor;GO:0016772 transferase activi…	ko04626 Plant-pathogen interaction;
BnaC09g20320D	1094	4255	56.5587	221.039	1.96648	0	0	GO:0005623 cell;GO:0044464 cell part;GO:0005634 nucleus;GO:0005622 intracellular;GO:0043231 intracellular membrane-bounded organelle;GO:0043227 membrane-bounded organelle;GO:0044424 intracellular part;GO:0043229 intracellular organelle;GO:0043226 organelle;	GO:0065007 biological regulation;GO:0050789 regulation of biological process;GO:0050794 regulation of cellular process;GO:0009889 regulation of biosynthetic process;GO:0019222 regulation of metabolic process;GO:0006355 regulation of transcription, DNA-dependent;GO:2001141 regulation of RNA biosynthetic process;GO:0031326 regulation of cellular biosynthetic process;GO:0010556 regulation of macromo…	GO:0046982 protein heterodimerization activity;GO:0043565 sequence-specific DNA binding;GO:0003677 DNA binding;GO:0046983 protein dimerization activity;GO:0001071 nucleic acid binding transcription factor activity;GO:0003700 sequence-specific DNA binding transcription factor activity;GO:1901363 heterocyclic compound binding;GO:0097159 organic cyclic compound binding;GO:0005515 protein binding;GO:…	ko01100 Metabolic pathways;ko03410 Base excision repair;ko03030 DNA replication;ko00240 Pyrimidine metabolism;ko03420 Nucleotide excision repair;ko00230 Purine metabolism;
BnaA05g09000D	12	46	0.187513	0.722262	1.94553	4.7044e-06	3.20595e-05	GO:0005737 cytoplasm;GO:0005623 cell;GO:0044464 cell part;GO:0005622 intracellular;GO:0044424 intracellular part;	GO:0010035 response to inorganic substance;GO:0042221 response to chemical stimulus;GO:0050896 response to stimulus;GO:0044710 single-organism metabolic process;GO:0044281 small molecule metabolic process;GO:1901564 organonitrogen compound metabolic process;GO:0008152 metabolic process;GO:0010038 response to metal ion;GO:1901566 organonitrogen compound biosynthetic process;GO:0006220 pyrimidine n…	GO:0003824 catalytic activity;GO:0003883 CTP synthase activity;GO:0016879 ligase activity, forming carbon-nitrogen bonds;GO:0016874 ligase activity;	ko01100 Metabolic pathways;ko00240 Pyrimidine metabolism;
BnaAnng05520D	37	141	0.763521	2.92365	1.93703	8.1808e-16	1.48463e-14	GO:0005576 extracellular region;	GO:1901700 response to oxygen-containing compound;GO:0010035 response to inorganic substance;GO:0042221 response to chemical stimulus;GO:1901698 response to nitrogen compound;GO:0009415 response to water stimulus;GO:0009414 response to water deprivation;GO:0006950 response to stress;GO:0050896 response to stimulus;GO:0044710 single-organism metabolic process;GO:0009725 response to hormone stimulu…	GO:0020037 heme binding;GO:0046906 tetrapyrrole binding;GO:0016491 oxidoreductase activity;GO:0004497 monooxygenase activity;GO:0009055 electron carrier activity;GO:0016705 oxidoreductase activity, acting on paired donors, with incorporation or reduction of molecular oxygen;GO:0016709 oxidoreductase activity, acting on paired donors, with incorporation or reduction of molecular oxygen, NAD(P)H as…	ko00906 Carotenoid biosynthesis;
BnaC06g32110D	10	38	0.665713	2.5419	1.93293	3.5813e-05	0.000207815	GO:0005576 extracellular region;GO:0031225 anchored to membrane;GO:0031224 intrinsic to membrane;GO:0016020 membrane;GO:0044425 membrane part;	GO:0044710 single-organism metabolic process;GO:0044711 single-organism biosynthetic process;GO:0044281 small molecule metabolic process;GO:0044283 small molecule biosynthetic process;GO:0046165 alcohol biosynthetic process;GO:1901617 organic hydroxy compound biosynthetic process;GO:0008152 metabolic process;GO:0006066 alcohol metabolic process;GO:1901615 organic hydroxy compound metabolic proces…	-	ko03040 Spliceosome;
BnaC01g20910D	10	38	1.11717	4.26571	1.93293	3.5813e-05	0.000207832	-	-	-	ko01110 Biosynthesis of secondary metabolites;ko01100 Metabolic pathways;ko00906 Carotenoid biosynthesis;ko00240 Pyrimidine metabolism;ko03020 RNA polymerase;ko00230 Purine metabolism;
BnaA07g20110D	38	144	1.23939	4.71926	1.92893	4.87658e-16	8.98137e-15	GO:0005623 cell;GO:0044464 cell part;GO:0005634 nucleus;GO:0005622 intracellular;GO:0043231 intracellular membrane-bounded organelle;GO:0043227 membrane-bounded organelle;GO:0044424 intracellular part;GO:0043229 intracellular organelle;GO:0043226 organelle;	GO:1901700 response to oxygen-containing compound;GO:0042221 response to chemical stimulus;GO:1901698 response to nitrogen compound;GO:0006950 response to stress;GO:0050896 response to stimulus;GO:0044710 single-organism metabolic process;GO:0009725 response to hormone stimulus;GO:0009719 response to endogenous stimulus;GO:0033993 response to lipid;GO:0009737 response to abscisic acid stimulus;GO…	GO:0043565 sequence-specific DNA binding;GO:0003677 DNA binding;GO:0001071 nucleic acid binding transcription factor activity;GO:0003700 sequence-specific DNA binding transcription factor activity;GO:1901363 heterocyclic compound binding;GO:0097159 organic cyclic compound binding;GO:0005515 protein binding;GO:0003676 nucleic acid binding;GO:0005488 binding;	ko04626 Plant-pathogen interaction;
BnaA10g01100D	41	155	1.20756	4.58717	1.92551	4.06912e-17	8.05715e-16	GO:0005737 cytoplasm;GO:0005623 cell;GO:0044464 cell part;GO:0005622 intracellular;GO:0044424 intracellular part;	GO:0006950 response to stress;GO:0050896 response to stimulus;GO:0044710 single-organism metabolic process;GO:0055114 oxidation-reduction process;GO:0043436 oxoacid metabolic process;GO:0006082 organic acid metabolic process;GO:0044281 small molecule metabolic process;GO:0019752 carboxylic acid metabolic process;GO:0009628 response to abiotic stimulus;GO:0009266 response to temperature stimulus;G…	GO:0016491 oxidoreductase activity;GO:0016705 oxidoreductase activity, acting on paired donors, with incorporation or reduction of molecular oxygen;GO:0051213 dioxygenase activity;GO:0003824 catalytic activity;GO:0016706 oxidoreductase activity, acting on paired donors, with incorporation or reduction of molecular oxygen, 2-oxoglutarate as one donor, and incorporation of one atom each of oxygen i…	ko00904 Diterpenoid biosynthesis;
BnaC01g24670D	17	64	1.92128	7.2679	1.91947	7.96402e-08	7.00685e-07	GO:0005829 cytosol;GO:0005737 cytoplasm;GO:0044444 cytoplasmic part;GO:0005623 cell;GO:0044464 cell part;GO:0005634 nucleus;GO:0005622 intracellular;GO:0043231 intracellular membrane-bounded organelle;GO:0043227 membrane-bounded organelle;GO:0044424 intracellular part;GO:0043229 intracellular organelle;GO:0043226 organelle;	GO:1901700 response to oxygen-containing compound;GO:0042221 response to chemical stimulus;GO:1901698 response to nitrogen compound;GO:0006950 response to stress;GO:0050896 response to stimulus;GO:0044710 single-organism metabolic process;GO:0009719 response to endogenous stimulus;GO:0010033 response to organic substance;GO:0055114 oxidation-reduction process;GO:0007154 cell communication;GO:0051…	GO:0016491 oxidoreductase activity;GO:0003824 catalytic activity;GO:0016671 oxidoreductase activity, acting on a sulfur group of donors, disulfide as acceptor;GO:0016667 oxidoreductase activity, acting on a sulfur group of donors;GO:0001071 nucleic acid binding transcription factor activity;GO:0003700 sequence-specific DNA binding transcription factor activity;	ko04075 Plant hormone signal transduction;
BnaCnng36920D	39	145	1.38342	5.16827	1.90144	7.337e-16	1.3363e-14	GO:0005773 vacuole;GO:0071944 cell periphery;GO:0005794 Golgi apparatus;GO:0005774 vacuolar membrane;GO:0044437 vacuolar part;GO:0005737 cytoplasm;GO:0005770 late endosome;GO:0016020 membrane;GO:0000325 plant-type vacuole;GO:0005886 plasma membrane;GO:0044444 cytoplasmic part;GO:0031090 organelle membrane;GO:0005768 endosome;GO:0009705 plant-type vacuole membrane;GO:0044422 organelle part;GO:0044…	GO:0050896 response to stimulus;GO:0044765 single-organism transport;GO:0009605 response to external stimulus;GO:0006810 transport;GO:0051234 establishment of localization;GO:0051179 localization;GO:0044699 single-organism process;GO:0009628 response to abiotic stimulus;GO:0071554 cell wall organization or biogenesis;GO:0042545 cell wall modification;GO:0071555 cell wall organization;GO:0052543 c…	GO:0005484 SNAP receptor activity;GO:0005515 protein binding;GO:0005488 binding;	ko04130 SNARE interactions in vesicular transport;ko04145 Phagosome;
BnaA01g29390D	142	526	2.49126	9.27264	1.89611	2.57814e-53	1.84542e-51	GO:0009570 chloroplast stroma;GO:0009532 plastid stroma;GO:0005737 cytoplasm;GO:0016020 membrane;GO:0009507 chloroplast;GO:0044444 cytoplasmic part;GO:0009536 plastid;GO:0044434 chloroplast part;GO:0044422 organelle part;GO:0044446 intracellular organelle part;GO:0044435 plastid part;GO:0009579 thylakoid;GO:0044436 thylakoid part;GO:0042651 thylakoid membrane;GO:0034357 photosynthetic membrane;GO…	GO:1901700 response to oxygen-containing compound;GO:0010035 response to inorganic substance;GO:0042221 response to chemical stimulus;GO:0009415 response to water stimulus;GO:0009414 response to water deprivation;GO:0006950 response to stress;GO:0050896 response to stimulus;GO:0044710 single-organism metabolic process;GO:0042538 hyperosmotic salinity response;GO:0009725 response to hormone stimul…	GO:0016491 oxidoreductase activity;GO:0051213 dioxygenase activity;GO:0016701 oxidoreductase activity, acting on single donors with incorporation of molecular oxygen;GO:0016702 oxidoreductase activity, acting on single donors with incorporation of molecular oxygen, incorporation of two atoms of oxygen;GO:0003834 beta-carotene 15,15'-monooxygenase activity;GO:0003824 catalytic activity;GO:0010436 …	ko01110 Biosynthesis of secondary metabolites;ko01100 Metabolic pathways;ko00906 Carotenoid biosynthesis;
BnaA09g00710D	411	1515	4.91955	18.2215	1.88904	1.90931e-149	4.61954e-147	GO:0005737 cytoplasm;GO:0009507 chloroplast;GO:0044444 cytoplasmic part;GO:0009536 plastid;GO:0005623 cell;GO:0044464 cell part;GO:0005622 intracellular;GO:0043231 intracellular membrane-bounded organelle;GO:0043227 membrane-bounded organelle;GO:0044424 intracellular part;GO:0043229 intracellular organelle;GO:0043226 organelle;	GO:1901700 response to oxygen-containing compound;GO:0010035 response to inorganic substance;GO:0042221 response to chemical stimulus;GO:0009415 response to water stimulus;GO:0009414 response to water deprivation;GO:0006950 response to stress;GO:0050896 response to stimulus;GO:0044710 single-organism metabolic process;GO:0010033 response to organic substance;GO:0097305 response to alcohol;GO:0044…	GO:0046527 glucosyltransferase activity;GO:0003824 catalytic activity;GO:0016757 transferase activity, transferring glycosyl groups;GO:0035251 UDP-glucosyltransferase activity;GO:0016758 transferase activity, transferring hexosyl groups;GO:0008194 UDP-glycosyltransferase activity;GO:0016157 sucrose synthase activity;GO:0016740 transferase activity;	ko00500 Starch and sucrose metabolism;ko01100 Metabolic pathways;
BnaA07g38110D	88	324	4.91556	18.1854	1.88735	2.84368e-33	1.1735e-31	GO:0005623 cell;GO:0044464 cell part;GO:0005634 nucleus;GO:0005622 intracellular;GO:0043231 intracellular membrane-bounded organelle;GO:0043227 membrane-bounded organelle;GO:0044424 intracellular part;GO:0043229 intracellular organelle;GO:0043226 organelle;	GO:1901700 response to oxygen-containing compound;GO:0006811 ion transport;GO:0042221 response to chemical stimulus;GO:1901698 response to nitrogen compound;GO:0030001 metal ion transport;GO:0006812 cation transport;GO:0050896 response to stimulus;GO:0009725 response to hormone stimulus;GO:0009719 response to endogenous stimulus;GO:0033993 response to lipid;GO:0010033 response to organic substanc…	GO:0046872 metal ion binding;GO:0043169 cation binding;GO:0043167 ion binding;GO:0046914 transition metal ion binding;GO:0005488 binding;GO:0008270 zinc ion binding;	ko01100 Metabolic pathways;ko00563 Glycosylphosphatidylinositol(GPI)-anchor biosynthesis;ko03013 RNA transport;
BnaC05g23150D	9	33	0.265075	0.976624	1.8814	0.000159975	0.000815859	GO:0016020 membrane;	-	-	ko03060 Protein export;
BnaA05g19530D	825	3000	13.8969	50.7777	1.86943	7.09428e-290	4.14218e-287	GO:0009514 glyoxysome;GO:0005737 cytoplasm;GO:0044444 cytoplasmic part;GO:0005777 peroxisome;GO:0042579 microbody;GO:0005623 cell;GO:0044464 cell part;GO:0005622 intracellular;GO:0043231 intracellular membrane-bounded organelle;GO:0043227 membrane-bounded organelle;GO:0044424 intracellular part;GO:0043229 intracellular organelle;GO:0043226 organelle;	GO:0044710 single-organism metabolic process;GO:0055114 oxidation-reduction process;GO:0043436 oxoacid metabolic process;GO:0006082 organic acid metabolic process;GO:0044281 small molecule metabolic process;GO:0044699 single-organism process;GO:0019752 carboxylic acid metabolic process;GO:0048731 system development;GO:0006097 glyoxylate cycle;GO:0046487 glyoxylate metabolic process;GO:0008152 met…	GO:0016829 lyase activity;GO:0004451 isocitrate lyase activity;GO:0003824 catalytic activity;GO:0016833 oxo-acid-lyase activity;GO:0016830 carbon-carbon lyase activity;	ko01100 Metabolic pathways;ko00630 Glyoxylate and dicarboxylate metabolism;
BnaA01g18530D	34	123	0.684182	2.48705	1.86199	2.5063e-13	3.82353e-12	GO:0005737 cytoplasm;GO:0005623 cell;GO:0044464 cell part;GO:0005622 intracellular;GO:0044424 intracellular part;	GO:0050896 response to stimulus;GO:0044710 single-organism metabolic process;GO:0019748 secondary metabolic process;GO:0044711 single-organism biosynthetic process;GO:0009698 phenylpropanoid metabolic process;GO:0044281 small molecule metabolic process;GO:0044550 secondary metabolite biosynthetic process;GO:0044283 small molecule biosynthetic process;GO:0009628 response to abiotic stimulus;GO:000…	GO:0046527 glucosyltransferase activity;GO:0003824 catalytic activity;GO:0016757 transferase activity, transferring glycosyl groups;GO:0035251 UDP-glucosyltransferase activity;GO:0016758 transferase activity, transferring hexosyl groups;GO:0008194 UDP-glycosyltransferase activity;GO:0016740 transferase activity;	ko00940 Phenylpropanoid biosynthesis;
BnaC03g17080D	12	43	0.234203	0.84327	1.84824	1.92974e-05	0.000117611	GO:0005576 extracellular region;GO:0030054 cell junction;GO:0009506 plasmodesma;GO:0055044 symplast;GO:0005911 cell-cell junction;GO:0005737 cytoplasm;GO:0009507 chloroplast;GO:0044444 cytoplasmic part;GO:0009536 plastid;GO:0005783 endoplasmic reticulum;GO:0005623 cell;GO:0044464 cell part;GO:0005622 intracellular;GO:0043231 intracellular membrane-bounded organelle;GO:0043227 membrane-bounded org…	GO:1901700 response to oxygen-containing compound;GO:0042221 response to chemical stimulus;GO:1901698 response to nitrogen compound;GO:0006950 response to stress;GO:0050896 response to stimulus;GO:0044710 single-organism metabolic process;GO:0009725 response to hormone stimulus;GO:0009719 response to endogenous stimulus;GO:0019748 secondary metabolic process;GO:0010033 response to organic substan…	GO:0020037 heme binding;GO:0046906 tetrapyrrole binding;GO:0016491 oxidoreductase activity;GO:0016829 lyase activity;GO:0004497 monooxygenase activity;GO:0009055 electron carrier activity;GO:0016705 oxidoreductase activity, acting on paired donors, with incorporation or reduction of molecular oxygen;GO:0019825 oxygen binding;GO:0003824 catalytic activity;GO:0005506 iron ion binding;GO:0047720 ind…	ko01110 Biosynthesis of secondary metabolites;ko00380 Tryptophan metabolism;ko01100 Metabolic pathways;ko00945 Stilbenoid, diarylheptanoid and gingerol biosynthesis;ko00903 Limonene and pinene degradation;
BnaC05g33590D	154	544	3.02994	10.7547	1.82761	1.78176e-52	1.24633e-50	GO:0005576 extracellular region;	GO:0050896 response to stimulus;GO:0044710 single-organism metabolic process;GO:0055114 oxidation-reduction process;GO:0043436 oxoacid metabolic process;GO:0006082 organic acid metabolic process;GO:0044281 small molecule metabolic process;GO:0044699 single-organism process;GO:0019752 carboxylic acid metabolic process;GO:0048731 system development;GO:0009628 response to abiotic stimulus;GO:0006714…	GO:0020037 heme binding;GO:0046906 tetrapyrrole binding;GO:0016491 oxidoreductase activity;GO:0004497 monooxygenase activity;GO:0009055 electron carrier activity;GO:0016705 oxidoreductase activity, acting on paired donors, with incorporation or reduction of molecular oxygen;GO:0016709 oxidoreductase activity, acting on paired donors, with incorporation or reduction of molecular oxygen, NAD(P)H as…	ko00906 Carotenoid biosynthesis;
BnaCnng32080D	37	130	0.905839	3.19801	1.81985	1.27444e-13	1.98671e-12	GO:0009570 chloroplast stroma;GO:0009532 plastid stroma;GO:0005737 cytoplasm;GO:0016020 membrane;GO:0009507 chloroplast;GO:0044444 cytoplasmic part;GO:0009536 plastid;GO:0044434 chloroplast part;GO:0044422 organelle part;GO:0044446 intracellular organelle part;GO:0044435 plastid part;GO:0009579 thylakoid;GO:0044436 thylakoid part;GO:0042651 thylakoid membrane;GO:0034357 photosynthetic membrane;GO…	GO:1901700 response to oxygen-containing compound;GO:0010035 response to inorganic substance;GO:0042221 response to chemical stimulus;GO:0009415 response to water stimulus;GO:0009414 response to water deprivation;GO:0006950 response to stress;GO:0050896 response to stimulus;GO:0044710 single-organism metabolic process;GO:0042538 hyperosmotic salinity response;GO:0009725 response to hormone stimul…	GO:0016491 oxidoreductase activity;GO:0051213 dioxygenase activity;GO:0016701 oxidoreductase activity, acting on single donors with incorporation of molecular oxygen;GO:0016702 oxidoreductase activity, acting on single donors with incorporation of molecular oxygen, incorporation of two atoms of oxygen;GO:0003834 beta-carotene 15,15'-monooxygenase activity;GO:0003824 catalytic activity;GO:0010436 …	ko01110 Biosynthesis of secondary metabolites;ko01100 Metabolic pathways;ko00906 Carotenoid biosynthesis;
BnaC04g22530D	17	59	1.066	3.71747	1.80211	8.01948e-07	6.15902e-06	-	-	-	ko04710 Circadian rhythm - mammal;ko04120 Ubiquitin mediated proteolysis;ko04141 Protein processing in endoplasmic reticulum;
BnaA05g02500D	33	114	0.601765	2.08884	1.79543	6.42208e-12	8.74881e-11	GO:0030054 cell junction;GO:0009506 plasmodesma;GO:0055044 symplast;GO:0005911 cell-cell junction;GO:0071944 cell periphery;GO:0005737 cytoplasm;GO:0016020 membrane;GO:0005886 plasma membrane;GO:0005623 cell;GO:0044464 cell part;GO:0005634 nucleus;GO:0005622 intracellular;GO:0043231 intracellular membrane-bounded organelle;GO:0043227 membrane-bounded organelle;GO:0044424 intracellular part;GO:004…	GO:1901700 response to oxygen-containing compound;GO:0010035 response to inorganic substance;GO:0042221 response to chemical stimulus;GO:1901698 response to nitrogen compound;GO:0009415 response to water stimulus;GO:0009414 response to water deprivation;GO:0006950 response to stress;GO:0050896 response to stimulus;GO:0042538 hyperosmotic salinity response;GO:0009725 response to hormone stimulus;G…	GO:0003824 catalytic activity;GO:0004698 calcium-dependent protein kinase C activity;GO:0009931 calcium-dependent protein serine/threonine kinase activity;GO:0010857 calcium-dependent protein kinase activity;GO:0046872 metal ion binding;GO:0043169 cation binding;GO:0004697 protein kinase C activity;GO:0043167 ion binding;GO:0005509 calcium ion binding;GO:0004683 calmodulin-dependent protein kinas…	ko04626 Plant-pathogen interaction;
BnaC04g11200D	20	68	0.396711	1.35531	1.77247	1.57632e-07	1.33532e-06	-	-	-	ko01100 Metabolic pathways;ko00240 Pyrimidine metabolism;ko03020 RNA polymerase;ko00230 Purine metabolism;
BnaC01g09750D	48	163	1.09258	3.7281	1.7707	3.73582e-16	6.94741e-15	-	GO:1901700 response to oxygen-containing compound;GO:0042221 response to chemical stimulus;GO:0050896 response to stimulus;GO:0044710 single-organism metabolic process;GO:0009725 response to hormone stimulus;GO:0009719 response to endogenous stimulus;GO:0033993 response to lipid;GO:0010033 response to organic substance;GO:0097305 response to alcohol;GO:0055114 oxidation-reduction process;GO:00071…	GO:0016491 oxidoreductase activity;GO:0050660 flavin adenine dinucleotide binding;GO:0004497 monooxygenase activity;GO:0016705 oxidoreductase activity, acting on paired donors, with incorporation or reduction of molecular oxygen;GO:0048037 cofactor binding;GO:0050662 coenzyme binding;GO:0050661 NADP binding;GO:0016709 oxidoreductase activity, acting on paired donors, with incorporation or reducti…	ko00380 Tryptophan metabolism;
BnaCnng23260D	138	466	1.65182	5.60476	1.7626	4.55546e-43	2.50849e-41	GO:0005737 cytoplasm;GO:0009507 chloroplast;GO:0044444 cytoplasmic part;GO:0009536 plastid;GO:0005623 cell;GO:0044464 cell part;GO:0005622 intracellular;GO:0043231 intracellular membrane-bounded organelle;GO:0043227 membrane-bounded organelle;GO:0044424 intracellular part;GO:0043229 intracellular organelle;GO:0043226 organelle;	GO:1901700 response to oxygen-containing compound;GO:0010035 response to inorganic substance;GO:0042221 response to chemical stimulus;GO:0009415 response to water stimulus;GO:0009414 response to water deprivation;GO:0006950 response to stress;GO:0050896 response to stimulus;GO:0044710 single-organism metabolic process;GO:0010033 response to organic substance;GO:0097305 response to alcohol;GO:0044…	GO:0046527 glucosyltransferase activity;GO:0003824 catalytic activity;GO:0016757 transferase activity, transferring glycosyl groups;GO:0035251 UDP-glucosyltransferase activity;GO:0016758 transferase activity, transferring hexosyl groups;GO:0008194 UDP-glycosyltransferase activity;GO:0016157 sucrose synthase activity;GO:0016740 transferase activity;	ko00500 Starch and sucrose metabolism;ko01100 Metabolic pathways;
BnaA08g22720D	168	566	9.33063	31.5868	1.75927	8.11864e-52	5.56868e-50	GO:0005773 vacuole;GO:0071944 cell periphery;GO:0005737 cytoplasm;GO:0016020 membrane;GO:0005886 plasma membrane;GO:0044444 cytoplasmic part;GO:0005623 cell;GO:0044464 cell part;GO:0005634 nucleus;GO:0005622 intracellular;GO:0043231 intracellular membrane-bounded organelle;GO:0043227 membrane-bounded organelle;GO:0044424 intracellular part;GO:0043229 intracellular organelle;GO:0043226 organelle;	-	GO:0046872 metal ion binding;GO:0043169 cation binding;GO:0043167 ion binding;GO:0005509 calcium ion binding;GO:0005488 binding;	ko04626 Plant-pathogen interaction;
BnaC05g06260D	262	882	7.09328	23.9939	1.75815	1.06073e-79	1.1691e-77	GO:0005737 cytoplasm;GO:0005623 cell;GO:0044464 cell part;GO:0005622 intracellular;GO:0044424 intracellular part;	GO:1901700 response to oxygen-containing compound;GO:0042221 response to chemical stimulus;GO:0050896 response to stimulus;GO:0044710 single-organism metabolic process;GO:0010033 response to organic substance;GO:0043436 oxoacid metabolic process;GO:0006082 organic acid metabolic process;GO:0044281 small molecule metabolic process;GO:0009068 aspartate family amino acid catabolic process;GO:1901606…	GO:0016829 lyase activity;GO:0048037 cofactor binding;GO:0003824 catalytic activity;GO:0030170 pyridoxal phosphate binding;GO:0016830 carbon-carbon lyase activity;GO:0016832 aldehyde-lyase activity;GO:0043167 ion binding;GO:0043168 anion binding;GO:0005488 binding;	ko01110 Biosynthesis of secondary metabolites;ko01100 Metabolic pathways;ko00260 Glycine, serine and threonine metabolism;
BnaC03g21300D	220	739	5.01941	16.9419	1.75501	6.63634e-67	5.98024e-65	GO:0005737 cytoplasm;GO:0005739 mitochondrion;GO:0044444 cytoplasmic part;GO:0005623 cell;GO:0044464 cell part;GO:0005622 intracellular;GO:0043231 intracellular membrane-bounded organelle;GO:0043227 membrane-bounded organelle;GO:0044424 intracellular part;GO:0043229 intracellular organelle;GO:0043226 organelle;	GO:0008152 metabolic process;	GO:0048037 cofactor binding;GO:0003824 catalytic activity;GO:0030170 pyridoxal phosphate binding;GO:0008483 transaminase activity;GO:0016769 transferase activity, transferring nitrogenous groups;GO:0008453 alanine-glyoxylate transaminase activity;GO:0043167 ion binding;GO:0043168 anion binding;GO:0016740 transferase activity;GO:0005488 binding;	ko01100 Metabolic pathways;ko00260 Glycine, serine and threonine metabolism;ko00250 Alanine, aspartate and glutamate metabolism;
BnaC01g36910D	407	1367	6.60401	22.2879	1.75485	3.37774e-122	6.11882e-120	GO:0009570 chloroplast stroma;GO:0009532 plastid stroma;GO:0005737 cytoplasm;GO:0016020 membrane;GO:0009507 chloroplast;GO:0044444 cytoplasmic part;GO:0009536 plastid;GO:0044434 chloroplast part;GO:0044422 organelle part;GO:0044446 intracellular organelle part;GO:0044435 plastid part;GO:0009579 thylakoid;GO:0044436 thylakoid part;GO:0042651 thylakoid membrane;GO:0034357 photosynthetic membrane;GO…	GO:1901700 response to oxygen-containing compound;GO:0010035 response to inorganic substance;GO:0042221 response to chemical stimulus;GO:0009415 response to water stimulus;GO:0009414 response to water deprivation;GO:0006950 response to stress;GO:0050896 response to stimulus;GO:0044710 single-organism metabolic process;GO:0042538 hyperosmotic salinity response;GO:0009725 response to hormone stimul…	GO:0016491 oxidoreductase activity;GO:0051213 dioxygenase activity;GO:0016701 oxidoreductase activity, acting on single donors with incorporation of molecular oxygen;GO:0016702 oxidoreductase activity, acting on single donors with incorporation of molecular oxygen, incorporation of two atoms of oxygen;GO:0003834 beta-carotene 15,15'-monooxygenase activity;GO:0003824 catalytic activity;GO:0010436 …	ko01110 Biosynthesis of secondary metabolites;ko01100 Metabolic pathways;ko00906 Carotenoid biosynthesis;
BnaC02g26080D	102	340	7.80614	26.1458	1.7439	2.04246e-31	7.78305e-30	GO:0005773 vacuole;GO:0043228 non-membrane-bounded organelle;GO:0043232 intracellular non-membrane-bounded organelle;GO:0031974 membrane-enclosed lumen;GO:0043233 organelle lumen;GO:0070013 intracellular organelle lumen;GO:0005774 vacuolar membrane;GO:0044437 vacuolar part;GO:0005737 cytoplasm;GO:0016020 membrane;GO:0005775 vacuolar lumen;GO:0009507 chloroplast;GO:0044444 cytoplasmic part;GO:0009…	GO:0006950 response to stress;GO:0050896 response to stimulus;GO:0044710 single-organism metabolic process;GO:0051716 cellular response to stimulus;GO:0009607 response to biotic stimulus;GO:0051707 response to other organism;GO:0033554 cellular response to stress;GO:0006810 transport;GO:0051234 establishment of localization;GO:0006952 defense response;GO:0051179 localization;GO:0043436 oxoacid me…	GO:0003824 catalytic activity;GO:0016787 hydrolase activity;GO:0008233 peptidase activity;GO:0070011 peptidase activity, acting on L-amino acid peptides;GO:0008234 cysteine-type peptidase activity;GO:0008641 small protein activating enzyme activity;GO:0008017 microtubule binding;GO:0008092 cytoskeletal protein binding;GO:0015631 tubulin binding;GO:0019783 small conjugating protein-specific protea…	ko04140 Regulation of autophagy;
BnaC03g22080D	13	43	0.865427	2.87636	1.73276	4.36382e-05	0.000249151	GO:0022626 cytosolic ribosome;GO:0044445 cytosolic part;GO:0030054 cell junction;GO:0009506 plasmodesma;GO:0055044 symplast;GO:0005911 cell-cell junction;GO:0005730 nucleolus;GO:0005840 ribosome;GO:0005773 vacuole;GO:0044391 ribosomal subunit;GO:0071944 cell periphery;GO:0030529 ribonucleoprotein complex;GO:0005829 cytosol;GO:0043228 non-membrane-bounded organelle;GO:0043232 intracellular non-mem…	GO:0001510 RNA methylation;GO:0009451 RNA modification;GO:0043414 macromolecule methylation;GO:0032259 methylation;GO:0008152 metabolic process;GO:1901576 organic substance biosynthetic process;GO:0009058 biosynthetic process;GO:0006412 translation;GO:0044249 cellular biosynthetic process;GO:0009987 cellular process;GO:0071704 organic substance metabolic process;GO:1901360 organic cyclic compound…	GO:0005198 structural molecule activity;GO:0003735 structural constituent of ribosome;	ko03010 Ribosome;
BnaC05g35720D	17	56	0.488846	1.61808	1.72683	3.07948e-06	2.16007e-05	GO:0005576 extracellular region;GO:0009986 cell surface;GO:0005623 cell;GO:0044464 cell part;	GO:1901700 response to oxygen-containing compound;GO:0010035 response to inorganic substance;GO:0042221 response to chemical stimulus;GO:0009267 cellular response to starvation;GO:0042594 response to starvation;GO:0031669 cellular response to nutrient levels;GO:0031667 response to nutrient levels;GO:0031668 cellular response to extracellular stimulus;GO:0071496 cellular response to external stimu…	GO:0003824 catalytic activity;GO:0016787 hydrolase activity;GO:0016788 hydrolase activity, acting on ester bonds;GO:0003993 acid phosphatase activity;GO:0004721 phosphoprotein phosphatase activity;GO:0016791 phosphatase activity;GO:0004722 protein serine/threonine phosphatase activity;GO:0042578 phosphoric ester hydrolase activity;	ko00740 Riboflavin metabolism;
BnaC07g26970D	31	102	2.92526	9.67142	1.72516	2.66814e-10	3.12762e-09	-	-	-	ko03015 mRNA surveillance pathway;
BnaA08g23680D	210	690	3.13529	10.3513	1.72314	4.83506e-61	3.89945e-59	GO:0005618 cell wall;GO:0030312 external encapsulating structure;GO:0071944 cell periphery;GO:0005829 cytosol;GO:0005737 cytoplasm;GO:0016020 membrane;GO:0009507 chloroplast;GO:0005886 plasma membrane;GO:0044444 cytoplasmic part;GO:0009536 plastid;GO:0005623 cell;GO:0044464 cell part;GO:0005622 intracellular;GO:0043231 intracellular membrane-bounded organelle;GO:0043227 membrane-bounded organelle…	GO:1901700 response to oxygen-containing compound;GO:0010035 response to inorganic substance;GO:0042221 response to chemical stimulus;GO:0006950 response to stress;GO:0050896 response to stimulus;GO:0044710 single-organism metabolic process;GO:0006979 response to oxidative stress;GO:0055114 oxidation-reduction process;GO:0051716 cellular response to stimulus;GO:0009607 response to biotic stimulus…	GO:0016491 oxidoreductase activity;GO:0003824 catalytic activity;GO:0032440 2-alkenal reductase [NAD(P)] activity;GO:0016628 oxidoreductase activity, acting on the CH-CH group of donors, NAD or NADP as acceptor;GO:0016627 oxidoreductase activity, acting on the CH-CH group of donors;GO:0043167 ion binding;GO:0043168 anion binding;GO:1901363 heterocyclic compound binding;GO:0097159 organic cyclic c…	ko04144 Endocytosis;ko03040 Spliceosome;ko04141 Protein processing in endoplasmic reticulum;
BnaC01g20010D	2710	8734	99.7712	323.1	1.69528	0	0	GO:0005829 cytosol;GO:0005737 cytoplasm;GO:0044444 cytoplasmic part;GO:0005623 cell;GO:0044464 cell part;GO:0005622 intracellular;GO:0044424 intracellular part;	-	GO:0052689 carboxylic ester hydrolase activity;GO:0003824 catalytic activity;GO:0016787 hydrolase activity;GO:0080032 methyl jasmonate esterase activity;GO:0016788 hydrolase activity, acting on ester bonds;GO:0080030 methyl indole-3-acetate esterase activity;	ko01110 Biosynthesis of secondary metabolites;ko00901 Indole alkaloid biosynthesis;ko00860 Porphyrin and chlorophyll metabolism;
BnaC05g39290D	27	87	0.50661	1.64028	1.69499	8.55244e-09	8.54748e-08	GO:0005737 cytoplasm;GO:0009507 chloroplast;GO:0044444 cytoplasmic part;GO:0009536 plastid;GO:0005623 cell;GO:0044464 cell part;GO:0005622 intracellular;GO:0043231 intracellular membrane-bounded organelle;GO:0043227 membrane-bounded organelle;GO:0044424 intracellular part;GO:0043229 intracellular organelle;GO:0043226 organelle;	GO:0044710 single-organism metabolic process;GO:0008152 metabolic process;GO:0006629 lipid metabolic process;GO:0071704 organic substance metabolic process;GO:0044238 primary metabolic process;	GO:0052689 carboxylic ester hydrolase activity;GO:0003824 catalytic activity;GO:0016298 lipase activity;GO:0016787 hydrolase activity;GO:0016788 hydrolase activity, acting on ester bonds;GO:0004806 triglyceride lipase activity;	ko01100 Metabolic pathways;ko00592 alpha-Linolenic acid metabolism;ko00564 Glycerophospholipid metabolism;
BnaC03g67640D	26	83	2.17849	6.98791	1.68153	2.26868e-08	2.14307e-07	GO:0071944 cell periphery;GO:0005737 cytoplasm;GO:0005739 mitochondrion;GO:0016020 membrane;GO:0005886 plasma membrane;GO:0044444 cytoplasmic part;GO:0005623 cell;GO:0044464 cell part;GO:0005634 nucleus;GO:0005622 intracellular;GO:0043231 intracellular membrane-bounded organelle;GO:0043227 membrane-bounded organelle;GO:0044424 intracellular part;GO:0043229 intracellular organelle;GO:0043226 organ…	GO:1901700 response to oxygen-containing compound;GO:0042221 response to chemical stimulus;GO:0050896 response to stimulus;GO:0044710 single-organism metabolic process;GO:0009725 response to hormone stimulus;GO:0009719 response to endogenous stimulus;GO:0033993 response to lipid;GO:0010033 response to organic substance;GO:0044711 single-organism biosynthetic process;GO:0043436 oxoacid metabolic p…	GO:0016491 oxidoreductase activity;GO:0003824 catalytic activity;GO:0005506 iron ion binding;GO:0046872 metal ion binding;GO:0043169 cation binding;GO:0043167 ion binding;GO:0046914 transition metal ion binding;GO:1901363 heterocyclic compound binding;GO:0097159 organic cyclic compound binding;GO:0005488 binding;GO:0000166 nucleotide binding;GO:1901265 nucleoside phosphate binding;GO:0036094 smal…	ko03015 mRNA surveillance pathway;
BnaAnng38540D	341	1080	12.5542	39.9528	1.67012	1.61334e-90	2.07615e-88	GO:0005829 cytosol;GO:0005737 cytoplasm;GO:0044444 cytoplasmic part;GO:0005623 cell;GO:0044464 cell part;GO:0005622 intracellular;GO:0044424 intracellular part;	-	GO:0052689 carboxylic ester hydrolase activity;GO:0003824 catalytic activity;GO:0016787 hydrolase activity;GO:0080032 methyl jasmonate esterase activity;GO:0016788 hydrolase activity, acting on ester bonds;GO:0080030 methyl indole-3-acetate esterase activity;	ko01110 Biosynthesis of secondary metabolites;ko00860 Porphyrin and chlorophyll metabolism;
BnaC08g12500D	51	161	2.59524	8.23227	1.66543	8.88178e-15	1.49902e-13	GO:0005737 cytoplasm;GO:0044444 cytoplasmic part;GO:0005783 endoplasmic reticulum;GO:0005623 cell;GO:0044464 cell part;GO:0005634 nucleus;GO:0005622 intracellular;GO:0043231 intracellular membrane-bounded organelle;GO:0043227 membrane-bounded organelle;GO:0044424 intracellular part;GO:0043229 intracellular organelle;GO:0043226 organelle;	-	GO:0003824 catalytic activity;GO:0046872 metal ion binding;GO:0043169 cation binding;GO:0043167 ion binding;GO:0046914 transition metal ion binding;GO:0016879 ligase activity, forming carbon-nitrogen bonds;GO:0016874 ligase activity;GO:0016881 acid-amino acid ligase activity;GO:0004842 ubiquitin-protein ligase activity;GO:0019787 small conjugating protein ligase activity;GO:0005488 binding;GO:000…	ko04141 Protein processing in endoplasmic reticulum;
BnaC04g53410D	14	44	0.64489	2.03656	1.65901	6.04926e-05	0.00033625	GO:0005737 cytoplasm;GO:0005739 mitochondrion;GO:0044444 cytoplasmic part;GO:0005623 cell;GO:0044464 cell part;GO:0005622 intracellular;GO:0043231 intracellular membrane-bounded organelle;GO:0043227 membrane-bounded organelle;GO:0044424 intracellular part;GO:0043229 intracellular organelle;GO:0043226 organelle;	GO:0008152 metabolic process;	GO:0048037 cofactor binding;GO:0003824 catalytic activity;GO:0030170 pyridoxal phosphate binding;GO:0008483 transaminase activity;GO:0016769 transferase activity, transferring nitrogenous groups;GO:0008453 alanine-glyoxylate transaminase activity;GO:0043167 ion binding;GO:0043168 anion binding;GO:0016740 transferase activity;GO:0005488 binding;	ko01100 Metabolic pathways;ko00260 Glycine, serine and threonine metabolism;ko00250 Alanine, aspartate and glutamate metabolism;
BnaAnng13240D	83	260	1.69834	5.34573	1.65426	9.41626e-23	2.52658e-21	GO:0005737 cytoplasm;GO:0005739 mitochondrion;GO:0044444 cytoplasmic part;GO:0005623 cell;GO:0044464 cell part;GO:0005622 intracellular;GO:0043231 intracellular membrane-bounded organelle;GO:0043227 membrane-bounded organelle;GO:0044424 intracellular part;GO:0043229 intracellular organelle;GO:0043226 organelle;	GO:0008152 metabolic process;	GO:0048037 cofactor binding;GO:0003824 catalytic activity;GO:0030170 pyridoxal phosphate binding;GO:0008483 transaminase activity;GO:0016769 transferase activity, transferring nitrogenous groups;GO:0008453 alanine-glyoxylate transaminase activity;GO:0043167 ion binding;GO:0043168 anion binding;GO:0016740 transferase activity;GO:0005488 binding;	ko01100 Metabolic pathways;ko00260 Glycine, serine and threonine metabolism;ko00250 Alanine, aspartate and glutamate metabolism;
BnaA05g25030D	48	150	0.780153	2.44973	1.65079	1.03719e-13	1.6262e-12	GO:0009570 chloroplast stroma;GO:0009532 plastid stroma;GO:0005737 cytoplasm;GO:0016020 membrane;GO:0009507 chloroplast;GO:0044444 cytoplasmic part;GO:0009536 plastid;GO:0044434 chloroplast part;GO:0044422 organelle part;GO:0044446 intracellular organelle part;GO:0044435 plastid part;GO:0009579 thylakoid;GO:0044436 thylakoid part;GO:0042651 thylakoid membrane;GO:0034357 photosynthetic membrane;GO…	GO:1901700 response to oxygen-containing compound;GO:0010035 response to inorganic substance;GO:0042221 response to chemical stimulus;GO:0009415 response to water stimulus;GO:0009414 response to water deprivation;GO:0006950 response to stress;GO:0050896 response to stimulus;GO:0044710 single-organism metabolic process;GO:0042538 hyperosmotic salinity response;GO:0009725 response to hormone stimul…	GO:0016491 oxidoreductase activity;GO:0051213 dioxygenase activity;GO:0016701 oxidoreductase activity, acting on single donors with incorporation of molecular oxygen;GO:0016702 oxidoreductase activity, acting on single donors with incorporation of molecular oxygen, incorporation of two atoms of oxygen;GO:0003834 beta-carotene 15,15'-monooxygenase activity;GO:0003824 catalytic activity;GO:0010436 …	ko01110 Biosynthesis of secondary metabolites;ko01100 Metabolic pathways;ko00906 Carotenoid biosynthesis;
BnaC08g21940D	17	53	0.966257	3.02696	1.64739	1.14362e-05	7.28412e-05	-	-	-	ko04075 Plant hormone signal transduction;
BnaA10g16690D	126	392	3.30985	10.3469	1.64436	3.1064e-33	1.27447e-31	GO:0005623 cell;GO:0044464 cell part;GO:0005634 nucleus;GO:0005622 intracellular;GO:0043231 intracellular membrane-bounded organelle;GO:0043227 membrane-bounded organelle;GO:0044424 intracellular part;GO:0043229 intracellular organelle;GO:0043226 organelle;	GO:0006950 response to stress;GO:0050896 response to stimulus;GO:0044710 single-organism metabolic process;GO:0009607 response to biotic stimulus;GO:0051707 response to other organism;GO:0006952 defense response;GO:0002376 immune system process;GO:0051704 multi-organism process;GO:0008152 metabolic process;GO:0009617 response to bacterium;GO:0045087 innate immune response;GO:0006955 immune respon…	-	ko03040 Spliceosome;
BnaC02g02870D	155	479	2.68062	8.32389	1.63469	6.37498e-40	3.21934e-38	GO:0005623 cell;GO:0044464 cell part;GO:0005634 nucleus;GO:0005622 intracellular;GO:0043231 intracellular membrane-bounded organelle;GO:0043227 membrane-bounded organelle;GO:0044424 intracellular part;GO:0043229 intracellular organelle;GO:0043226 organelle;	GO:0044710 single-organism metabolic process;GO:0055114 oxidation-reduction process;GO:0043436 oxoacid metabolic process;GO:0006082 organic acid metabolic process;GO:0044281 small molecule metabolic process;GO:0019752 carboxylic acid metabolic process;GO:0006097 glyoxylate cycle;GO:0046487 glyoxylate metabolic process;GO:0008152 metabolic process;GO:0032787 monocarboxylic acid metabolic process;G…	GO:0003824 catalytic activity;GO:0004474 malate synthase activity;GO:0016746 transferase activity, transferring acyl groups;GO:0046912 transferase activity, transferring acyl groups, acyl groups converted into alkyl on transfer;GO:0016740 transferase activity;	ko01100 Metabolic pathways;ko00620 Pyruvate metabolism;ko00630 Glyoxylate and dicarboxylate metabolism;
BnaC09g15720D	13	40	0.257862	0.797244	1.62842	0.00016339	0.000831712	GO:0005576 extracellular region;GO:0005737 cytoplasm;GO:0044444 cytoplasmic part;GO:0005783 endoplasmic reticulum;GO:0005623 cell;GO:0044464 cell part;GO:0005622 intracellular;GO:0043231 intracellular membrane-bounded organelle;GO:0043227 membrane-bounded organelle;GO:0044424 intracellular part;GO:0043229 intracellular organelle;GO:0043226 organelle;	GO:0044710 single-organism metabolic process;GO:0044765 single-organism transport;GO:0055114 oxidation-reduction process;GO:0044711 single-organism biosynthetic process;GO:0006810 transport;GO:0051234 establishment of localization;GO:0051179 localization;GO:0043436 oxoacid metabolic process;GO:0006082 organic acid metabolic process;GO:0044281 small molecule metabolic process;GO:0044699 single-org…	GO:0020037 heme binding;GO:0046906 tetrapyrrole binding;GO:0016491 oxidoreductase activity;GO:0004497 monooxygenase activity;GO:0009055 electron carrier activity;GO:0016705 oxidoreductase activity, acting on paired donors, with incorporation or reduction of molecular oxygen;GO:0019825 oxygen binding;GO:0003824 catalytic activity;GO:0005506 iron ion binding;GO:0080133 midchain alkane hydroxylase a…	ko01110 Biosynthesis of secondary metabolites;ko01100 Metabolic pathways;ko00945 Stilbenoid, diarylheptanoid and gingerol biosynthesis;ko00903 Limonene and pinene degradation;ko00073 Cutin, suberine and wax biosynthesis;
BnaA01g00690D	26	80	0.673879	2.08346	1.62842	8.19414e-08	7.20483e-07	GO:0005576 extracellular region;GO:0005773 vacuole;GO:0005829 cytosol;GO:0005737 cytoplasm;GO:0044444 cytoplasmic part;GO:0005783 endoplasmic reticulum;GO:0005623 cell;GO:0044464 cell part;GO:0005622 intracellular;GO:0043231 intracellular membrane-bounded organelle;GO:0043227 membrane-bounded organelle;GO:0044424 intracellular part;GO:0043229 intracellular organelle;GO:0043226 organelle;	GO:1901700 response to oxygen-containing compound;GO:0042221 response to chemical stimulus;GO:0006950 response to stress;GO:0050896 response to stimulus;GO:0044710 single-organism metabolic process;GO:0042538 hyperosmotic salinity response;GO:0009725 response to hormone stimulus;GO:0009719 response to endogenous stimulus;GO:0033993 response to lipid;GO:0006972 hyperosmotic response;GO:0010033 res…	GO:0016491 oxidoreductase activity;GO:0003824 catalytic activity;GO:0016787 hydrolase activity;GO:0046872 metal ion binding;GO:0043169 cation binding;GO:0008233 peptidase activity;GO:0070011 peptidase activity, acting on L-amino acid peptides;GO:0008234 cysteine-type peptidase activity;GO:0032440 2-alkenal reductase [NAD(P)] activity;GO:0016628 oxidoreductase activity, acting on the CH-CH group o…	ko04145 Phagosome;
BnaC01g24280D	14	43	1.7009	5.24935	1.62584	9.33084e-05	0.000500087	GO:0005730 nucleolus;GO:0030529 ribonucleoprotein complex;GO:0005829 cytosol;GO:0043228 non-membrane-bounded organelle;GO:0043232 intracellular non-membrane-bounded organelle;GO:0031981 nuclear lumen;GO:0031974 membrane-enclosed lumen;GO:0043233 organelle lumen;GO:0070013 intracellular organelle lumen;GO:0044428 nuclear part;GO:0005737 cytoplasm;GO:0005732 small nucleolar ribonucleoprotein comple…	-	GO:1901363 heterocyclic compound binding;GO:0097159 organic cyclic compound binding;GO:0003676 nucleic acid binding;GO:0005488 binding;	ko03040 Spliceosome;
BnaA01g03680D	2431	7413	22.5672	69.1472	1.61544	0	0	GO:0005829 cytosol;GO:0005737 cytoplasm;GO:0005739 mitochondrion;GO:0044444 cytoplasmic part;GO:0005623 cell;GO:0044464 cell part;GO:0005622 intracellular;GO:0043231 intracellular membrane-bounded organelle;GO:0043227 membrane-bounded organelle;GO:0044424 intracellular part;GO:0043229 intracellular organelle;GO:0043226 organelle;	GO:1901700 response to oxygen-containing compound;GO:0042221 response to chemical stimulus;GO:0050896 response to stimulus;GO:0044710 single-organism metabolic process;GO:0010033 response to organic substance;GO:0055114 oxidation-reduction process;GO:0043436 oxoacid metabolic process;GO:0006082 organic acid metabolic process;GO:0044281 small molecule metabolic process;GO:0044699 single-organism p…	GO:0016491 oxidoreductase activity;GO:0003824 catalytic activity;GO:0016645 oxidoreductase activity, acting on the CH-NH group of donors;GO:0016646 oxidoreductase activity, acting on the CH-NH group of donors, NAD or NADP as acceptor;GO:1901363 heterocyclic compound binding;GO:0097159 organic cyclic compound binding;GO:0005488 binding;GO:0000166 nucleotide binding;GO:1901265 nucleoside phosphate …	ko01110 Biosynthesis of secondary metabolites;ko01100 Metabolic pathways;ko00310 Lysine degradation;
BnaCnng07050D	585	1782	11.7476	35.9575	1.61392	4.03392e-141	9.04738e-139	GO:0009514 glyoxysome;GO:0005737 cytoplasm;GO:0044444 cytoplasmic part;GO:0005777 peroxisome;GO:0042579 microbody;GO:0005623 cell;GO:0044464 cell part;GO:0005622 intracellular;GO:0043231 intracellular membrane-bounded organelle;GO:0043227 membrane-bounded organelle;GO:0044424 intracellular part;GO:0043229 intracellular organelle;GO:0043226 organelle;	GO:0044710 single-organism metabolic process;GO:0055114 oxidation-reduction process;GO:0043436 oxoacid metabolic process;GO:0006082 organic acid metabolic process;GO:0044281 small molecule metabolic process;GO:0044699 single-organism process;GO:0019752 carboxylic acid metabolic process;GO:0048731 system development;GO:0006097 glyoxylate cycle;GO:0046487 glyoxylate metabolic process;GO:0008152 met…	GO:0016829 lyase activity;GO:0004451 isocitrate lyase activity;GO:0003824 catalytic activity;GO:0016833 oxo-acid-lyase activity;GO:0016830 carbon-carbon lyase activity;	ko01100 Metabolic pathways;ko00630 Glyoxylate and dicarboxylate metabolism;
BnaC09g01080D	22	67	0.963185	2.94747	1.61359	1.1159e-06	8.38869e-06	GO:0005737 cytoplasm;GO:0005739 mitochondrion;GO:0016020 membrane;GO:0044444 cytoplasmic part;GO:0005623 cell;GO:0044464 cell part;GO:0005622 intracellular;GO:0043231 intracellular membrane-bounded organelle;GO:0043227 membrane-bounded organelle;GO:0044424 intracellular part;GO:0043229 intracellular organelle;GO:0043226 organelle;	GO:0044710 single-organism metabolic process;GO:0044699 single-organism process;GO:0048731 system development;GO:0008152 metabolic process;GO:0048856 anatomical structure development;GO:0008610 lipid biosynthetic process;GO:0007275 multicellular organismal development;GO:0032502 developmental process;GO:1901576 organic substance biosynthetic process;GO:0010143 cutin biosynthetic process;GO:000905…	GO:0003824 catalytic activity;GO:0008374 O-acyltransferase activity;GO:0016787 hydrolase activity;GO:0016747 transferase activity, transferring acyl groups other than amino-acyl groups;GO:0090447 glycerol-3-phosphate 2-O-acyltransferase activity;GO:0016746 transferase activity, transferring acyl groups;GO:0016788 hydrolase activity, acting on ester bonds;GO:0016791 phosphatase activity;GO:0042578…	ko01100 Metabolic pathways;ko00564 Glycerophospholipid metabolism;ko00561 Glycerolipid metabolism;
BnaA03g03230D	54	164	0.504662	1.54006	1.6096	2.21568e-14	3.64715e-13	GO:0071944 cell periphery;GO:0005829 cytosol;GO:0005737 cytoplasm;GO:0016020 membrane;GO:0005886 plasma membrane;GO:0044444 cytoplasmic part;GO:0005623 cell;GO:0044464 cell part;GO:0005634 nucleus;GO:0005622 intracellular;GO:0043231 intracellular membrane-bounded organelle;GO:0043227 membrane-bounded organelle;GO:0044424 intracellular part;GO:0043229 intracellular organelle;GO:0043226 organelle;	GO:0006950 response to stress;GO:0050896 response to stimulus;GO:0044710 single-organism metabolic process;GO:0044699 single-organism process;GO:0009628 response to abiotic stimulus;GO:0036293 response to decreased oxygen levels;GO:0070482 response to oxygen levels;GO:0001666 response to hypoxia;GO:0008152 metabolic process;GO:0044763 single-organism cellular process;GO:0044767 single-organism de…	GO:0046527 glucosyltransferase activity;GO:0003824 catalytic activity;GO:0016757 transferase activity, transferring glycosyl groups;GO:0035251 UDP-glucosyltransferase activity;GO:0016758 transferase activity, transferring hexosyl groups;GO:0008194 UDP-glycosyltransferase activity;GO:0016740 transferase activity;	ko00500 Starch and sucrose metabolism;ko01100 Metabolic pathways;
BnaC03g44440D	70	211	4.30607	13.0423	1.59875	6.3402e-18	1.31512e-16	-	GO:1901700 response to oxygen-containing compound;GO:0042221 response to chemical stimulus;GO:1901698 response to nitrogen compound;GO:0006950 response to stress;GO:0050896 response to stimulus;GO:0044710 single-organism metabolic process;GO:0009725 response to hormone stimulus;GO:0009719 response to endogenous stimulus;GO:0033993 response to lipid;GO:0010033 response to organic substance;GO:0006…	GO:0046872 metal ion binding;GO:0043169 cation binding;GO:0043167 ion binding;GO:0046914 transition metal ion binding;GO:0005515 protein binding;GO:0005488 binding;GO:0008270 zinc ion binding;	ko01100 Metabolic pathways;ko00563 Glycosylphosphatidylinositol(GPI)-anchor biosynthesis;ko04120 Ubiquitin mediated proteolysis;ko04141 Protein processing in endoplasmic reticulum;
BnaA06g04140D	143	430	8.63277	26.0837	1.59526	8.1089e-35	3.50175e-33	GO:0005576 extracellular region;GO:0005618 cell wall;GO:0030312 external encapsulating structure;GO:0071944 cell periphery;GO:0005623 cell;GO:0044464 cell part;	GO:0043086 negative regulation of catalytic activity;GO:0065009 regulation of molecular function;GO:0044092 negative regulation of molecular function;GO:0050790 regulation of catalytic activity;GO:0065007 biological regulation;GO:0050789 regulation of biological process;GO:0019222 regulation of metabolic process;	GO:0004857 enzyme inhibitor activity;GO:0030599 pectinesterase activity;GO:0052689 carboxylic ester hydrolase activity;GO:0003824 catalytic activity;GO:0030234 enzyme regulator activity;GO:0046910 pectinesterase inhibitor activity;GO:0016787 hydrolase activity;GO:0016788 hydrolase activity, acting on ester bonds;	ko04075 Plant hormone signal transduction;
BnaC03g11870D	80	240	2.14202	6.45702	1.5919	4.56548e-20	1.06101e-18	GO:0005737 cytoplasm;GO:0005623 cell;GO:0044464 cell part;GO:0005622 intracellular;GO:0044424 intracellular part;	GO:0010167 response to nitrate;GO:0015706 nitrate transport;GO:0000041 transition metal ion transport;GO:0006820 anion transport;GO:0015698 inorganic anion transport;GO:1901700 response to oxygen-containing compound;GO:0006811 ion transport;GO:0010035 response to inorganic substance;GO:0042221 response to chemical stimulus;GO:1901698 response to nitrogen compound;GO:0071705 nitrogen compound tran…	GO:0016491 oxidoreductase activity;GO:0016705 oxidoreductase activity, acting on paired donors, with incorporation or reduction of molecular oxygen;GO:0051213 dioxygenase activity;GO:0016641 oxidoreductase activity, acting on the CH-NH2 group of donors, oxygen as acceptor;GO:0009815 1-aminocyclopropane-1-carboxylate oxidase activity;GO:0003824 catalytic activity;GO:0016638 oxidoreductase activity…	ko01110 Biosynthesis of secondary metabolites;ko01100 Metabolic pathways;ko00941 Flavonoid biosynthesis;ko00402 Benzoxazinoid biosynthesis;
BnaC09g41020D	20	60	0.519755	1.56678	1.5919	5.11352e-06	3.46404e-05	GO:0005829 cytosol;GO:0005737 cytoplasm;GO:0044444 cytoplasmic part;GO:0005623 cell;GO:0044464 cell part;GO:0005622 intracellular;GO:0044424 intracellular part;	GO:1901700 response to oxygen-containing compound;GO:0010035 response to inorganic substance;GO:0042221 response to chemical stimulus;GO:0006950 response to stress;GO:0050896 response to stimulus;GO:0044710 single-organism metabolic process;GO:0010033 response to organic substance;GO:0055114 oxidation-reduction process;GO:0044711 single-organism biosynthetic process;GO:0010260 organ senescence;GO…	GO:0016491 oxidoreductase activity;GO:0048037 cofactor binding;GO:0050662 coenzyme binding;GO:0003824 catalytic activity;GO:0016629 12-oxophytodienoate reductase activity;GO:0016628 oxidoreductase activity, acting on the CH-CH group of donors, NAD or NADP as acceptor;GO:0016627 oxidoreductase activity, acting on the CH-CH group of donors;GO:0043167 ion binding;GO:0010181 FMN binding;GO:0043168 an…	ko01100 Metabolic pathways;ko00592 alpha-Linolenic acid metabolism;
BnaC06g15360D	76	227	3.86741	11.607	1.58556	5.83794e-19	1.28768e-17	GO:0005623 cell;GO:0044464 cell part;GO:0005634 nucleus;GO:0005622 intracellular;GO:0043231 intracellular membrane-bounded organelle;GO:0043227 membrane-bounded organelle;GO:0044424 intracellular part;GO:0043229 intracellular organelle;GO:0043226 organelle;	-	-	ko03022 Basal transcription factors;
BnaA09g07990D	68	203	6.54376	19.6292	1.58481	4.21436e-17	8.33073e-16	GO:0005737 cytoplasm;GO:0005739 mitochondrion;GO:0044444 cytoplasmic part;GO:0005623 cell;GO:0044464 cell part;GO:0005622 intracellular;GO:0043231 intracellular membrane-bounded organelle;GO:0043227 membrane-bounded organelle;GO:0044424 intracellular part;GO:0043229 intracellular organelle;GO:0043226 organelle;	GO:0042221 response to chemical stimulus;GO:0050896 response to stimulus;GO:0009725 response to hormone stimulus;GO:0009719 response to endogenous stimulus;GO:0010033 response to organic substance;GO:0009733 response to auxin stimulus;	GO:0005516 calmodulin binding;GO:0005515 protein binding;GO:0005488 binding;	ko04075 Plant hormone signal transduction;
BnaC05g04530D	3170	9458	69.0819	207.106	1.58399	0	0	GO:0005829 cytosol;GO:0005737 cytoplasm;GO:0005739 mitochondrion;GO:0009507 chloroplast;GO:0044444 cytoplasmic part;GO:0009536 plastid;GO:0005623 cell;GO:0044464 cell part;GO:0005622 intracellular;GO:0043231 intracellular membrane-bounded organelle;GO:0043227 membrane-bounded organelle;GO:0044424 intracellular part;GO:0043229 intracellular organelle;GO:0043226 organelle;	GO:0044710 single-organism metabolic process;GO:0055114 oxidation-reduction process;GO:0044711 single-organism biosynthetic process;GO:0043436 oxoacid metabolic process;GO:0006082 organic acid metabolic process;GO:0044281 small molecule metabolic process;GO:0044283 small molecule biosynthetic process;GO:0019752 carboxylic acid metabolic process;GO:0006520 cellular amino acid metabolic process;GO:…	GO:0016491 oxidoreductase activity;GO:0051213 dioxygenase activity;GO:0016701 oxidoreductase activity, acting on single donors with incorporation of molecular oxygen;GO:0016702 oxidoreductase activity, acting on single donors with incorporation of molecular oxygen, incorporation of two atoms of oxygen;GO:0003868 4-hydroxyphenylpyruvate dioxygenase activity;GO:0003824 catalytic activity;GO:0046872…	ko00360 Phenylalanine metabolism;ko01100 Metabolic pathways;ko00130 Ubiquinone and other terpenoid-quinone biosynthesis;ko00350 Tyrosine metabolism;
BnaC03g75390D	34	101	1.46221	4.36456	1.57768	3.70914e-09	3.84628e-08	GO:0005737 cytoplasm;GO:0005623 cell;GO:0044464 cell part;GO:0005622 intracellular;GO:0044424 intracellular part;	GO:1901700 response to oxygen-containing compound;GO:0042221 response to chemical stimulus;GO:0009267 cellular response to starvation;GO:0042594 response to starvation;GO:0031669 cellular response to nutrient levels;GO:0031667 response to nutrient levels;GO:0031668 cellular response to extracellular stimulus;GO:0071496 cellular response to external stimulus;GO:0009991 response to extracellular st…	GO:0003824 catalytic activity;GO:0004066 asparagine synthase (glutamine-hydrolyzing) activity;GO:0016884 carbon-nitrogen ligase activity, with glutamine as amido-N-donor;GO:0043167 ion binding;GO:0016879 ligase activity, forming carbon-nitrogen bonds;GO:0043168 anion binding;GO:0016874 ligase activity;GO:1901363 heterocyclic compound binding;GO:0097159 organic cyclic compound binding;GO:0005524 A…	ko01110 Biosynthesis of secondary metabolites;ko01100 Metabolic pathways;ko00910 Nitrogen metabolism;ko00250 Alanine, aspartate and glutamate metabolism;
BnaC03g60950D	158	468	2.26166	6.73137	1.57352	4.88732e-37	2.24356e-35	GO:0031224 intrinsic to membrane;GO:0005737 cytoplasm;GO:0016020 membrane;GO:0009507 chloroplast;GO:0044444 cytoplasmic part;GO:0009536 plastid;GO:0016021 integral to membrane;GO:0044434 chloroplast part;GO:0044422 organelle part;GO:0044446 intracellular organelle part;GO:0044435 plastid part;GO:0032991 macromolecular complex;GO:0009579 thylakoid;GO:0044425 membrane part;GO:0044436 thylakoid part…	GO:0044710 single-organism metabolic process;GO:0055114 oxidation-reduction process;GO:0008152 metabolic process;GO:0009987 cellular process;GO:0071704 organic substance metabolic process;GO:0044237 cellular metabolic process;GO:0006091 generation of precursor metabolites and energy;GO:0044238 primary metabolic process;GO:0022900 electron transport chain;GO:0015979 photosynthesis;GO:0043170 macro…	GO:0046906 tetrapyrrole binding;GO:0016491 oxidoreductase activity;GO:0009055 electron carrier activity;GO:0003824 catalytic activity;GO:0051536 iron-sulfur cluster binding;GO:0051540 metal cluster binding;GO:0000287 magnesium ion binding;GO:0051539 4 iron, 4 sulfur cluster binding;GO:0046872 metal ion binding;GO:0043169 cation binding;GO:0043167 ion binding;GO:0016168 chlorophyll binding;GO:1901…	ko01100 Metabolic pathways;ko00195 Photosynthesis;
BnaA07g21490D	263	774	13.1087	38.7645	1.5642	1.21404e-59	9.56197e-58	GO:0030054 cell junction;GO:0009506 plasmodesma;GO:0055044 symplast;GO:0005911 cell-cell junction;GO:0071944 cell periphery;GO:0005829 cytosol;GO:0005794 Golgi apparatus;GO:0005737 cytoplasm;GO:0016020 membrane;GO:0009507 chloroplast;GO:0005886 plasma membrane;GO:0044444 cytoplasmic part;GO:0009536 plastid;GO:0005623 cell;GO:0044464 cell part;GO:0005634 nucleus;GO:0005622 intracellular;GO:0043231…	GO:1901700 response to oxygen-containing compound;GO:0010035 response to inorganic substance;GO:0042221 response to chemical stimulus;GO:0009415 response to water stimulus;GO:0009414 response to water deprivation;GO:0006950 response to stress;GO:0050896 response to stimulus;GO:0009725 response to hormone stimulus;GO:0009719 response to endogenous stimulus;GO:0033993 response to lipid;GO:0009737 r…	GO:0046872 metal ion binding;GO:0043169 cation binding;GO:0003779 actin binding;GO:0043167 ion binding;GO:0008092 cytoskeletal protein binding;GO:0005509 calcium ion binding;GO:0005515 protein binding;GO:0005488 binding;	ko03008 Ribosome biogenesis in eukaryotes;
BnaC03g32910D	480	1410	20.3726	60.1327	1.56152	6.71968e-107	1.01875e-104	GO:0005623 cell;GO:0044464 cell part;GO:0005634 nucleus;GO:0005622 intracellular;GO:0043231 intracellular membrane-bounded organelle;GO:0043227 membrane-bounded organelle;GO:0044424 intracellular part;GO:0043229 intracellular organelle;GO:0043226 organelle;	GO:0006950 response to stress;GO:0050896 response to stimulus;GO:0051716 cellular response to stimulus;GO:0033554 cellular response to stress;GO:0044699 single-organism process;GO:0008152 metabolic process;GO:0044763 single-organism cellular process;GO:0009987 cellular process;GO:0048585 negative regulation of response to stimulus;GO:0071704 organic substance metabolic process;GO:1901360 organic …	GO:0046872 metal ion binding;GO:0043169 cation binding;GO:0043167 ion binding;GO:0001071 nucleic acid binding transcription factor activity;GO:0003700 sequence-specific DNA binding transcription factor activity;GO:0042802 identical protein binding;GO:0046914 transition metal ion binding;GO:0005515 protein binding;GO:0005488 binding;GO:0008270 zinc ion binding;	ko04712 Circadian rhythm - plant;ko03008 Ribosome biogenesis in eukaryotes;ko03013 RNA transport;
BnaCnng20990D	230	675	13.4667	39.7121	1.56019	4.78666e-52	3.29603e-50	GO:0005623 cell;GO:0044464 cell part;GO:0005634 nucleus;GO:0005622 intracellular;GO:0043231 intracellular membrane-bounded organelle;GO:0043227 membrane-bounded organelle;GO:0044424 intracellular part;GO:0043229 intracellular organelle;GO:0043226 organelle;	GO:1901700 response to oxygen-containing compound;GO:0006811 ion transport;GO:0042221 response to chemical stimulus;GO:1901698 response to nitrogen compound;GO:0030001 metal ion transport;GO:0006812 cation transport;GO:0050896 response to stimulus;GO:0009725 response to hormone stimulus;GO:0009719 response to endogenous stimulus;GO:0033993 response to lipid;GO:0010033 response to organic substanc…	GO:0046872 metal ion binding;GO:0043169 cation binding;GO:0043167 ion binding;GO:0046914 transition metal ion binding;GO:0005488 binding;GO:0008270 zinc ion binding;	ko01100 Metabolic pathways;ko00563 Glycosylphosphatidylinositol(GPI)-anchor biosynthesis;ko03013 RNA transport;
BnaA07g16030D	88	256	0.971941	2.84109	1.5475	1.65856e-20	3.95863e-19	GO:0005618 cell wall;GO:0030312 external encapsulating structure;GO:0022626 cytosolic ribosome;GO:0044445 cytosolic part;GO:0005730 nucleolus;GO:0005840 ribosome;GO:0071944 cell periphery;GO:0030529 ribonucleoprotein complex;GO:0005829 cytosol;GO:0043228 non-membrane-bounded organelle;GO:0043232 intracellular non-membrane-bounded organelle;GO:0031981 nuclear lumen;GO:0031974 membrane-enclosed lum…	GO:0010035 response to inorganic substance;GO:0042221 response to chemical stimulus;GO:0050896 response to stimulus;GO:0044699 single-organism process;GO:0051704 multi-organism process;GO:0030154 cell differentiation;GO:0044763 single-organism cellular process;GO:0044767 single-organism developmental process;GO:0010038 response to metal ion;GO:0048856 anatomical structure development;GO:0048869 c…	GO:0003824 catalytic activity;GO:0016787 hydrolase activity;GO:0008568 microtubule-severing ATPase activity;GO:0043167 ion binding;GO:0016887 ATPase activity;GO:0042623 ATPase activity, coupled;GO:0042802 identical protein binding;GO:0043168 anion binding;GO:1901363 heterocyclic compound binding;GO:0097159 organic cyclic compound binding;GO:0017111 nucleoside-triphosphatase activity;GO:0016462 py…	ko04141 Protein processing in endoplasmic reticulum;
BnaC07g45950D	1653	4800	99.174	289.37	1.54488	0	0	GO:0005737 cytoplasm;GO:0009507 chloroplast;GO:0044444 cytoplasmic part;GO:0009536 plastid;GO:0005623 cell;GO:0044464 cell part;GO:0005634 nucleus;GO:0005622 intracellular;GO:0043231 intracellular membrane-bounded organelle;GO:0043227 membrane-bounded organelle;GO:0044424 intracellular part;GO:0043229 intracellular organelle;GO:0043226 organelle;	GO:1901700 response to oxygen-containing compound;GO:0042221 response to chemical stimulus;GO:0006950 response to stress;GO:0050896 response to stimulus;GO:0010033 response to organic substance;GO:0008152 metabolic process;GO:0009746 response to hexose stimulus;GO:0009750 response to fructose stimulus;GO:0034284 response to monosaccharide stimulus;GO:0009743 response to carbohydrate stimulus;GO:0…	GO:0031072 heat shock protein binding;GO:0005515 protein binding;GO:0005488 binding;	ko04141 Protein processing in endoplasmic reticulum;
BnaA01g11780D	64	185	1.06332	3.08847	1.53832	4.12962e-15	7.12985e-14	-	-	-	ko03030 DNA replication;ko03430 Mismatch repair;ko03440 Homologous recombination;ko03420 Nucleotide excision repair;
BnaC03g02260D	24	69	0.682064	1.97038	1.5305	1.96723e-06	1.42269e-05	GO:0005794 Golgi apparatus;GO:0005737 cytoplasm;GO:0044444 cytoplasmic part;GO:0009504 cell plate;GO:0005623 cell;GO:0044464 cell part;GO:0005622 intracellular;GO:0043231 intracellular membrane-bounded organelle;GO:0043227 membrane-bounded organelle;GO:0044424 intracellular part;GO:0043229 intracellular organelle;GO:0043226 organelle;	GO:0044765 single-organism transport;GO:0006810 transport;GO:0051234 establishment of localization;GO:0051179 localization;GO:0044699 single-organism process;GO:0044763 single-organism cellular process;GO:0071702 organic substance transport;GO:0009987 cellular process;GO:0033036 macromolecule localization;GO:0070727 cellular macromolecule localization;GO:0006886 intracellular protein transport;GO…	GO:0005484 SNAP receptor activity;GO:0005515 protein binding;GO:0005488 binding;	ko04130 SNARE interactions in vesicular transport;
BnaA06g40730D	88	252	1.43508	4.12935	1.52478	8.26648e-20	1.8937e-18	GO:0005829 cytosol;GO:0005737 cytoplasm;GO:0009507 chloroplast;GO:0044444 cytoplasmic part;GO:0009536 plastid;GO:0032991 macromolecular complex;GO:0043234 protein complex;GO:0005623 cell;GO:0044464 cell part;GO:0005622 intracellular;GO:0043231 intracellular membrane-bounded organelle;GO:0043227 membrane-bounded organelle;GO:0044424 intracellular part;GO:0043229 intracellular organelle;GO:0043226 …	GO:0044710 single-organism metabolic process;GO:0055114 oxidation-reduction process;GO:0008152 metabolic process;GO:0006073 cellular glucan metabolic process;GO:0044042 glucan metabolic process;GO:1901576 organic substance biosynthetic process;GO:0009058 biosynthetic process;GO:0005976 polysaccharide metabolic process;GO:0044249 cellular biosynthetic process;GO:0015980 energy derivation by oxidat…	GO:0003824 catalytic activity;GO:0070566 adenylyltransferase activity;GO:0016779 nucleotidyltransferase activity;GO:0016740 transferase activity;GO:0016772 transferase activity, transferring phosphorus-containing groups;	ko00500 Starch and sucrose metabolism;ko01100 Metabolic pathways;ko00520 Amino sugar and nucleotide sugar metabolism;
BnaC08g49690D	334	947	11.5526	32.9133	1.51045	4.96794e-69	4.60604e-67	GO:0005829 cytosol;GO:0005737 cytoplasm;GO:0044444 cytoplasmic part;GO:0005623 cell;GO:0044464 cell part;GO:0005634 nucleus;GO:0005622 intracellular;GO:0043231 intracellular membrane-bounded organelle;GO:0043227 membrane-bounded organelle;GO:0044424 intracellular part;GO:0043229 intracellular organelle;GO:0043226 organelle;	GO:1901700 response to oxygen-containing compound;GO:0042221 response to chemical stimulus;GO:0050896 response to stimulus;GO:0009725 response to hormone stimulus;GO:0009719 response to endogenous stimulus;GO:0033993 response to lipid;GO:0009737 response to abscisic acid stimulus;GO:0010033 response to organic substance;GO:0097305 response to alcohol;GO:0007154 cell communication;GO:0051716 cellu…	GO:0000989 transcription factor binding transcription factor activity;GO:0003712 transcription cofactor activity;GO:0003677 DNA binding;GO:0000988 protein binding transcription factor activity;GO:0001071 nucleic acid binding transcription factor activity;GO:0003700 sequence-specific DNA binding transcription factor activity;GO:1901363 heterocyclic compound binding;GO:0097159 organic cyclic compou…	ko04712 Circadian rhythm - plant;
BnaA04g03650D	63	177	3.64478	10.2894	1.49726	5.20546e-14	8.3506e-13	GO:0005623 cell;GO:0044464 cell part;GO:0005634 nucleus;GO:0005622 intracellular;GO:0043231 intracellular membrane-bounded organelle;GO:0043227 membrane-bounded organelle;GO:0044424 intracellular part;GO:0043229 intracellular organelle;GO:0043226 organelle;	GO:0008152 metabolic process;GO:0009987 cellular process;GO:0009056 catabolic process;GO:0071704 organic substance metabolic process;GO:0044248 cellular catabolic process;GO:0044237 cellular metabolic process;GO:1901575 organic substance catabolic process;GO:0044238 primary metabolic process;GO:0006508 proteolysis;GO:0009057 macromolecule catabolic process;GO:0030163 protein catabolic process;GO:…	GO:0003824 catalytic activity;GO:0016879 ligase activity, forming carbon-nitrogen bonds;GO:0016874 ligase activity;GO:0016881 acid-amino acid ligase activity;GO:0004842 ubiquitin-protein ligase activity;GO:0019787 small conjugating protein ligase activity;	ko04120 Ubiquitin mediated proteolysis;ko04141 Protein processing in endoplasmic reticulum;
BnaC08g16850D	390	1093	5.82269	16.3971	1.49368	4.02496e-78	4.30848e-76	GO:0005618 cell wall;GO:0030312 external encapsulating structure;GO:0071944 cell periphery;GO:0005829 cytosol;GO:0005737 cytoplasm;GO:0016020 membrane;GO:0009507 chloroplast;GO:0005886 plasma membrane;GO:0044444 cytoplasmic part;GO:0009536 plastid;GO:0005623 cell;GO:0044464 cell part;GO:0005622 intracellular;GO:0043231 intracellular membrane-bounded organelle;GO:0043227 membrane-bounded organelle…	GO:1901700 response to oxygen-containing compound;GO:0010035 response to inorganic substance;GO:0042221 response to chemical stimulus;GO:0006950 response to stress;GO:0050896 response to stimulus;GO:0044710 single-organism metabolic process;GO:0006979 response to oxidative stress;GO:0055114 oxidation-reduction process;GO:0051716 cellular response to stimulus;GO:0009607 response to biotic stimulus…	GO:0016491 oxidoreductase activity;GO:0003824 catalytic activity;GO:0032440 2-alkenal reductase [NAD(P)] activity;GO:0016628 oxidoreductase activity, acting on the CH-CH group of donors, NAD or NADP as acceptor;GO:0016627 oxidoreductase activity, acting on the CH-CH group of donors;GO:0043167 ion binding;GO:0043168 anion binding;GO:1901363 heterocyclic compound binding;GO:0097159 organic cyclic c…	ko04144 Endocytosis;ko03040 Spliceosome;ko04141 Protein processing in endoplasmic reticulum;
BnaC01g33650D	581	1625	12.144	34.1293	1.49076	6.50586e-115	1.08918e-112	GO:0005623 cell;GO:0044464 cell part;GO:0005634 nucleus;GO:0005622 intracellular;GO:0043231 intracellular membrane-bounded organelle;GO:0043227 membrane-bounded organelle;GO:0044424 intracellular part;GO:0043229 intracellular organelle;GO:0043226 organelle;	GO:0042221 response to chemical stimulus;GO:0050896 response to stimulus;GO:0009725 response to hormone stimulus;GO:0009719 response to endogenous stimulus;GO:0010033 response to organic substance;GO:0007154 cell communication;GO:0051716 cellular response to stimulus;GO:0010260 organ senescence;GO:0032870 cellular response to hormone stimulus;GO:0071495 cellular response to endogenous stimulus;GO…	GO:0046872 metal ion binding;GO:0043169 cation binding;GO:0043167 ion binding;GO:0046914 transition metal ion binding;GO:0005488 binding;GO:0008270 zinc ion binding;	ko03013 RNA transport;
BnaC03g11850D	2072	5792	55.0236	154.552	1.48997	0	0	GO:0005737 cytoplasm;GO:0005623 cell;GO:0044464 cell part;GO:0005622 intracellular;GO:0044424 intracellular part;	GO:0010167 response to nitrate;GO:0015706 nitrate transport;GO:0000041 transition metal ion transport;GO:0006820 anion transport;GO:0015698 inorganic anion transport;GO:1901700 response to oxygen-containing compound;GO:0006811 ion transport;GO:0010035 response to inorganic substance;GO:0042221 response to chemical stimulus;GO:1901698 response to nitrogen compound;GO:0071705 nitrogen compound tran…	GO:0016491 oxidoreductase activity;GO:0016705 oxidoreductase activity, acting on paired donors, with incorporation or reduction of molecular oxygen;GO:0051213 dioxygenase activity;GO:0016641 oxidoreductase activity, acting on the CH-NH2 group of donors, oxygen as acceptor;GO:0009815 1-aminocyclopropane-1-carboxylate oxidase activity;GO:0003824 catalytic activity;GO:0016638 oxidoreductase activity…	ko01110 Biosynthesis of secondary metabolites;ko01100 Metabolic pathways;ko00941 Flavonoid biosynthesis;ko00402 Benzoxazinoid biosynthesis;
BnaA07g12160D	24	66	1.0603	2.92987	1.46637	6.60942e-06	4.38573e-05	GO:0005623 cell;GO:0044464 cell part;GO:0005634 nucleus;GO:0005622 intracellular;GO:0043231 intracellular membrane-bounded organelle;GO:0043227 membrane-bounded organelle;GO:0044424 intracellular part;GO:0043229 intracellular organelle;GO:0043226 organelle;	GO:0009888 tissue development;GO:0048513 organ development;GO:0044699 single-organism process;GO:0048731 system development;GO:0080126 ovary septum development;GO:0044767 single-organism developmental process;GO:0080125 multicellular structure septum development;GO:0048856 anatomical structure development;GO:0007275 multicellular organismal development;GO:0032502 developmental process;GO:0048462 …	GO:0003677 DNA binding;GO:0046983 protein dimerization activity;GO:0001071 nucleic acid binding transcription factor activity;GO:0003700 sequence-specific DNA binding transcription factor activity;GO:1901363 heterocyclic compound binding;GO:0097159 organic cyclic compound binding;GO:0005515 protein binding;GO:0003676 nucleic acid binding;GO:0005488 binding;	ko04712 Circadian rhythm - plant;ko04075 Plant hormone signal transduction;ko04626 Plant-pathogen interaction;
BnaC01g43110D	168	462	2.39774	6.62555	1.46637	3.91906e-33	1.60045e-31	GO:0032991 macromolecular complex;GO:0000151 ubiquitin ligase complex;GO:0043234 protein complex;GO:0005623 cell;GO:0044464 cell part;GO:0005634 nucleus;GO:0005622 intracellular;GO:0043231 intracellular membrane-bounded organelle;GO:0043227 membrane-bounded organelle;GO:0044424 intracellular part;GO:0043229 intracellular organelle;GO:0043226 organelle;	GO:0008152 metabolic process;GO:1900140 regulation of seedling development;GO:0010029 regulation of seed germination;GO:0009987 cellular process;GO:0071704 organic substance metabolic process;GO:0065007 biological regulation;GO:0048580 regulation of post-embryonic development;GO:0044237 cellular metabolic process;GO:0050789 regulation of biological process;GO:2000026 regulation of multicellular o…	GO:0003824 catalytic activity;GO:0046872 metal ion binding;GO:0043169 cation binding;GO:0043167 ion binding;GO:0046914 transition metal ion binding;GO:0016879 ligase activity, forming carbon-nitrogen bonds;GO:0016874 ligase activity;GO:0016881 acid-amino acid ligase activity;GO:0004842 ubiquitin-protein ligase activity;GO:0019787 small conjugating protein ligase activity;GO:0005488 binding;GO:000…	ko04075 Plant hormone signal transduction;ko04140 Regulation of autophagy;
BnaA05g25110D	24	66	0.447727	1.23718	1.46637	6.60942e-06	4.38532e-05	GO:0005737 cytoplasm;GO:0009507 chloroplast;GO:0044444 cytoplasmic part;GO:0009536 plastid;GO:0005623 cell;GO:0044464 cell part;GO:0005622 intracellular;GO:0043231 intracellular membrane-bounded organelle;GO:0043227 membrane-bounded organelle;GO:0044424 intracellular part;GO:0043229 intracellular organelle;GO:0043226 organelle;	GO:0044710 single-organism metabolic process;GO:0008152 metabolic process;GO:0006629 lipid metabolic process;GO:0071704 organic substance metabolic process;GO:0044238 primary metabolic process;	GO:0052689 carboxylic ester hydrolase activity;GO:0003824 catalytic activity;GO:0016298 lipase activity;GO:0016787 hydrolase activity;GO:0016788 hydrolase activity, acting on ester bonds;GO:0004806 triglyceride lipase activity;	ko01100 Metabolic pathways;ko00592 alpha-Linolenic acid metabolism;ko00564 Glycerophospholipid metabolism;
BnaA03g55570D	195	536	5.26468	14.5408	1.46569	3.75574e-38	1.79041e-36	GO:0005737 cytoplasm;GO:0009507 chloroplast;GO:0044444 cytoplasmic part;GO:0009536 plastid;GO:0005623 cell;GO:0044464 cell part;GO:0005622 intracellular;GO:0043231 intracellular membrane-bounded organelle;GO:0043227 membrane-bounded organelle;GO:0044424 intracellular part;GO:0043229 intracellular organelle;GO:0043226 organelle;	GO:1901700 response to oxygen-containing compound;GO:0042221 response to chemical stimulus;GO:0006950 response to stress;GO:0050896 response to stimulus;GO:0044710 single-organism metabolic process;GO:0009725 response to hormone stimulus;GO:0009719 response to endogenous stimulus;GO:0010033 response to organic substance;GO:0007154 cell communication;GO:0051716 cellular response to stimulus;GO:004…	GO:0003824 catalytic activity;GO:0004027 alcohol sulfotransferase activity;GO:0080131 hydroxyjasmonate sulfotransferase activity;GO:0008146 sulfotransferase activity;GO:0016782 transferase activity, transferring sulfur-containing groups;GO:0016740 transferase activity;	ko01110 Biosynthesis of secondary metabolites;ko00380 Tryptophan metabolism;ko00966 Glucosinolate biosynthesis;ko00920 Sulfur metabolism;
BnaC09g04200D	1806	4962	55.1989	152.39	1.46506	0	0	GO:0005623 cell;GO:0044464 cell part;GO:0005634 nucleus;GO:0005622 intracellular;GO:0043231 intracellular membrane-bounded organelle;GO:0043227 membrane-bounded organelle;GO:0044424 intracellular part;GO:0043229 intracellular organelle;GO:0043226 organelle;	GO:1901700 response to oxygen-containing compound;GO:0006811 ion transport;GO:0042221 response to chemical stimulus;GO:0030001 metal ion transport;GO:0006950 response to stress;GO:0006812 cation transport;GO:0050896 response to stimulus;GO:0009725 response to hormone stimulus;GO:0009719 response to endogenous stimulus;GO:0010033 response to organic substance;GO:0044765 single-organism transport;G…	GO:0046872 metal ion binding;GO:0043169 cation binding;GO:0043167 ion binding;GO:0001071 nucleic acid binding transcription factor activity;GO:0003700 sequence-specific DNA binding transcription factor activity;GO:0046914 transition metal ion binding;GO:0005488 binding;GO:0008270 zinc ion binding;	ko04712 Circadian rhythm - plant;
BnaCnng36680D	1554	4260	43.9069	120.942	1.4618	1.73958e-289	1.00737e-286	GO:0005576 extracellular region;GO:0005737 cytoplasm;GO:0016020 membrane;GO:0044444 cytoplasmic part;GO:0016023 cytoplasmic membrane-bounded vesicle;GO:0031410 cytoplasmic vesicle;GO:0031982 vesicle;GO:0031988 membrane-bounded vesicle;GO:0005623 cell;GO:0044464 cell part;GO:0005622 intracellular;GO:0043231 intracellular membrane-bounded organelle;GO:0043227 membrane-bounded organelle;GO:0044424 i…	-	GO:0003824 catalytic activity;GO:0016757 transferase activity, transferring glycosyl groups;GO:0016758 transferase activity, transferring hexosyl groups;GO:0008194 UDP-glycosyltransferase activity;GO:0008375 acetylglucosaminyltransferase activity;GO:0016740 transferase activity;	ko00500 Starch and sucrose metabolism;ko01100 Metabolic pathways;ko00040 Pentose and glucuronate interconversions;ko00240 Pyrimidine metabolism;ko03020 RNA polymerase;ko00230 Purine metabolism;
BnaC04g06210D	50	137	1.63077	4.48985	1.46111	8.16484e-11	1.00934e-09	GO:0005773 vacuole;GO:0071944 cell periphery;GO:0031974 membrane-enclosed lumen;GO:0043233 organelle lumen;GO:0070013 intracellular organelle lumen;GO:0044437 vacuolar part;GO:0005737 cytoplasm;GO:0016020 membrane;GO:0005775 vacuolar lumen;GO:0005886 plasma membrane;GO:0044444 cytoplasmic part;GO:0044422 organelle part;GO:0044446 intracellular organelle part;GO:0005623 cell;GO:0044464 cell part;G…	GO:0006820 anion transport;GO:0006811 ion transport;GO:0071705 nitrogen compound transport;GO:0050896 response to stimulus;GO:0044710 single-organism metabolic process;GO:0044765 single-organism transport;GO:0009607 response to biotic stimulus;GO:0051707 response to other organism;GO:0006810 transport;GO:0051234 establishment of localization;GO:0051179 localization;GO:0015711 organic anion transp…	GO:0008509 anion transmembrane transporter activity;GO:0003824 catalytic activity;GO:0008514 organic anion transmembrane transporter activity;GO:0016787 hydrolase activity;GO:0015416 organic phosphonate transmembrane-transporting ATPase activity;GO:0015604 organic phosphonate transmembrane transporter activity;GO:0015605 organophosphate ester transmembrane transporter activity;GO:0015075 ion tran…	ko02010 ABC transporters;ko03040 Spliceosome;
BnaC04g02260D	34	93	0.695705	1.91213	1.45863	9.38424e-08	8.19514e-07	GO:0030054 cell junction;GO:0009506 plasmodesma;GO:0055044 symplast;GO:0005911 cell-cell junction;GO:0071944 cell periphery;GO:0005737 cytoplasm;GO:0016020 membrane;GO:0005886 plasma membrane;GO:0005623 cell;GO:0044464 cell part;GO:0005634 nucleus;GO:0005622 intracellular;GO:0043231 intracellular membrane-bounded organelle;GO:0043227 membrane-bounded organelle;GO:0044424 intracellular part;GO:004…	GO:1901700 response to oxygen-containing compound;GO:0010035 response to inorganic substance;GO:0042221 response to chemical stimulus;GO:1901698 response to nitrogen compound;GO:0009415 response to water stimulus;GO:0009414 response to water deprivation;GO:0006950 response to stress;GO:0050896 response to stimulus;GO:0042538 hyperosmotic salinity response;GO:0009725 response to hormone stimulus;G…	GO:0003824 catalytic activity;GO:0004698 calcium-dependent protein kinase C activity;GO:0009931 calcium-dependent protein serine/threonine kinase activity;GO:0010857 calcium-dependent protein kinase activity;GO:0046872 metal ion binding;GO:0043169 cation binding;GO:0004697 protein kinase C activity;GO:0043167 ion binding;GO:0005509 calcium ion binding;GO:0004683 calmodulin-dependent protein kinas…	ko04626 Plant-pathogen interaction;
BnaA02g09890D	735	2006	15.7699	43.2474	1.45544	1.67835e-136	3.61506e-134	GO:0005829 cytosol;GO:0005737 cytoplasm;GO:0044444 cytoplasmic part;GO:0005623 cell;GO:0044464 cell part;GO:0005622 intracellular;GO:0044424 intracellular part;	GO:1901700 response to oxygen-containing compound;GO:0042221 response to chemical stimulus;GO:0050896 response to stimulus;GO:0044710 single-organism metabolic process;GO:0010033 response to organic substance;GO:0044765 single-organism transport;GO:0055114 oxidation-reduction process;GO:0006810 transport;GO:0051234 establishment of localization;GO:0051179 localization;GO:0043436 oxoacid metabolic…	GO:0016491 oxidoreductase activity;GO:0051213 dioxygenase activity;GO:0016701 oxidoreductase activity, acting on single donors with incorporation of molecular oxygen;GO:0016702 oxidoreductase activity, acting on single donors with incorporation of molecular oxygen, incorporation of two atoms of oxygen;GO:0003824 catalytic activity;GO:0046872 metal ion binding;GO:0043169 cation binding;GO:0043167 …	ko01100 Metabolic pathways;ko00350 Tyrosine metabolism;
BnaC03g00570D	2106	5747	45.2856	124.174	1.45524	0	0	GO:0005737 cytoplasm;GO:0016020 membrane;GO:0009507 chloroplast;GO:0044444 cytoplasmic part;GO:0009536 plastid;GO:0044434 chloroplast part;GO:0044422 organelle part;GO:0044446 intracellular organelle part;GO:0044435 plastid part;GO:0009579 thylakoid;GO:0044436 thylakoid part;GO:0042651 thylakoid membrane;GO:0034357 photosynthetic membrane;GO:0031984 organelle subcompartment;GO:0009534 chloroplast…	GO:1901700 response to oxygen-containing compound;GO:0042221 response to chemical stimulus;GO:0050896 response to stimulus;GO:0044710 single-organism metabolic process;GO:0019748 secondary metabolic process;GO:0010033 response to organic substance;GO:0044711 single-organism biosynthetic process;GO:0044550 secondary metabolite biosynthetic process;GO:0044699 single-organism process;GO:0009628 resp…	GO:0016491 oxidoreductase activity;GO:0051213 dioxygenase activity;GO:0016701 oxidoreductase activity, acting on single donors with incorporation of molecular oxygen;GO:0016702 oxidoreductase activity, acting on single donors with incorporation of molecular oxygen, incorporation of two atoms of oxygen;GO:0003824 catalytic activity;GO:0004693 cyclin-dependent protein serine/threonine kinase activi…	ko04075 Plant hormone signal transduction;
BnaC05g41830D	745	2030	18.3781	50.3184	1.4531	8.76492e-138	1.91121e-135	GO:0005829 cytosol;GO:0005737 cytoplasm;GO:0044444 cytoplasmic part;GO:0005623 cell;GO:0044464 cell part;GO:0005634 nucleus;GO:0005622 intracellular;GO:0043231 intracellular membrane-bounded organelle;GO:0043227 membrane-bounded organelle;GO:0044424 intracellular part;GO:0043229 intracellular organelle;GO:0043226 organelle;	GO:1901700 response to oxygen-containing compound;GO:0010035 response to inorganic substance;GO:0042221 response to chemical stimulus;GO:0009415 response to water stimulus;GO:0009414 response to water deprivation;GO:0006950 response to stress;GO:0050896 response to stimulus;GO:0042538 hyperosmotic salinity response;GO:0006972 hyperosmotic response;GO:0006970 response to osmotic stress;GO:0009651 …	GO:0003824 catalytic activity;GO:0016787 hydrolase activity;GO:0046872 metal ion binding;GO:0043169 cation binding;GO:0016788 hydrolase activity, acting on ester bonds;GO:0004721 phosphoprotein phosphatase activity;GO:0016791 phosphatase activity;GO:0004722 protein serine/threonine phosphatase activity;GO:0043167 ion binding;GO:0042578 phosphoric ester hydrolase activity;GO:0005515 protein bindin…	ko04075 Plant hormone signal transduction;
BnaC06g05390D	18	49	0.750856	2.05384	1.45172	0.000120846	0.000633075	GO:0005737 cytoplasm;GO:0005739 mitochondrion;GO:0009507 chloroplast;GO:0044444 cytoplasmic part;GO:0009536 plastid;GO:0005623 cell;GO:0044464 cell part;GO:0005622 intracellular;GO:0043231 intracellular membrane-bounded organelle;GO:0043227 membrane-bounded organelle;GO:0044424 intracellular part;GO:0043229 intracellular organelle;GO:0043226 organelle;	GO:1901700 response to oxygen-containing compound;GO:0010035 response to inorganic substance;GO:0042221 response to chemical stimulus;GO:0006950 response to stress;GO:0050896 response to stimulus;GO:0006979 response to oxidative stress;GO:0009628 response to abiotic stimulus;GO:0009266 response to temperature stimulus;GO:0008152 metabolic process;GO:0010286 heat acclimation;GO:0009408 response to…	-	ko04141 Protein processing in endoplasmic reticulum;
BnaA07g00860D	18	49	0.300085	0.820833	1.45172	0.000120846	0.000633028	GO:0005829 cytosol;GO:0005737 cytoplasm;GO:0044444 cytoplasmic part;GO:0005623 cell;GO:0044464 cell part;GO:0005622 intracellular;GO:0044424 intracellular part;	GO:0044710 single-organism metabolic process;GO:0055114 oxidation-reduction process;GO:0043436 oxoacid metabolic process;GO:0006082 organic acid metabolic process;GO:0044281 small molecule metabolic process;GO:0044699 single-organism process;GO:0019752 carboxylic acid metabolic process;GO:0008152 metabolic process;GO:0044763 single-organism cellular process;GO:0051259 protein oligomerization;GO:1…	GO:0016491 oxidoreductase activity;GO:0016616 oxidoreductase activity, acting on the CH-OH group of donors, NAD or NADP as acceptor;GO:0048037 cofactor binding;GO:0050662 coenzyme binding;GO:0016614 oxidoreductase activity, acting on CH-OH group of donors;GO:0003824 catalytic activity;GO:0004473 malate dehydrogenase (oxaloacetate-decarboxylating) (NADP+) activity;GO:0016615 malate dehydrogenase a…	ko01100 Metabolic pathways;ko00620 Pyruvate metabolism;ko00710 Carbon fixation in photosynthetic organisms;
BnaC09g53650D	78	212	1.788	4.88312	1.44945	8.71152e-16	1.57729e-14	GO:0008287 protein serine/threonine phosphatase complex;GO:0032991 macromolecular complex;GO:0043234 protein complex;GO:0005623 cell;GO:0044464 cell part;GO:0005634 nucleus;GO:0005622 intracellular;GO:0043231 intracellular membrane-bounded organelle;GO:0043227 membrane-bounded organelle;GO:0044424 intracellular part;GO:0043229 intracellular organelle;GO:0043226 organelle;	GO:1901700 response to oxygen-containing compound;GO:0010035 response to inorganic substance;GO:0042221 response to chemical stimulus;GO:0009415 response to water stimulus;GO:0009414 response to water deprivation;GO:0006950 response to stress;GO:0050896 response to stimulus;GO:0042538 hyperosmotic salinity response;GO:0006979 response to oxidative stress;GO:0009725 response to hormone stimulus;GO…	GO:0003824 catalytic activity;GO:0016787 hydrolase activity;GO:0019901 protein kinase binding;GO:0046872 metal ion binding;GO:0043169 cation binding;GO:0019900 kinase binding;GO:0016788 hydrolase activity, acting on ester bonds;GO:0019899 enzyme binding;GO:0004721 phosphoprotein phosphatase activity;GO:0016791 phosphatase activity;GO:0004722 protein serine/threonine phosphatase activity;GO:004316…	ko04075 Plant hormone signal transduction;
BnaA03g36230D	55	149	1.59098	4.33086	1.44474	1.80486e-11	2.36746e-10	GO:0005623 cell;GO:0044464 cell part;GO:0005634 nucleus;GO:0005622 intracellular;GO:0043231 intracellular membrane-bounded organelle;GO:0043227 membrane-bounded organelle;GO:0044424 intracellular part;GO:0043229 intracellular organelle;GO:0043226 organelle;	GO:0065007 biological regulation;GO:0050789 regulation of biological process;GO:0050794 regulation of cellular process;GO:0009889 regulation of biosynthetic process;GO:0019222 regulation of metabolic process;GO:0006355 regulation of transcription, DNA-dependent;GO:2001141 regulation of RNA biosynthetic process;GO:0031326 regulation of cellular biosynthetic process;GO:0010556 regulation of macromo…	GO:0003677 DNA binding;GO:0046983 protein dimerization activity;GO:0001071 nucleic acid binding transcription factor activity;GO:0003700 sequence-specific DNA binding transcription factor activity;GO:1901363 heterocyclic compound binding;GO:0097159 organic cyclic compound binding;GO:0005515 protein binding;GO:0003676 nucleic acid binding;GO:0005488 binding;	ko04712 Circadian rhythm - plant;ko04075 Plant hormone signal transduction;ko04626 Plant-pathogen interaction;
BnaCnng00510D	36	97	2.65075	7.17671	1.43692	6.96588e-08	6.17171e-07	-	GO:1901700 response to oxygen-containing compound;GO:0042221 response to chemical stimulus;GO:1901698 response to nitrogen compound;GO:0006950 response to stress;GO:0050896 response to stimulus;GO:0044710 single-organism metabolic process;GO:0009725 response to hormone stimulus;GO:0009719 response to endogenous stimulus;GO:0033993 response to lipid;GO:0010033 response to organic substance;GO:0006…	GO:0046872 metal ion binding;GO:0043169 cation binding;GO:0043167 ion binding;GO:0046914 transition metal ion binding;GO:0005515 protein binding;GO:0005488 binding;GO:0008270 zinc ion binding;	ko01100 Metabolic pathways;ko00563 Glycosylphosphatidylinositol(GPI)-anchor biosynthesis;ko04120 Ubiquitin mediated proteolysis;ko04141 Protein processing in endoplasmic reticulum;
BnaC09g02100D	58	156	1.36827	3.6979	1.43436	7.87426e-12	1.06471e-10	GO:0005737 cytoplasm;GO:0005623 cell;GO:0044464 cell part;GO:0005622 intracellular;GO:0044424 intracellular part;	GO:1901700 response to oxygen-containing compound;GO:0042221 response to chemical stimulus;GO:0050896 response to stimulus;GO:0044710 single-organism metabolic process;GO:0019748 secondary metabolic process;GO:0010033 response to organic substance;GO:0044711 single-organism biosynthetic process;GO:0009698 phenylpropanoid metabolic process;GO:0044281 small molecule metabolic process;GO:0044550 sec…	GO:0003824 catalytic activity;GO:0008374 O-acyltransferase activity;GO:0050736 O-malonyltransferase activity;GO:0016420 malonyltransferase activity;GO:0016747 transferase activity, transferring acyl groups other than amino-acyl groups;GO:0016746 transferase activity, transferring acyl groups;GO:0016740 transferase activity;	ko00940 Phenylpropanoid biosynthesis;ko01110 Biosynthesis of secondary metabolites;ko00941 Flavonoid biosynthesis;ko00945 Stilbenoid, diarylheptanoid and gingerol biosynthesis;ko00330 Arginine and proline metabolism;
BnaA01g17170D	163	437	3.22005	8.67448	1.4297	2.55812e-30	9.30152e-29	GO:0005576 extracellular region;GO:0005618 cell wall;GO:0030312 external encapsulating structure;GO:0009505 plant-type cell wall;GO:0071944 cell periphery;GO:0005623 cell;GO:0044464 cell part;	GO:0008152 metabolic process;GO:0071704 organic substance metabolic process;GO:0044238 primary metabolic process;GO:0006508 proteolysis;GO:0043170 macromolecule metabolic process;GO:0019538 protein metabolic process;	GO:0003824 catalytic activity;GO:0004190 aspartic-type endopeptidase activity;GO:0070001 aspartic-type peptidase activity;GO:0016787 hydrolase activity;GO:0008233 peptidase activity;GO:0004175 endopeptidase activity;GO:0070011 peptidase activity, acting on L-amino acid peptides;	ko01100 Metabolic pathways;ko00240 Pyrimidine metabolism;ko03020 RNA polymerase;ko00230 Purine metabolism;
BnaA10g04840D	43	115	1.06889	2.87242	1.42616	5.15166e-09	5.28013e-08	GO:0071944 cell periphery;GO:0016020 membrane;GO:0005886 plasma membrane;GO:0008287 protein serine/threonine phosphatase complex;GO:0032991 macromolecular complex;GO:0043234 protein complex;GO:0005623 cell;GO:0044464 cell part;	GO:1901700 response to oxygen-containing compound;GO:0042221 response to chemical stimulus;GO:0050896 response to stimulus;GO:0009725 response to hormone stimulus;GO:0009719 response to endogenous stimulus;GO:0033993 response to lipid;GO:0009737 response to abscisic acid stimulus;GO:0010033 response to organic substance;GO:0097305 response to alcohol;GO:0007154 cell communication;GO:0051716 cellu…	GO:0003824 catalytic activity;GO:0016787 hydrolase activity;GO:0046872 metal ion binding;GO:0043169 cation binding;GO:0016788 hydrolase activity, acting on ester bonds;GO:0004721 phosphoprotein phosphatase activity;GO:0016791 phosphatase activity;GO:0004722 protein serine/threonine phosphatase activity;GO:0043167 ion binding;GO:0042578 phosphoric ester hydrolase activity;GO:0005488 binding;	ko04075 Plant hormone signal transduction;
BnaC05g01200D	132	353	3.88776	10.4469	1.42606	1.04416e-24	3.07115e-23	GO:0005737 cytoplasm;GO:0005623 cell;GO:0044464 cell part;GO:0005622 intracellular;GO:0044424 intracellular part;	GO:0006950 response to stress;GO:0050896 response to stimulus;GO:0044710 single-organism metabolic process;GO:0055114 oxidation-reduction process;GO:0043436 oxoacid metabolic process;GO:0006082 organic acid metabolic process;GO:0044281 small molecule metabolic process;GO:0019752 carboxylic acid metabolic process;GO:0009628 response to abiotic stimulus;GO:0009266 response to temperature stimulus;G…	GO:0016491 oxidoreductase activity;GO:0016705 oxidoreductase activity, acting on paired donors, with incorporation or reduction of molecular oxygen;GO:0051213 dioxygenase activity;GO:0003824 catalytic activity;GO:0016706 oxidoreductase activity, acting on paired donors, with incorporation or reduction of molecular oxygen, 2-oxoglutarate as one donor, and incorporation of one atom each of oxygen i…	ko00904 Diterpenoid biosynthesis;
BnaC07g22990D	27	72	0.51355	1.37607	1.42197	4.18946e-06	2.87388e-05	GO:0005576 extracellular region;	GO:0071705 nitrogen compound transport;GO:0050896 response to stimulus;GO:0044765 single-organism transport;GO:0006810 transport;GO:0051234 establishment of localization;GO:0051179 localization;GO:0044699 single-organism process;GO:0009628 response to abiotic stimulus;GO:0008152 metabolic process;GO:0071702 organic substance transport;GO:0080167 response to karrikin;GO:0071704 organic substance m…	GO:0004553 hydrolase activity, hydrolyzing O-glycosyl compounds;GO:0016798 hydrolase activity, acting on glycosyl bonds;GO:0003824 catalytic activity;GO:0016787 hydrolase activity;GO:0043169 cation binding;GO:0043167 ion binding;GO:0005488 binding;	ko00940 Phenylpropanoid biosynthesis;ko01110 Biosynthesis of secondary metabolites;ko00500 Starch and sucrose metabolism;ko01100 Metabolic pathways;ko00460 Cyanoamino acid metabolism;
BnaC09g37510D	60	160	0.705157	1.88948	1.42197	5.84534e-12	7.99859e-11	GO:0030054 cell junction;GO:0009506 plasmodesma;GO:0055044 symplast;GO:0005911 cell-cell junction;GO:0005737 cytoplasm;GO:0009507 chloroplast;GO:0044444 cytoplasmic part;GO:0009536 plastid;GO:0005623 cell;GO:0044464 cell part;GO:0005622 intracellular;GO:0043231 intracellular membrane-bounded organelle;GO:0043227 membrane-bounded organelle;GO:0044424 intracellular part;GO:0043229 intracellular org…	GO:1901700 response to oxygen-containing compound;GO:0042221 response to chemical stimulus;GO:0006950 response to stress;GO:0050896 response to stimulus;GO:0006979 response to oxidative stress;GO:0010033 response to organic substance;GO:0009628 response to abiotic stimulus;GO:0009409 response to cold;GO:0009266 response to temperature stimulus;GO:0008152 metabolic process;GO:0009746 response to h…	GO:0004553 hydrolase activity, hydrolyzing O-glycosyl compounds;GO:0016798 hydrolase activity, acting on glycosyl bonds;GO:0003824 catalytic activity;GO:0016757 transferase activity, transferring glycosyl groups;GO:0016758 transferase activity, transferring hexosyl groups;GO:0016787 hydrolase activity;GO:0008378 galactosyltransferase activity;GO:0016740 transferase activity;	ko00052 Galactose metabolism;
BnaC01g31470D	421	1118	8.50701	22.6999	1.41596	7.3062e-74	7.37394e-72	GO:0005576 extracellular region;GO:0005737 cytoplasm;GO:0016020 membrane;GO:0044444 cytoplasmic part;GO:0005783 endoplasmic reticulum;GO:0005623 cell;GO:0044464 cell part;GO:0005622 intracellular;GO:0043231 intracellular membrane-bounded organelle;GO:0043227 membrane-bounded organelle;GO:0044424 intracellular part;GO:0043229 intracellular organelle;GO:0043226 organelle;	GO:0044710 single-organism metabolic process;GO:0055114 oxidation-reduction process;GO:0044711 single-organism biosynthetic process;GO:0042445 hormone metabolic process;GO:0042446 hormone biosynthetic process;GO:0043436 oxoacid metabolic process;GO:0006082 organic acid metabolic process;GO:0044281 small molecule metabolic process;GO:0009310 amine catabolic process;GO:0042402 cellular biogenic ami…	GO:0020037 heme binding;GO:0046906 tetrapyrrole binding;GO:0016491 oxidoreductase activity;GO:0004497 monooxygenase activity;GO:0009055 electron carrier activity;GO:0016705 oxidoreductase activity, acting on paired donors, with incorporation or reduction of molecular oxygen;GO:0019825 oxygen binding;GO:0003824 catalytic activity;GO:0005506 iron ion binding;GO:0046872 metal ion binding;GO:0043169 …	ko01110 Biosynthesis of secondary metabolites;ko01100 Metabolic pathways;ko00905 Brassinosteroid biosynthesis;
BnaA01g00900D	87	231	3.27748	8.74419	1.41574	1.57714e-16	3.00899e-15	GO:0005737 cytoplasm;GO:0005623 cell;GO:0044464 cell part;GO:0005622 intracellular;GO:0044424 intracellular part;	GO:1901700 response to oxygen-containing compound;GO:0042221 response to chemical stimulus;GO:0006950 response to stress;GO:0050896 response to stimulus;GO:0044710 single-organism metabolic process;GO:0010033 response to organic substance;GO:0006970 response to osmotic stress;GO:0044765 single-organism transport;GO:0009651 response to salt stress;GO:0009607 response to biotic stimulus;GO:0051707 …	GO:0052689 carboxylic ester hydrolase activity;GO:0003824 catalytic activity;GO:0016787 hydrolase activity;GO:0080032 methyl jasmonate esterase activity;GO:0016788 hydrolase activity, acting on ester bonds;GO:0080030 methyl indole-3-acetate esterase activity;GO:0005515 protein binding;GO:0005488 binding;	ko01110 Biosynthesis of secondary metabolites;ko00901 Indole alkaloid biosynthesis;
BnaA01g08170D	63	167	1.43401	3.81958	1.41336	2.54192e-12	3.58165e-11	-	GO:1901700 response to oxygen-containing compound;GO:0042221 response to chemical stimulus;GO:0050896 response to stimulus;GO:0044710 single-organism metabolic process;GO:0009725 response to hormone stimulus;GO:0009719 response to endogenous stimulus;GO:0033993 response to lipid;GO:0010033 response to organic substance;GO:0097305 response to alcohol;GO:0055114 oxidation-reduction process;GO:00071…	GO:0016491 oxidoreductase activity;GO:0050660 flavin adenine dinucleotide binding;GO:0004497 monooxygenase activity;GO:0016705 oxidoreductase activity, acting on paired donors, with incorporation or reduction of molecular oxygen;GO:0048037 cofactor binding;GO:0050662 coenzyme binding;GO:0050661 NADP binding;GO:0016709 oxidoreductase activity, acting on paired donors, with incorporation or reducti…	ko00380 Tryptophan metabolism;
BnaC02g14990D	28	74	1.09295	2.90242	1.40903	3.58724e-06	2.4888e-05	GO:0005737 cytoplasm;GO:0005623 cell;GO:0044464 cell part;GO:0005622 intracellular;GO:0044424 intracellular part;	-	GO:0005515 protein binding;GO:0005488 binding;	ko03013 RNA transport;
BnaC04g25850D	25	66	0.913479	2.4232	1.40747	1.24543e-05	7.87369e-05	-	-	-	ko03008 Ribosome biogenesis in eukaryotes;ko03018 RNA degradation;
BnaC02g41060D	123	324	4.44419	11.7631	1.40427	2.56104e-22	6.71622e-21	GO:0022626 cytosolic ribosome;GO:0044445 cytosolic part;GO:0005840 ribosome;GO:0005773 vacuole;GO:0030529 ribonucleoprotein complex;GO:0005829 cytosol;GO:0043228 non-membrane-bounded organelle;GO:0043232 intracellular non-membrane-bounded organelle;GO:0005737 cytoplasm;GO:0009507 chloroplast;GO:0044444 cytoplasmic part;GO:0009536 plastid;GO:0032991 macromolecular complex;GO:0005623 cell;GO:004446…	GO:1901700 response to oxygen-containing compound;GO:0010035 response to inorganic substance;GO:0042221 response to chemical stimulus;GO:0006950 response to stress;GO:0050896 response to stimulus;GO:0042538 hyperosmotic salinity response;GO:0006979 response to oxidative stress;GO:0009725 response to hormone stimulus;GO:0009719 response to endogenous stimulus;GO:0006972 hyperosmotic response;GO:00…	GO:0003824 catalytic activity;GO:0016787 hydrolase activity;GO:0016788 hydrolase activity, acting on ester bonds;GO:0008134 transcription factor binding;GO:0003993 acid phosphatase activity;GO:0016791 phosphatase activity;GO:0042578 phosphoric ester hydrolase activity;GO:0005515 protein binding;GO:0005488 binding;	ko03010 Ribosome;
BnaC04g28140D	31	81	3.2398	8.50608	1.39259	1.5259e-06	1.12237e-05	GO:0030054 cell junction;GO:0009506 plasmodesma;GO:0055044 symplast;GO:0005911 cell-cell junction;GO:0005773 vacuole;GO:0071944 cell periphery;GO:0005794 Golgi apparatus;GO:0005774 vacuolar membrane;GO:0044437 vacuolar part;GO:0005737 cytoplasm;GO:0016020 membrane;GO:0000325 plant-type vacuole;GO:0005886 plasma membrane;GO:0044444 cytoplasmic part;GO:0031090 organelle membrane;GO:0033177 proton-t…	GO:0006811 ion transport;GO:0006812 cation transport;GO:0044765 single-organism transport;GO:0006810 transport;GO:0051234 establishment of localization;GO:0051179 localization;GO:0044699 single-organism process;GO:0044763 single-organism cellular process;GO:0009987 cellular process;GO:0034220 ion transmembrane transport;GO:0055085 transmembrane transport;GO:0015672 monovalent inorganic cation tra…	GO:0003824 catalytic activity;GO:0016787 hydrolase activity;GO:0015075 ion transmembrane transporter activity;GO:0022857 transmembrane transporter activity;GO:0022891 substrate-specific transmembrane transporter activity;GO:0022804 active transmembrane transporter activity;GO:0022892 substrate-specific transporter activity;GO:0005215 transporter activity;GO:0042625 ATPase activity, coupled to tra…	ko01100 Metabolic pathways;ko04145 Phagosome;ko00190 Oxidative phosphorylation;
BnaC08g17850D	400	1043	21.8414	57.2258	1.3896	3.8494e-67	3.4777e-65	GO:0005773 vacuole;GO:0071944 cell periphery;GO:0005737 cytoplasm;GO:0016020 membrane;GO:0005886 plasma membrane;GO:0044444 cytoplasmic part;GO:0005623 cell;GO:0044464 cell part;GO:0005634 nucleus;GO:0005622 intracellular;GO:0043231 intracellular membrane-bounded organelle;GO:0043227 membrane-bounded organelle;GO:0044424 intracellular part;GO:0043229 intracellular organelle;GO:0043226 organelle;	-	GO:0046872 metal ion binding;GO:0043169 cation binding;GO:0043167 ion binding;GO:0005509 calcium ion binding;GO:0005488 binding;	ko04626 Plant-pathogen interaction;
BnaC07g15380D	1128	2928	50.523	131.777	1.38308	9.00812e-184	2.94636e-181	GO:0030054 cell junction;GO:0009506 plasmodesma;GO:0055044 symplast;GO:0005911 cell-cell junction;GO:0005829 cytosol;GO:0005794 Golgi apparatus;GO:0005737 cytoplasm;GO:0016020 membrane;GO:0044444 cytoplasmic part;GO:0005623 cell;GO:0044464 cell part;GO:0005634 nucleus;GO:0005622 intracellular;GO:0043231 intracellular membrane-bounded organelle;GO:0043227 membrane-bounded organelle;GO:0044424 intr…	GO:1901700 response to oxygen-containing compound;GO:0010035 response to inorganic substance;GO:0042221 response to chemical stimulus;GO:0009415 response to water stimulus;GO:0009414 response to water deprivation;GO:0006950 response to stress;GO:0050896 response to stimulus;GO:0009725 response to hormone stimulus;GO:0009719 response to endogenous stimulus;GO:0033993 response to lipid;GO:0009737 r…	GO:0003779 actin binding;GO:0008092 cytoskeletal protein binding;GO:0005515 protein binding;GO:0005488 binding;	ko03008 Ribosome biogenesis in eukaryotes;ko03040 Spliceosome;
BnaC09g07530D	37	96	1.72893	4.50749	1.38244	1.89288e-07	1.58523e-06	GO:0005623 cell;GO:0044464 cell part;GO:0005634 nucleus;GO:0005622 intracellular;GO:0043231 intracellular membrane-bounded organelle;GO:0043227 membrane-bounded organelle;GO:0044424 intracellular part;GO:0043229 intracellular organelle;GO:0043226 organelle;	GO:0009888 tissue development;GO:0048513 organ development;GO:0044699 single-organism process;GO:0048731 system development;GO:0080126 ovary septum development;GO:0044767 single-organism developmental process;GO:0080125 multicellular structure septum development;GO:0048856 anatomical structure development;GO:0007275 multicellular organismal development;GO:0032502 developmental process;GO:0048462 …	GO:0003677 DNA binding;GO:0001071 nucleic acid binding transcription factor activity;GO:0003700 sequence-specific DNA binding transcription factor activity;GO:1901363 heterocyclic compound binding;GO:0097159 organic cyclic compound binding;GO:0003676 nucleic acid binding;GO:0005488 binding;	ko04712 Circadian rhythm - plant;ko04075 Plant hormone signal transduction;ko04626 Plant-pathogen interaction;
BnaAnng41850D	22	57	0.623402	1.62296	1.38039	6.41152e-05	0.000353964	-	GO:1901700 response to oxygen-containing compound;GO:0042221 response to chemical stimulus;GO:0050896 response to stimulus;GO:0044710 single-organism metabolic process;GO:0009725 response to hormone stimulus;GO:0009719 response to endogenous stimulus;GO:0033993 response to lipid;GO:0010033 response to organic substance;GO:0097305 response to alcohol;GO:0055114 oxidation-reduction process;GO:00071…	GO:0016491 oxidoreductase activity;GO:0050660 flavin adenine dinucleotide binding;GO:0004497 monooxygenase activity;GO:0016705 oxidoreductase activity, acting on paired donors, with incorporation or reduction of molecular oxygen;GO:0048037 cofactor binding;GO:0050662 coenzyme binding;GO:0050661 NADP binding;GO:0016709 oxidoreductase activity, acting on paired donors, with incorporation or reducti…	ko00380 Tryptophan metabolism;
BnaA03g21360D	253	653	3.97898	10.3193	1.37488	5.00764e-42	2.69243e-40	GO:0005773 vacuole;GO:0005737 cytoplasm;GO:0044444 cytoplasmic part;GO:0005623 cell;GO:0044464 cell part;GO:0005634 nucleus;GO:0005622 intracellular;GO:0043231 intracellular membrane-bounded organelle;GO:0043227 membrane-bounded organelle;GO:0044424 intracellular part;GO:0043229 intracellular organelle;GO:0043226 organelle;	GO:1901700 response to oxygen-containing compound;GO:0010035 response to inorganic substance;GO:0042221 response to chemical stimulus;GO:0006950 response to stress;GO:0050896 response to stimulus;GO:0044710 single-organism metabolic process;GO:0006979 response to oxidative stress;GO:0009725 response to hormone stimulus;GO:0009719 response to endogenous stimulus;GO:0010033 response to organic subs…	GO:0003824 catalytic activity;GO:0080123 jasmonate-amino synthetase activity;GO:0019899 enzyme binding;GO:0070566 adenylyltransferase activity;GO:0043167 ion binding;GO:0016879 ligase activity, forming carbon-nitrogen bonds;GO:0043168 anion binding;GO:0016874 ligase activity;GO:0016881 acid-amino acid ligase activity;GO:1901363 heterocyclic compound binding;GO:0097159 organic cyclic compound bind…	ko04075 Plant hormone signal transduction;
BnaC06g39000D	26	67	0.265446	0.68733	1.37258	1.56087e-05	9.67993e-05	GO:0005737 cytoplasm;GO:0005623 cell;GO:0044464 cell part;GO:0005622 intracellular;GO:0044424 intracellular part;	GO:1901700 response to oxygen-containing compound;GO:0042221 response to chemical stimulus;GO:0050896 response to stimulus;GO:0010033 response to organic substance;GO:0007154 cell communication;GO:0051716 cellular response to stimulus;GO:0070887 cellular response to chemical stimulus;GO:0044699 single-organism process;GO:0048731 system development;GO:0071554 cell wall organization or biogenesis;G…	GO:0046527 glucosyltransferase activity;GO:0003824 catalytic activity;GO:0016757 transferase activity, transferring glycosyl groups;GO:0035251 UDP-glucosyltransferase activity;GO:0016758 transferase activity, transferring hexosyl groups;GO:0008194 UDP-glycosyltransferase activity;GO:0016787 hydrolase activity;GO:0003825 alpha,alpha-trehalose-phosphate synthase (UDP-forming) activity;GO:0004805 tr…	ko00500 Starch and sucrose metabolism;
BnaC01g36510D	30	77	2.27799	5.875	1.36683	3.83306e-06	2.6461e-05	GO:0005773 vacuole;GO:0071944 cell periphery;GO:0030529 ribonucleoprotein complex;GO:0005774 vacuolar membrane;GO:0044437 vacuolar part;GO:0031224 intrinsic to membrane;GO:0005737 cytoplasm;GO:0016020 membrane;GO:0000325 plant-type vacuole;GO:0005886 plasma membrane;GO:0044444 cytoplasmic part;GO:0031090 organelle membrane;GO:0009705 plant-type vacuole membrane;GO:0016021 integral to membrane;GO:…	GO:0006820 anion transport;GO:0006811 ion transport;GO:0071705 nitrogen compound transport;GO:0044765 single-organism transport;GO:0006810 transport;GO:0051234 establishment of localization;GO:0051179 localization;GO:0015711 organic anion transport;GO:0015849 organic acid transport;GO:0046942 carboxylic acid transport;GO:0006865 amino acid transport;GO:0044699 single-organism process;GO:0044763 s…	GO:0008509 anion transmembrane transporter activity;GO:0005342 organic acid transmembrane transporter activity;GO:0008514 organic anion transmembrane transporter activity;GO:0015171 amino acid transmembrane transporter activity;GO:0046943 carboxylic acid transmembrane transporter activity;GO:0015075 ion transmembrane transporter activity;GO:0022857 transmembrane transporter activity;GO:0022891 su…	ko03018 RNA degradation;ko03040 Spliceosome;
BnaC03g19520D	32	82	0.646614	1.66493	1.36449	1.90449e-06	1.38057e-05	GO:0071944 cell periphery;GO:0005737 cytoplasm;GO:0016020 membrane;GO:0005886 plasma membrane;GO:0044444 cytoplasmic part;GO:0005783 endoplasmic reticulum;GO:0005623 cell;GO:0044464 cell part;GO:0005634 nucleus;GO:0005622 intracellular;GO:0043231 intracellular membrane-bounded organelle;GO:0043227 membrane-bounded organelle;GO:0044424 intracellular part;GO:0043229 intracellular organelle;GO:00432…	GO:0044710 single-organism metabolic process;GO:0044711 single-organism biosynthetic process;GO:0043436 oxoacid metabolic process;GO:0006082 organic acid metabolic process;GO:0048513 organ development;GO:0044281 small molecule metabolic process;GO:0044699 single-organism process;GO:0044283 small molecule biosynthetic process;GO:0019752 carboxylic acid metabolic process;GO:0048731 system developme…	GO:0003824 catalytic activity;GO:0008374 O-acyltransferase activity;GO:0016747 transferase activity, transferring acyl groups other than amino-acyl groups;GO:0016746 transferase activity, transferring acyl groups;GO:0016411 acylglycerol O-acyltransferase activity;GO:0004144 diacylglycerol O-acyltransferase activity;GO:0016740 transferase activity;	ko00073 Cutin, suberine and wax biosynthesis;
BnaC02g15270D	4372	11179	68.7593	176.661	1.36136	0	0	-	GO:1901700 response to oxygen-containing compound;GO:0010035 response to inorganic substance;GO:0042221 response to chemical stimulus;GO:0009415 response to water stimulus;GO:0009414 response to water deprivation;GO:0006950 response to stress;GO:0050896 response to stimulus;GO:0009725 response to hormone stimulus;GO:0009719 response to endogenous stimulus;GO:0033993 response to lipid;GO:0009737 r…	-	ko03008 Ribosome biogenesis in eukaryotes;ko03013 RNA transport;
BnaA10g13850D	270	689	5.31223	13.6213	1.35848	1.7731e-43	9.94978e-42	GO:0071944 cell periphery;GO:0005737 cytoplasm;GO:0016020 membrane;GO:0009507 chloroplast;GO:0005886 plasma membrane;GO:0044444 cytoplasmic part;GO:0009536 plastid;GO:0005623 cell;GO:0044464 cell part;GO:0005634 nucleus;GO:0005622 intracellular;GO:0043231 intracellular membrane-bounded organelle;GO:0043227 membrane-bounded organelle;GO:0044424 intracellular part;GO:0043229 intracellular organelle…	GO:0042221 response to chemical stimulus;GO:0006950 response to stress;GO:0050896 response to stimulus;GO:0044710 single-organism metabolic process;GO:0019748 secondary metabolic process;GO:0006970 response to osmotic stress;GO:0044765 single-organism transport;GO:0055114 oxidation-reduction process;GO:0009651 response to salt stress;GO:0007154 cell communication;GO:0051716 cellular response to s…	GO:0016491 oxidoreductase activity;GO:0003824 catalytic activity;GO:0016903 oxidoreductase activity, acting on the aldehyde or oxo group of donors;GO:0046872 metal ion binding;GO:0043169 cation binding;GO:0016620 oxidoreductase activity, acting on the aldehyde or oxo group of donors, NAD or NADP as acceptor;GO:0080019 fatty-acyl-CoA reductase (alcohol-forming) activity;GO:0016627 oxidoreductase a…	ko00073 Cutin, suberine and wax biosynthesis;ko04146 Peroxisome;
BnaA07g22470D	20	51	0.412714	1.05749	1.35743	0.000191802	0.000959132	GO:0005623 cell;GO:0044464 cell part;GO:0005634 nucleus;GO:0005622 intracellular;GO:0043231 intracellular membrane-bounded organelle;GO:0043227 membrane-bounded organelle;GO:0044424 intracellular part;GO:0043229 intracellular organelle;GO:0043226 organelle;	GO:0044710 single-organism metabolic process;GO:0043436 oxoacid metabolic process;GO:0006082 organic acid metabolic process;GO:0044281 small molecule metabolic process;GO:0019752 carboxylic acid metabolic process;GO:0008152 metabolic process;GO:0032787 monocarboxylic acid metabolic process;GO:0016054 organic acid catabolic process;GO:0046395 carboxylic acid catabolic process;GO:0044282 small mole…	GO:0046527 glucosyltransferase activity;GO:0003824 catalytic activity;GO:0016757 transferase activity, transferring glycosyl groups;GO:0035251 UDP-glucosyltransferase activity;GO:0016758 transferase activity, transferring hexosyl groups;GO:0080046 quercetin 4'-O-glucosyltransferase activity;GO:0080044 quercetin 7-O-glucosyltransferase activity;GO:0008194 UDP-glycosyltransferase activity;GO:008004…	ko00908 Zeatin biosynthesis;ko00944 Flavone and flavonol biosynthesis;
BnaC02g48590D	1155	2919	36.686	93.1623	1.34452	1.53245e-175	4.68684e-173	GO:0005623 cell;GO:0044464 cell part;GO:0005634 nucleus;GO:0005622 intracellular;GO:0043231 intracellular membrane-bounded organelle;GO:0043227 membrane-bounded organelle;GO:0044424 intracellular part;GO:0043229 intracellular organelle;GO:0043226 organelle;	-	GO:0046872 metal ion binding;GO:0043169 cation binding;GO:0043167 ion binding;GO:0046914 transition metal ion binding;GO:0005488 binding;GO:0008270 zinc ion binding;	ko04120 Ubiquitin mediated proteolysis;
BnaC07g21870D	37	93	2.53252	6.3962	1.33664	5.839e-07	4.57542e-06	GO:0005829 cytosol;GO:0005737 cytoplasm;GO:0044444 cytoplasmic part;GO:0005623 cell;GO:0044464 cell part;GO:0005634 nucleus;GO:0005622 intracellular;GO:0043231 intracellular membrane-bounded organelle;GO:0043227 membrane-bounded organelle;GO:0044424 intracellular part;GO:0043229 intracellular organelle;GO:0043226 organelle;	GO:0006950 response to stress;GO:0050896 response to stimulus;GO:0044710 single-organism metabolic process;GO:0044765 single-organism transport;GO:0051716 cellular response to stimulus;GO:0033554 cellular response to stress;GO:0006810 transport;GO:0051234 establishment of localization;GO:0051179 localization;GO:0048513 organ development;GO:0044699 single-organism process;GO:0048731 system develop…	GO:0003824 catalytic activity;GO:0016879 ligase activity, forming carbon-nitrogen bonds;GO:0016874 ligase activity;GO:0016881 acid-amino acid ligase activity;GO:0004842 ubiquitin-protein ligase activity;GO:0019787 small conjugating protein ligase activity;	ko04120 Ubiquitin mediated proteolysis;
BnaC09g40470D	97	243	2.32786	5.85974	1.33183	6.60716e-16	1.2068e-14	GO:0005829 cytosol;GO:0005737 cytoplasm;GO:0044444 cytoplasmic part;GO:0005623 cell;GO:0044464 cell part;GO:0005634 nucleus;GO:0005622 intracellular;GO:0043231 intracellular membrane-bounded organelle;GO:0043227 membrane-bounded organelle;GO:0044424 intracellular part;GO:0043229 intracellular organelle;GO:0043226 organelle;	GO:0044699 single-organism process;GO:0065007 biological regulation;GO:0009566 fertilization;GO:0044702 single organism reproductive process;GO:0009567 double fertilization forming a zygote and endosperm;GO:0019953 sexual reproduction;GO:0042127 regulation of cell proliferation;GO:0050789 regulation of biological process;GO:0050794 regulation of cellular process;GO:0008284 positive regulation of …	-	ko03040 Spliceosome;
BnaC05g52090D	28	70	0.751778	1.8885	1.32886	1.64146e-05	0.000101228	GO:0005737 cytoplasm;GO:0044444 cytoplasmic part;GO:0005777 peroxisome;GO:0042579 microbody;GO:0005623 cell;GO:0044464 cell part;GO:0005622 intracellular;GO:0043231 intracellular membrane-bounded organelle;GO:0043227 membrane-bounded organelle;GO:0044424 intracellular part;GO:0043229 intracellular organelle;GO:0043226 organelle;	GO:0006950 response to stress;GO:0050896 response to stimulus;GO:0044710 single-organism metabolic process;GO:0055114 oxidation-reduction process;GO:0007154 cell communication;GO:0051716 cellular response to stimulus;GO:0009607 response to biotic stimulus;GO:0051707 response to other organism;GO:0006952 defense response;GO:0044699 single-organism process;GO:0002376 immune system process;GO:000716…	GO:0016491 oxidoreductase activity;GO:0048037 cofactor binding;GO:0050662 coenzyme binding;GO:0016614 oxidoreductase activity, acting on CH-OH group of donors;GO:0003824 catalytic activity;GO:0016899 oxidoreductase activity, acting on the CH-OH group of donors, oxygen as acceptor;GO:0008891 glycolate oxidase activity;GO:0003973 (S)-2-hydroxy-acid oxidase activity;GO:0043167 ion binding;GO:0010181…	ko01110 Biosynthesis of secondary metabolites;ko01100 Metabolic pathways;ko00630 Glyoxylate and dicarboxylate metabolism;ko04146 Peroxisome;
BnaA01g00270D	106	265	2.27933	5.72578	1.32886	3.69934e-17	7.34762e-16	GO:0005737 cytoplasm;GO:0005623 cell;GO:0044464 cell part;GO:0005622 intracellular;GO:0044424 intracellular part;	GO:1901700 response to oxygen-containing compound;GO:0010035 response to inorganic substance;GO:0042221 response to chemical stimulus;GO:1901698 response to nitrogen compound;GO:0050896 response to stimulus;GO:0044710 single-organism metabolic process;GO:0009725 response to hormone stimulus;GO:0009719 response to endogenous stimulus;GO:0010033 response to organic substance;GO:0051716 cellular res…	GO:0016829 lyase activity;GO:0016846 carbon-sulfur lyase activity;GO:0048037 cofactor binding;GO:0003824 catalytic activity;GO:0016847 1-aminocyclopropane-1-carboxylate synthase activity;GO:0030170 pyridoxal phosphate binding;GO:0008483 transaminase activity;GO:0016769 transferase activity, transferring nitrogenous groups;GO:0043167 ion binding;GO:0042802 identical protein binding;GO:0043168 anio…	ko01110 Biosynthesis of secondary metabolites;ko01100 Metabolic pathways;ko00270 Cysteine and methionine metabolism;
BnaC06g07070D	50	125	3.62665	9.1103	1.32886	7.75792e-09	7.79311e-08	GO:0005737 cytoplasm;GO:0005623 cell;GO:0044464 cell part;GO:0005622 intracellular;GO:0044424 intracellular part;	GO:0044765 single-organism transport;GO:0006810 transport;GO:0051234 establishment of localization;GO:0051179 localization;GO:0044699 single-organism process;GO:0008152 metabolic process;GO:0044763 single-organism cellular process;GO:1901576 organic substance biosynthetic process;GO:0009058 biosynthetic process;GO:0006412 translation;GO:0044249 cellular biosynthetic process;GO:0009987 cellular pr…	GO:1901363 heterocyclic compound binding;GO:0097159 organic cyclic compound binding;GO:0003743 translation initiation factor activity;GO:0008135 translation factor activity, nucleic acid binding;GO:0003676 nucleic acid binding;GO:0005488 binding;GO:0003723 RNA binding;	ko03013 RNA transport;
BnaA06g00860D	183	457	11.5497	28.9816	1.32728	2.01662e-28	6.77793e-27	GO:0005840 ribosome;GO:0030529 ribonucleoprotein complex;GO:0043228 non-membrane-bounded organelle;GO:0043232 intracellular non-membrane-bounded organelle;GO:0005737 cytoplasm;GO:0044444 cytoplasmic part;GO:0032991 macromolecular complex;GO:0005623 cell;GO:0044464 cell part;GO:0005622 intracellular;GO:0044424 intracellular part;GO:0043229 intracellular organelle;GO:0043226 organelle;	GO:0044765 single-organism transport;GO:0006810 transport;GO:0051234 establishment of localization;GO:0051179 localization;GO:0044699 single-organism process;GO:0008152 metabolic process;GO:0044763 single-organism cellular process;GO:0071702 organic substance transport;GO:1901576 organic substance biosynthetic process;GO:0009058 biosynthetic process;GO:0006412 translation;GO:0044249 cellular bios…	GO:0005198 structural molecule activity;GO:0003735 structural constituent of ribosome;GO:0005515 protein binding;GO:0005488 binding;	ko03010 Ribosome;
BnaC04g26780D	59	147	1.63375	4.09013	1.32396	4.19468e-10	4.82891e-09	GO:0005794 Golgi apparatus;GO:0005737 cytoplasm;GO:0009507 chloroplast;GO:0044444 cytoplasmic part;GO:0009536 plastid;GO:0005783 endoplasmic reticulum;GO:0044434 chloroplast part;GO:0044422 organelle part;GO:0044446 intracellular organelle part;GO:0044435 plastid part;GO:0009941 chloroplast envelope;GO:0009526 plastid envelope;GO:0031967 organelle envelope;GO:0031975 envelope;GO:0005623 cell;GO:0…	GO:0044710 single-organism metabolic process;GO:0044711 single-organism biosynthetic process;GO:0043436 oxoacid metabolic process;GO:0006082 organic acid metabolic process;GO:0044281 small molecule metabolic process;GO:0044283 small molecule biosynthetic process;GO:0019752 carboxylic acid metabolic process;GO:0016053 organic acid biosynthetic process;GO:0046394 carboxylic acid biosynthetic proces…	GO:0003824 catalytic activity;GO:0046872 metal ion binding;GO:0043169 cation binding;GO:0016877 ligase activity, forming carbon-sulfur bonds;GO:0043167 ion binding;GO:0046914 transition metal ion binding;GO:0016874 ligase activity;GO:0005488 binding;GO:0008270 zinc ion binding;	ko01100 Metabolic pathways;ko00071 Fatty acid metabolism;ko04146 Peroxisome;
BnaA08g24410D	728	1813	14.0671	35.2012	1.3233	3.68678e-107	5.61352e-105	GO:0005576 extracellular region;	GO:0010167 response to nitrate;GO:0015706 nitrate transport;GO:0006820 anion transport;GO:0015698 inorganic anion transport;GO:1901700 response to oxygen-containing compound;GO:0006811 ion transport;GO:0010035 response to inorganic substance;GO:0042221 response to chemical stimulus;GO:1901698 response to nitrogen compound;GO:0071705 nitrogen compound transport;GO:0030001 metal ion transport;GO:00…	GO:0020037 heme binding;GO:0046906 tetrapyrrole binding;GO:0016491 oxidoreductase activity;GO:0004497 monooxygenase activity;GO:0009055 electron carrier activity;GO:0016705 oxidoreductase activity, acting on paired donors, with incorporation or reduction of molecular oxygen;GO:0019825 oxygen binding;GO:0003824 catalytic activity;GO:0005506 iron ion binding;GO:0046872 metal ion binding;GO:0043169 …	ko01110 Biosynthesis of secondary metabolites;ko01100 Metabolic pathways;ko00945 Stilbenoid, diarylheptanoid and gingerol biosynthesis;ko00903 Limonene and pinene degradation;
BnaA05g30640D	31	77	1.53725	3.83674	1.31952	6.8861e-06	4.55691e-05	-	-	-	ko01100 Metabolic pathways;ko00565 Ether lipid metabolism;ko00564 Glycerophospholipid metabolism;ko04144 Endocytosis;
BnaC08g46370D	27	67	1.36679	3.40801	1.31814	2.81318e-05	0.00016647	GO:0005576 extracellular region;GO:0005618 cell wall;GO:0030312 external encapsulating structure;GO:0071944 cell periphery;GO:0005829 cytosol;GO:0005737 cytoplasm;GO:0009507 chloroplast;GO:0044444 cytoplasmic part;GO:0009536 plastid;GO:0005623 cell;GO:0044464 cell part;GO:0005622 intracellular;GO:0043231 intracellular membrane-bounded organelle;GO:0043227 membrane-bounded organelle;GO:0044424 int…	GO:0044710 single-organism metabolic process;GO:0019748 secondary metabolic process;GO:0055114 oxidation-reduction process;GO:0044711 single-organism biosynthetic process;GO:0042445 hormone metabolic process;GO:0042446 hormone biosynthetic process;GO:0043436 oxoacid metabolic process;GO:0006082 organic acid metabolic process;GO:0044281 small molecule metabolic process;GO:0044699 single-organism p…	GO:0016491 oxidoreductase activity;GO:0008762 UDP-N-acetylmuramate dehydrogenase activity;GO:0050660 flavin adenine dinucleotide binding;GO:0009055 electron carrier activity;GO:0016616 oxidoreductase activity, acting on the CH-OH group of donors, NAD or NADP as acceptor;GO:0048037 cofactor binding;GO:0050662 coenzyme binding;GO:0016614 oxidoreductase activity, acting on CH-OH group of donors;GO:0…	ko01110 Biosynthesis of secondary metabolites;ko00380 Tryptophan metabolism;ko01100 Metabolic pathways;ko00906 Carotenoid biosynthesis;
BnaC04g40810D	353	875	9.80272	24.4156	1.31655	2.95736e-52	2.05039e-50	GO:0005737 cytoplasm;GO:0044444 cytoplasmic part;GO:0009536 plastid;GO:0005623 cell;GO:0044464 cell part;GO:0005622 intracellular;GO:0043231 intracellular membrane-bounded organelle;GO:0043227 membrane-bounded organelle;GO:0044424 intracellular part;GO:0043229 intracellular organelle;GO:0043226 organelle;	GO:1901700 response to oxygen-containing compound;GO:0042221 response to chemical stimulus;GO:0006950 response to stress;GO:0050896 response to stimulus;GO:0009725 response to hormone stimulus;GO:0009719 response to endogenous stimulus;GO:0033993 response to lipid;GO:0009737 response to abscisic acid stimulus;GO:0010033 response to organic substance;GO:0097305 response to alcohol;GO:0007154 cell …	GO:0003824 catalytic activity;GO:0016787 hydrolase activity;GO:0046872 metal ion binding;GO:0043169 cation binding;GO:0016788 hydrolase activity, acting on ester bonds;GO:0004721 phosphoprotein phosphatase activity;GO:0016791 phosphatase activity;GO:0004722 protein serine/threonine phosphatase activity;GO:0043167 ion binding;GO:0042578 phosphoric ester hydrolase activity;GO:0005488 binding;	ko04075 Plant hormone signal transduction;
BnaC02g45560D	36	89	2.39657	5.95339	1.31274	1.43987e-06	1.06318e-05	GO:0005773 vacuole;GO:0005794 Golgi apparatus;GO:0005737 cytoplasm;GO:0016020 membrane;GO:0044444 cytoplasmic part;GO:0005783 endoplasmic reticulum;GO:0005623 cell;GO:0044464 cell part;GO:0005622 intracellular;GO:0043231 intracellular membrane-bounded organelle;GO:0043227 membrane-bounded organelle;GO:0044424 intracellular part;GO:0043229 intracellular organelle;GO:0043226 organelle;	GO:0006950 response to stress;GO:0050896 response to stimulus;GO:0044710 single-organism metabolic process;GO:0044765 single-organism transport;GO:0055114 oxidation-reduction process;GO:0044711 single-organism biosynthetic process;GO:0006810 transport;GO:0009611 response to wounding;GO:0051234 establishment of localization;GO:0006952 defense response;GO:0051179 localization;GO:0043436 oxoacid met…	GO:0004601 peroxidase activity;GO:0016684 oxidoreductase activity, acting on peroxide as acceptor;GO:0016209 antioxidant activity;GO:0016491 oxidoreductase activity;GO:0004364 glutathione transferase activity;GO:0003824 catalytic activity;GO:0016765 transferase activity, transferring alkyl or aryl (other than methyl) groups;GO:0004602 glutathione peroxidase activity;GO:0016740 transferase activit…	ko00480 Glutathione metabolism;
BnaA02g34210D	48	118	2.63577	6.51083	1.30461	3.21426e-08	2.98559e-07	GO:0005737 cytoplasm;GO:0009507 chloroplast;GO:0044444 cytoplasmic part;GO:0009536 plastid;GO:0044434 chloroplast part;GO:0044422 organelle part;GO:0044446 intracellular organelle part;GO:0044435 plastid part;GO:0009941 chloroplast envelope;GO:0009526 plastid envelope;GO:0031967 organelle envelope;GO:0031975 envelope;GO:0005623 cell;GO:0044464 cell part;GO:0005634 nucleus;GO:0005622 intracellular…	-	-	ko04144 Endocytosis;ko03040 Spliceosome;
BnaAnng05530D	234	575	14.7685	36.4649	1.30399	1.97346e-34	8.42437e-33	-	-	-	ko03040 Spliceosome;
BnaA02g00670D	960	2343	19.5202	47.8709	1.29418	2.55742e-133	5.2523e-131	GO:0005576 extracellular region;GO:0048046 apoplast;	GO:0006950 response to stress;GO:0050896 response to stimulus;GO:0007154 cell communication;GO:0051716 cellular response to stimulus;GO:0009607 response to biotic stimulus;GO:0051707 response to other organism;GO:0033554 cellular response to stress;GO:0006952 defense response;GO:0044699 single-organism process;GO:0002376 immune system process;GO:0009814 defense response, incompatible interaction;…	GO:0003824 catalytic activity;GO:0004190 aspartic-type endopeptidase activity;GO:0070001 aspartic-type peptidase activity;GO:0016787 hydrolase activity;GO:0008233 peptidase activity;GO:0004175 endopeptidase activity;GO:0070011 peptidase activity, acting on L-amino acid peptides;GO:0003677 DNA binding;GO:1901363 heterocyclic compound binding;GO:0097159 organic cyclic compound binding;GO:0003676 nu…	ko01100 Metabolic pathways;ko00240 Pyrimidine metabolism;ko03020 RNA polymerase;ko00230 Purine metabolism;
BnaC05g09520D	66	161	3.01165	7.38199	1.29346	1.3437e-10	1.62331e-09	GO:0005829 cytosol;GO:0005794 Golgi apparatus;GO:0031224 intrinsic to membrane;GO:0005801 cis-Golgi network;GO:0005737 cytoplasm;GO:0016020 membrane;GO:0044444 cytoplasmic part;GO:0031090 organelle membrane;GO:0016021 integral to membrane;GO:0044422 organelle part;GO:0044446 intracellular organelle part;GO:0044431 Golgi apparatus part;GO:0000139 Golgi membrane;GO:0044425 membrane part;GO:0012505 …	GO:0006811 ion transport;GO:0030001 metal ion transport;GO:0006812 cation transport;GO:0044765 single-organism transport;GO:0006810 transport;GO:0051234 establishment of localization;GO:0051179 localization;GO:0006869 lipid transport;GO:0044699 single-organism process;GO:0010876 lipid localization;GO:0044763 single-organism cellular process;GO:0071702 organic substance transport;GO:0009987 cellul…	GO:0005515 protein binding;GO:0005488 binding;	ko04130 SNARE interactions in vesicular transport;
BnaA09g21600D	23	56	0.607463	1.48617	1.29073	0.000168235	0.000852935	GO:0005576 extracellular region;GO:0048046 apoplast;GO:0005773 vacuole;GO:0005737 cytoplasm;GO:0016020 membrane;GO:0044444 cytoplasmic part;GO:0005623 cell;GO:0044464 cell part;GO:0005622 intracellular;GO:0043231 intracellular membrane-bounded organelle;GO:0043227 membrane-bounded organelle;GO:0044424 intracellular part;GO:0043229 intracellular organelle;GO:0043226 organelle;	GO:1901700 response to oxygen-containing compound;GO:0042221 response to chemical stimulus;GO:0031668 cellular response to extracellular stimulus;GO:0071496 cellular response to external stimulus;GO:0009991 response to extracellular stimulus;GO:0006950 response to stress;GO:0050896 response to stimulus;GO:0044710 single-organism metabolic process;GO:0042538 hyperosmotic salinity response;GO:00097…	GO:0016829 lyase activity;GO:0016846 carbon-sulfur lyase activity;GO:0048037 cofactor binding;GO:0003824 catalytic activity;GO:0004121 cystathionine beta-lyase activity;GO:0016847 1-aminocyclopropane-1-carboxylate synthase activity;GO:0004838 L-tyrosine:2-oxoglutarate aminotransferase activity;GO:0070547 L-tyrosine aminotransferase activity;GO:0030170 pyridoxal phosphate binding;GO:0080108 S-alky…	ko01110 Biosynthesis of secondary metabolites;ko00380 Tryptophan metabolism;ko00966 Glucosinolate biosynthesis;
BnaA06g00850D	1982	4807	49.5215	120.685	1.28511	1.80711e-268	9.59929e-266	GO:0005737 cytoplasm;GO:0005739 mitochondrion;GO:0044444 cytoplasmic part;GO:0005623 cell;GO:0044464 cell part;GO:0005622 intracellular;GO:0043231 intracellular membrane-bounded organelle;GO:0043227 membrane-bounded organelle;GO:0044424 intracellular part;GO:0043229 intracellular organelle;GO:0043226 organelle;	GO:0006950 response to stress;GO:0050896 response to stimulus;GO:0044710 single-organism metabolic process;GO:0006970 response to osmotic stress;GO:0055114 oxidation-reduction process;GO:0009651 response to salt stress;GO:0043436 oxoacid metabolic process;GO:0006082 organic acid metabolic process;GO:0009888 tissue development;GO:0048513 organ development;GO:0044281 small molecule metabolic proces…	GO:0016491 oxidoreductase activity;GO:0051213 dioxygenase activity;GO:0016701 oxidoreductase activity, acting on single donors with incorporation of molecular oxygen;GO:0016702 oxidoreductase activity, acting on single donors with incorporation of molecular oxygen, incorporation of two atoms of oxygen;GO:0047951 glutathione thiolesterase activity;GO:0050313 sulfur dioxygenase activity;GO:0003824 …	ko00620 Pyruvate metabolism;
BnaA08g16900D	26	63	0.92228	2.24552	1.28377	6.96684e-05	0.000382262	GO:0071944 cell periphery;GO:0005829 cytosol;GO:0005737 cytoplasm;GO:0016020 membrane;GO:0005886 plasma membrane;GO:0044444 cytoplasmic part;GO:0005623 cell;GO:0044464 cell part;GO:0005622 intracellular;GO:0044424 intracellular part;	GO:1901700 response to oxygen-containing compound;GO:0010035 response to inorganic substance;GO:0042221 response to chemical stimulus;GO:0009415 response to water stimulus;GO:0050896 response to stimulus;GO:0044710 single-organism metabolic process;GO:0044711 single-organism biosynthetic process;GO:0043436 oxoacid metabolic process;GO:0006082 organic acid metabolic process;GO:0044281 small molecu…	GO:0016798 hydrolase activity, acting on glycosyl bonds;GO:0003824 catalytic activity;GO:0016787 hydrolase activity;GO:0008477 purine nucleosidase activity;GO:0016799 hydrolase activity, hydrolyzing N-glycosyl compounds;	ko01100 Metabolic pathways;ko00270 Cysteine and methionine metabolism;
BnaA05g10230D	31	75	0.572817	1.39252	1.28156	1.43387e-05	8.95604e-05	GO:0005618 cell wall;GO:0030312 external encapsulating structure;GO:0005730 nucleolus;GO:0071944 cell periphery;GO:0043228 non-membrane-bounded organelle;GO:0043232 intracellular non-membrane-bounded organelle;GO:0031981 nuclear lumen;GO:0031974 membrane-enclosed lumen;GO:0043233 organelle lumen;GO:0070013 intracellular organelle lumen;GO:0044428 nuclear part;GO:0005737 cytoplasm;GO:0009507 chlor…	GO:0010035 response to inorganic substance;GO:0042221 response to chemical stimulus;GO:0006950 response to stress;GO:0050896 response to stimulus;GO:0006970 response to osmotic stress;GO:0044765 single-organism transport;GO:0009651 response to salt stress;GO:0001510 RNA methylation;GO:0009607 response to biotic stimulus;GO:0051707 response to other organism;GO:0006810 transport;GO:0051234 establi…	GO:0003824 catalytic activity;GO:0016879 ligase activity, forming carbon-nitrogen bonds;GO:0016874 ligase activity;GO:0016881 acid-amino acid ligase activity;GO:1901363 heterocyclic compound binding;GO:0097159 organic cyclic compound binding;GO:0004842 ubiquitin-protein ligase activity;GO:0019787 small conjugating protein ligase activity;GO:0005488 binding;GO:0000166 nucleotide binding;GO:1901265…	ko04120 Ubiquitin mediated proteolysis;ko03040 Spliceosome;
BnaC09g01030D	31	75	0.559001	1.35894	1.28156	1.43387e-05	8.95525e-05	GO:0005737 cytoplasm;GO:0009507 chloroplast;GO:0044444 cytoplasmic part;GO:0009536 plastid;GO:0005623 cell;GO:0044464 cell part;GO:0005622 intracellular;GO:0043231 intracellular membrane-bounded organelle;GO:0043227 membrane-bounded organelle;GO:0044424 intracellular part;GO:0043229 intracellular organelle;GO:0043226 organelle;	GO:0010167 response to nitrate;GO:0015706 nitrate transport;GO:0006820 anion transport;GO:0015698 inorganic anion transport;GO:1901700 response to oxygen-containing compound;GO:0006811 ion transport;GO:0010035 response to inorganic substance;GO:0042221 response to chemical stimulus;GO:1901698 response to nitrogen compound;GO:0071705 nitrogen compound transport;GO:0030001 metal ion transport;GO:00…	GO:0020037 heme binding;GO:0046906 tetrapyrrole binding;GO:0016491 oxidoreductase activity;GO:0004497 monooxygenase activity;GO:0009055 electron carrier activity;GO:0016705 oxidoreductase activity, acting on paired donors, with incorporation or reduction of molecular oxygen;GO:0019825 oxygen binding;GO:0003824 catalytic activity;GO:0005506 iron ion binding;GO:0046872 metal ion binding;GO:0043169 …	ko01110 Biosynthesis of secondary metabolites;ko01100 Metabolic pathways;ko00945 Stilbenoid, diarylheptanoid and gingerol biosynthesis;ko00903 Limonene and pinene degradation;
BnaAnng00830D	1820	4397	31.4757	76.4095	1.27952	4.24764e-244	1.96138e-241	GO:0005623 cell;GO:0044464 cell part;GO:0005634 nucleus;GO:0005622 intracellular;GO:0043231 intracellular membrane-bounded organelle;GO:0043227 membrane-bounded organelle;GO:0044424 intracellular part;GO:0043229 intracellular organelle;GO:0043226 organelle;	GO:0044710 single-organism metabolic process;GO:0055114 oxidation-reduction process;GO:0043436 oxoacid metabolic process;GO:0006082 organic acid metabolic process;GO:0044281 small molecule metabolic process;GO:0019752 carboxylic acid metabolic process;GO:0006097 glyoxylate cycle;GO:0046487 glyoxylate metabolic process;GO:0008152 metabolic process;GO:0032787 monocarboxylic acid metabolic process;G…	GO:0003824 catalytic activity;GO:0004474 malate synthase activity;GO:0016746 transferase activity, transferring acyl groups;GO:0046912 transferase activity, transferring acyl groups, acyl groups converted into alkyl on transfer;GO:0016740 transferase activity;	ko01100 Metabolic pathways;ko00620 Pyruvate metabolism;ko00630 Glyoxylate and dicarboxylate metabolism;
BnaA06g08400D	191	460	2.41405	5.84196	1.275	5.7137e-27	1.82572e-25	GO:0005576 extracellular region;GO:0071944 cell periphery;GO:0031224 intrinsic to membrane;GO:0016020 membrane;GO:0005886 plasma membrane;GO:0016021 integral to membrane;GO:0044425 membrane part;GO:0005623 cell;GO:0044464 cell part;	GO:0044699 single-organism process;GO:0071554 cell wall organization or biogenesis;GO:0065009 regulation of molecular function;GO:0071555 cell wall organization;GO:0008152 metabolic process;GO:0044763 single-organism cellular process;GO:0009664 plant-type cell wall organization;GO:0045229 external encapsulating structure organization;GO:0006073 cellular glucan metabolic process;GO:0044042 glucan …	-	ko01100 Metabolic pathways;ko00240 Pyrimidine metabolism;ko03020 RNA polymerase;ko00230 Purine metabolism;
BnaAnng14270D	330	793	14.383	34.7293	1.27179	3.97574e-45	2.34655e-43	GO:0005737 cytoplasm;GO:0005739 mitochondrion;GO:0044444 cytoplasmic part;GO:0005623 cell;GO:0044464 cell part;GO:0005622 intracellular;GO:0043231 intracellular membrane-bounded organelle;GO:0043227 membrane-bounded organelle;GO:0044424 intracellular part;GO:0043229 intracellular organelle;GO:0043226 organelle;	GO:0044710 single-organism metabolic process;GO:0044699 single-organism process;GO:0048731 system development;GO:0008152 metabolic process;GO:0048856 anatomical structure development;GO:0008610 lipid biosynthetic process;GO:0007275 multicellular organismal development;GO:0032502 developmental process;GO:1901576 organic substance biosynthetic process;GO:0010143 cutin biosynthetic process;GO:000905…	GO:0003824 catalytic activity;GO:0008374 O-acyltransferase activity;GO:0016787 hydrolase activity;GO:0016747 transferase activity, transferring acyl groups other than amino-acyl groups;GO:0090447 glycerol-3-phosphate 2-O-acyltransferase activity;GO:0016746 transferase activity, transferring acyl groups;GO:0016788 hydrolase activity, acting on ester bonds;GO:0016791 phosphatase activity;GO:0042578…	ko01100 Metabolic pathways;ko00564 Glycerophospholipid metabolism;ko00561 Glycerolipid metabolism;
BnaC04g00150D	70	167	3.38487	8.11424	1.26136	1.41236e-10	1.70219e-09	GO:0005773 vacuole;GO:0005774 vacuolar membrane;GO:0044437 vacuolar part;GO:0009570 chloroplast stroma;GO:0009532 plastid stroma;GO:0005737 cytoplasm;GO:0016020 membrane;GO:0009507 chloroplast;GO:0044444 cytoplasmic part;GO:0009536 plastid;GO:0031090 organelle membrane;GO:0010319 stromule;GO:0044434 chloroplast part;GO:0044422 organelle part;GO:0044446 intracellular organelle part;GO:0044435 plas…	GO:0006950 response to stress;GO:0050896 response to stimulus;GO:0044710 single-organism metabolic process;GO:0019748 secondary metabolic process;GO:0006970 response to osmotic stress;GO:0009651 response to salt stress;GO:0009607 response to biotic stimulus;GO:0051707 response to other organism;GO:0006952 defense response;GO:0009404 toxin metabolic process;GO:0009407 toxin catabolic process;GO:00…	GO:0004364 glutathione transferase activity;GO:1901681 sulfur compound binding;GO:0043295 glutathione binding;GO:1900750 oligopeptide binding;GO:0072341 modified amino acid binding;GO:0003824 catalytic activity;GO:0016765 transferase activity, transferring alkyl or aryl (other than methyl) groups;GO:0031406 carboxylic acid binding;GO:0016597 amino acid binding;GO:0033218 amide binding;GO:0042277 …	ko00480 Glutathione metabolism;
BnaC03g02840D	258	614	6.96558	16.6569	1.2578	9.58336e-35	4.12838e-33	GO:0005737 cytoplasm;GO:0009507 chloroplast;GO:0044444 cytoplasmic part;GO:0009536 plastid;GO:0005623 cell;GO:0044464 cell part;GO:0005622 intracellular;GO:0043231 intracellular membrane-bounded organelle;GO:0043227 membrane-bounded organelle;GO:0044424 intracellular part;GO:0043229 intracellular organelle;GO:0043226 organelle;	GO:1901700 response to oxygen-containing compound;GO:0042221 response to chemical stimulus;GO:0006950 response to stress;GO:0050896 response to stimulus;GO:0044710 single-organism metabolic process;GO:0009725 response to hormone stimulus;GO:0009719 response to endogenous stimulus;GO:0010033 response to organic substance;GO:0007154 cell communication;GO:0051716 cellular response to stimulus;GO:004…	GO:0003824 catalytic activity;GO:0004027 alcohol sulfotransferase activity;GO:0080131 hydroxyjasmonate sulfotransferase activity;GO:0008146 sulfotransferase activity;GO:0016782 transferase activity, transferring sulfur-containing groups;GO:0016740 transferase activity;	ko01110 Biosynthesis of secondary metabolites;ko00380 Tryptophan metabolism;ko00966 Glucosinolate biosynthesis;ko00920 Sulfur metabolism;
BnaA08g15220D	48	114	1.28168	3.05866	1.25486	1.34799e-07	1.15379e-06	GO:0005623 cell;GO:0044464 cell part;GO:0005634 nucleus;GO:0005622 intracellular;GO:0043231 intracellular membrane-bounded organelle;GO:0043227 membrane-bounded organelle;GO:0044424 intracellular part;GO:0043229 intracellular organelle;GO:0043226 organelle;	GO:0032259 methylation;GO:0008152 metabolic process;	GO:0003824 catalytic activity;GO:0008757 S-adenosylmethionine-dependent methyltransferase activity;GO:0008168 methyltransferase activity;GO:0016741 transferase activity, transferring one-carbon groups;GO:0016740 transferase activity;	ko00592 alpha-Linolenic acid metabolism;
BnaA01g22240D	235	558	3.3838	8.07342	1.25454	1.32519e-31	5.08269e-30	GO:0032991 macromolecular complex;GO:0000151 ubiquitin ligase complex;GO:0043234 protein complex;GO:0005623 cell;GO:0044464 cell part;GO:0005634 nucleus;GO:0005622 intracellular;GO:0043231 intracellular membrane-bounded organelle;GO:0043227 membrane-bounded organelle;GO:0044424 intracellular part;GO:0043229 intracellular organelle;GO:0043226 organelle;	GO:0008152 metabolic process;GO:1900140 regulation of seedling development;GO:0010029 regulation of seed germination;GO:0009987 cellular process;GO:0071704 organic substance metabolic process;GO:0065007 biological regulation;GO:0048580 regulation of post-embryonic development;GO:0044237 cellular metabolic process;GO:0050789 regulation of biological process;GO:2000026 regulation of multicellular o…	GO:0003824 catalytic activity;GO:0046872 metal ion binding;GO:0043169 cation binding;GO:0043167 ion binding;GO:0046914 transition metal ion binding;GO:0016879 ligase activity, forming carbon-nitrogen bonds;GO:0016874 ligase activity;GO:0016881 acid-amino acid ligase activity;GO:0004842 ubiquitin-protein ligase activity;GO:0019787 small conjugating protein ligase activity;GO:0005488 binding;GO:000…	ko04075 Plant hormone signal transduction;ko04140 Regulation of autophagy;
BnaC07g44670D	1173	2782	27.7393	66.1063	1.25285	3.15118e-150	7.67682e-148	GO:0005623 cell;GO:0044464 cell part;GO:0005634 nucleus;GO:0005622 intracellular;GO:0043231 intracellular membrane-bounded organelle;GO:0043227 membrane-bounded organelle;GO:0044424 intracellular part;GO:0043229 intracellular organelle;GO:0043226 organelle;	GO:1901700 response to oxygen-containing compound;GO:0010035 response to inorganic substance;GO:0042221 response to chemical stimulus;GO:0009415 response to water stimulus;GO:0009414 response to water deprivation;GO:0006950 response to stress;GO:0050896 response to stimulus;GO:0006979 response to oxidative stress;GO:0009725 response to hormone stimulus;GO:0009719 response to endogenous stimulus;G…	GO:0043565 sequence-specific DNA binding;GO:0003677 DNA binding;GO:0001071 nucleic acid binding transcription factor activity;GO:0003700 sequence-specific DNA binding transcription factor activity;GO:1901363 heterocyclic compound binding;GO:0097159 organic cyclic compound binding;GO:0005515 protein binding;GO:0003676 nucleic acid binding;GO:0005488 binding;	ko04075 Plant hormone signal transduction;
BnaA04g05190D	123	290	9.26735	21.9551	1.24433	5.64094e-17	1.10733e-15	GO:0005576 extracellular region;GO:0005618 cell wall;GO:0030312 external encapsulating structure;GO:0048046 apoplast;GO:0071944 cell periphery;GO:0005623 cell;GO:0044464 cell part;	GO:0006811 ion transport;GO:0030001 metal ion transport;GO:0006812 cation transport;GO:0044765 single-organism transport;GO:0006810 transport;GO:0051234 establishment of localization;GO:0051179 localization;GO:0044699 single-organism process;GO:0008152 metabolic process;GO:0044763 single-organism cellular process;GO:0009987 cellular process;GO:0071704 organic substance metabolic process;GO:005080…	GO:0004553 hydrolase activity, hydrolyzing O-glycosyl compounds;GO:0016798 hydrolase activity, acting on glycosyl bonds;GO:0003824 catalytic activity;GO:0016787 hydrolase activity;GO:0043169 cation binding;GO:0043167 ion binding;GO:0004565 beta-galactosidase activity;GO:0015925 galactosidase activity;GO:0005488 binding;	ko01100 Metabolic pathways;ko00052 Galactose metabolism;ko00511 Other glycan degradation;ko00600 Sphingolipid metabolism;ko00604 Glycosphingolipid biosynthesis - ganglio series;ko00531 Glycosaminoglycan degradation;
BnaC07g37590D	28	66	0.784275	1.85756	1.24397	7.08258e-05	0.000387829	GO:0005829 cytosol;GO:0005737 cytoplasm;GO:0044444 cytoplasmic part;GO:0005623 cell;GO:0044464 cell part;GO:0005634 nucleus;GO:0005622 intracellular;GO:0043231 intracellular membrane-bounded organelle;GO:0043227 membrane-bounded organelle;GO:0044424 intracellular part;GO:0043229 intracellular organelle;GO:0043226 organelle;	-	GO:1901363 heterocyclic compound binding;GO:0097159 organic cyclic compound binding;GO:0005515 protein binding;GO:0003676 nucleic acid binding;GO:0005488 binding;GO:0003723 RNA binding;	ko03013 RNA transport;
BnaA02g31910D	13891	32717	441.217	1044.19	1.24282	0	0	GO:0005623 cell;GO:0044464 cell part;GO:0005634 nucleus;GO:0005622 intracellular;GO:0043231 intracellular membrane-bounded organelle;GO:0043227 membrane-bounded organelle;GO:0044424 intracellular part;GO:0043229 intracellular organelle;GO:0043226 organelle;	-	GO:0046872 metal ion binding;GO:0043169 cation binding;GO:0043167 ion binding;GO:0046914 transition metal ion binding;GO:0005488 binding;GO:0008270 zinc ion binding;	ko04120 Ubiquitin mediated proteolysis;
BnaA05g27660D	1033	2431	25.4826	60.2582	1.24164	1.0451e-129	2.06243e-127	GO:0005829 cytosol;GO:0005737 cytoplasm;GO:0044444 cytoplasmic part;GO:0005623 cell;GO:0044464 cell part;GO:0005634 nucleus;GO:0005622 intracellular;GO:0043231 intracellular membrane-bounded organelle;GO:0043227 membrane-bounded organelle;GO:0044424 intracellular part;GO:0043229 intracellular organelle;GO:0043226 organelle;	GO:1901700 response to oxygen-containing compound;GO:0010035 response to inorganic substance;GO:0042221 response to chemical stimulus;GO:0009415 response to water stimulus;GO:0009414 response to water deprivation;GO:0006950 response to stress;GO:0050896 response to stimulus;GO:0042538 hyperosmotic salinity response;GO:0006972 hyperosmotic response;GO:0006970 response to osmotic stress;GO:0009651 …	GO:0003824 catalytic activity;GO:0016787 hydrolase activity;GO:0046872 metal ion binding;GO:0043169 cation binding;GO:0016788 hydrolase activity, acting on ester bonds;GO:0004721 phosphoprotein phosphatase activity;GO:0016791 phosphatase activity;GO:0004722 protein serine/threonine phosphatase activity;GO:0043167 ion binding;GO:0042578 phosphoric ester hydrolase activity;GO:0005515 protein bindin…	ko04075 Plant hormone signal transduction;
BnaA08g15490D	60	141	1.81107	4.27652	1.23959	6.18914e-09	6.29962e-08	GO:0005623 cell;GO:0044464 cell part;GO:0005634 nucleus;GO:0005622 intracellular;GO:0043231 intracellular membrane-bounded organelle;GO:0043227 membrane-bounded organelle;GO:0044424 intracellular part;GO:0043229 intracellular organelle;GO:0043226 organelle;	GO:0065007 biological regulation;GO:0050789 regulation of biological process;GO:0050794 regulation of cellular process;GO:0009889 regulation of biosynthetic process;GO:0019222 regulation of metabolic process;GO:0006355 regulation of transcription, DNA-dependent;GO:2001141 regulation of RNA biosynthetic process;GO:0031326 regulation of cellular biosynthetic process;GO:0010556 regulation of macromo…	GO:0003677 DNA binding;GO:0001071 nucleic acid binding transcription factor activity;GO:0003700 sequence-specific DNA binding transcription factor activity;GO:1901363 heterocyclic compound binding;GO:0097159 organic cyclic compound binding;GO:0003676 nucleic acid binding;GO:0005488 binding;	ko04075 Plant hormone signal transduction;
BnaC08g42730D	43	101	3.07305	7.25287	1.23888	9.082e-07	6.91044e-06	-	GO:0044710 single-organism metabolic process;GO:0019748 secondary metabolic process;GO:0044711 single-organism biosynthetic process;GO:0009698 phenylpropanoid metabolic process;GO:0009808 lignin metabolic process;GO:0044550 secondary metabolite biosynthetic process;GO:0009699 phenylpropanoid biosynthetic process;GO:0009809 lignin biosynthetic process;GO:0008152 metabolic process;GO:1901362 organi…	GO:0016491 oxidoreductase activity;GO:0016616 oxidoreductase activity, acting on the CH-OH group of donors, NAD or NADP as acceptor;GO:0048037 cofactor binding;GO:0050662 coenzyme binding;GO:0016614 oxidoreductase activity, acting on CH-OH group of donors;GO:0003824 catalytic activity;GO:0045551 cinnamyl-alcohol dehydrogenase activity;GO:0004022 alcohol dehydrogenase (NAD) activity;GO:1901363 het…	ko00940 Phenylpropanoid biosynthesis;ko01110 Biosynthesis of secondary metabolites;ko01100 Metabolic pathways;
BnaA09g42100D	46	108	0.897777	2.11798	1.23826	3.82932e-07	3.08375e-06	GO:0005576 extracellular region;GO:0071944 cell periphery;GO:0005737 cytoplasm;GO:0005739 mitochondrion;GO:0016020 membrane;GO:0005886 plasma membrane;GO:0044444 cytoplasmic part;GO:0005783 endoplasmic reticulum;GO:0005623 cell;GO:0044464 cell part;GO:0005622 intracellular;GO:0043231 intracellular membrane-bounded organelle;GO:0043227 membrane-bounded organelle;GO:0044424 intracellular part;GO:00…	GO:0042221 response to chemical stimulus;GO:0006950 response to stress;GO:0050896 response to stimulus;GO:0044710 single-organism metabolic process;GO:0009725 response to hormone stimulus;GO:0009719 response to endogenous stimulus;GO:0010033 response to organic substance;GO:0055114 oxidation-reduction process;GO:0009723 response to ethylene stimulus;GO:0009628 response to abiotic stimulus;GO:0009…	GO:0020037 heme binding;GO:0046906 tetrapyrrole binding;GO:0016491 oxidoreductase activity;GO:0004497 monooxygenase activity;GO:0009055 electron carrier activity;GO:0016705 oxidoreductase activity, acting on paired donors, with incorporation or reduction of molecular oxygen;GO:0019825 oxygen binding;GO:0003824 catalytic activity;GO:0005506 iron ion binding;GO:0046872 metal ion binding;GO:0043169 …	ko01110 Biosynthesis of secondary metabolites;ko01100 Metabolic pathways;ko00945 Stilbenoid, diarylheptanoid and gingerol biosynthesis;ko00903 Limonene and pinene degradation;
BnaA01g01640D	88	206	3.25212	7.6496	1.234	2.44758e-12	3.45217e-11	GO:0005623 cell;GO:0044464 cell part;GO:0005634 nucleus;GO:0005622 intracellular;GO:0043231 intracellular membrane-bounded organelle;GO:0043227 membrane-bounded organelle;GO:0044424 intracellular part;GO:0043229 intracellular organelle;GO:0043226 organelle;	GO:1901700 response to oxygen-containing compound;GO:0042221 response to chemical stimulus;GO:1901698 response to nitrogen compound;GO:0006950 response to stress;GO:0050896 response to stimulus;GO:0009719 response to endogenous stimulus;GO:0010033 response to organic substance;GO:0007154 cell communication;GO:0051716 cellular response to stimulus;GO:0033554 cellular response to stress;GO:0070887 …	GO:0003677 DNA binding;GO:0001071 nucleic acid binding transcription factor activity;GO:0003700 sequence-specific DNA binding transcription factor activity;GO:1901363 heterocyclic compound binding;GO:0097159 organic cyclic compound binding;GO:0005515 protein binding;GO:0003676 nucleic acid binding;GO:0005488 binding;	ko04075 Plant hormone signal transduction;
BnaC09g07160D	33	77	2.08273	4.88312	1.22933	2.08062e-05	0.000126034	GO:0071944 cell periphery;GO:0031224 intrinsic to membrane;GO:0005737 cytoplasm;GO:0005739 mitochondrion;GO:0016020 membrane;GO:0005886 plasma membrane;GO:0044444 cytoplasmic part;GO:0031090 organelle membrane;GO:0005747 mitochondrial respiratory chain complex I;GO:0016021 integral to membrane;GO:0030964 NADH dehydrogenase complex;GO:0045271 respiratory chain complex I;GO:0044422 organelle part;G…	GO:0010035 response to inorganic substance;GO:0042221 response to chemical stimulus;GO:0006950 response to stress;GO:0050896 response to stimulus;GO:0044710 single-organism metabolic process;GO:0006972 hyperosmotic response;GO:0010033 response to organic substance;GO:0006970 response to osmotic stress;GO:0044765 single-organism transport;GO:0055114 oxidation-reduction process;GO:0009651 response …	GO:0016491 oxidoreductase activity;GO:0050660 flavin adenine dinucleotide binding;GO:0009055 electron carrier activity;GO:0048037 cofactor binding;GO:0050662 coenzyme binding;GO:0003824 catalytic activity;GO:0005506 iron ion binding;GO:0046872 metal ion binding;GO:0043169 cation binding;GO:0008137 NADH dehydrogenase (ubiquinone) activity;GO:0050136 NADH dehydrogenase (quinone) activity;GO:0003954…	ko01100 Metabolic pathways;ko00190 Oxidative phosphorylation;
BnaA04g15750D	67	156	1.74118	4.07362	1.22625	1.3376e-09	1.4624e-08	GO:0005576 extracellular region;GO:0005618 cell wall;GO:0030312 external encapsulating structure;GO:0009505 plant-type cell wall;GO:0030054 cell junction;GO:0009506 plasmodesma;GO:0055044 symplast;GO:0005911 cell-cell junction;GO:0005773 vacuole;GO:0071944 cell periphery;GO:0005737 cytoplasm;GO:0016020 membrane;GO:0009507 chloroplast;GO:0005886 plasma membrane;GO:0044444 cytoplasmic part;GO:00095…	GO:1901700 response to oxygen-containing compound;GO:0042221 response to chemical stimulus;GO:0050896 response to stimulus;GO:0044710 single-organism metabolic process;GO:0019748 secondary metabolic process;GO:0010033 response to organic substance;GO:0044711 single-organism biosynthetic process;GO:0009698 phenylpropanoid metabolic process;GO:0042445 hormone metabolic process;GO:0042446 hormone bi…	GO:0016829 lyase activity;GO:0003824 catalytic activity;GO:0016840 carbon-nitrogen lyase activity;GO:0016843 amine-lyase activity;GO:0016844 strictosidine synthase activity;	ko01110 Biosynthesis of secondary metabolites;ko01100 Metabolic pathways;ko03030 DNA replication;ko00901 Indole alkaloid biosynthesis;ko03430 Mismatch repair;ko03420 Nucleotide excision repair;
BnaC07g50550D	251	582	5.04044	11.7437	1.22027	1.45808e-31	5.58028e-30	GO:0005829 cytosol;GO:0005737 cytoplasm;GO:0016020 membrane;GO:0044444 cytoplasmic part;GO:0005623 cell;GO:0044464 cell part;GO:0005622 intracellular;GO:0044424 intracellular part;	GO:1901700 response to oxygen-containing compound;GO:0010035 response to inorganic substance;GO:0042221 response to chemical stimulus;GO:0009415 response to water stimulus;GO:0009414 response to water deprivation;GO:0006950 response to stress;GO:0050896 response to stimulus;GO:0044710 single-organism metabolic process;GO:0042538 hyperosmotic salinity response;GO:0009725 response to hormone stimul…	GO:0046527 glucosyltransferase activity;GO:0003824 catalytic activity;GO:0016757 transferase activity, transferring glycosyl groups;GO:0035251 UDP-glucosyltransferase activity;GO:0016758 transferase activity, transferring hexosyl groups;GO:0080046 quercetin 4'-O-glucosyltransferase activity;GO:0010294 abscisic acid glucosyltransferase activity;GO:0008194 UDP-glycosyltransferase activity;GO:008004…	ko00943 Isoflavonoid biosynthesis;
BnaA08g14100D	1429	3301	55.3348	128.44	1.21483	1.48787e-169	4.36167e-167	GO:0030054 cell junction;GO:0009506 plasmodesma;GO:0055044 symplast;GO:0005911 cell-cell junction;GO:0071944 cell periphery;GO:0005829 cytosol;GO:0005737 cytoplasm;GO:0016020 membrane;GO:0005886 plasma membrane;GO:0044444 cytoplasmic part;GO:0005623 cell;GO:0044464 cell part;GO:0005634 nucleus;GO:0005622 intracellular;GO:0043231 intracellular membrane-bounded organelle;GO:0043227 membrane-bounded…	GO:1901700 response to oxygen-containing compound;GO:0042221 response to chemical stimulus;GO:0006950 response to stress;GO:0050896 response to stimulus;GO:0010033 response to organic substance;GO:0007154 cell communication;GO:0051716 cellular response to stimulus;GO:0009607 response to biotic stimulus;GO:0051707 response to other organism;GO:0006952 defense response;GO:0014070 response to organi…	GO:0005515 protein binding;GO:0005488 binding;	ko01110 Biosynthesis of secondary metabolites;ko01100 Metabolic pathways;ko00910 Nitrogen metabolism;ko00250 Alanine, aspartate and glutamate metabolism;
BnaC07g33060D	1059	2446	10.7666	24.9877	1.21466	4.03588e-126	7.66481e-124	GO:0005829 cytosol;GO:0009570 chloroplast stroma;GO:0009532 plastid stroma;GO:0005737 cytoplasm;GO:0009507 chloroplast;GO:0044444 cytoplasmic part;GO:0009536 plastid;GO:0044434 chloroplast part;GO:0044422 organelle part;GO:0044446 intracellular organelle part;GO:0044435 plastid part;GO:0005623 cell;GO:0044464 cell part;GO:0005634 nucleus;GO:0005622 intracellular;GO:0043231 intracellular membrane-…	GO:0044710 single-organism metabolic process;GO:0043436 oxoacid metabolic process;GO:0006082 organic acid metabolic process;GO:0044281 small molecule metabolic process;GO:0019752 carboxylic acid metabolic process;GO:0008152 metabolic process;GO:0032787 monocarboxylic acid metabolic process;GO:0009987 cellular process;GO:0071704 organic substance metabolic process;GO:0044237 cellular metabolic pro…	GO:0003824 catalytic activity;GO:0016781 phosphotransferase activity, paired acceptors;GO:0043167 ion binding;GO:0043168 anion binding;GO:0016874 ligase activity;GO:1901363 heterocyclic compound binding;GO:0097159 organic cyclic compound binding;GO:0016740 transferase activity;GO:0005524 ATP binding;GO:0005488 binding;GO:0030554 adenyl nucleotide binding;GO:0032559 adenyl ribonucleotide binding;G…	ko01100 Metabolic pathways;ko00620 Pyruvate metabolism;ko00710 Carbon fixation in photosynthetic organisms;
BnaC01g01270D	98	226	2.0266	4.69611	1.2124	4.54118e-13	6.79292e-12	GO:0005737 cytoplasm;GO:0005623 cell;GO:0044464 cell part;GO:0005622 intracellular;GO:0044424 intracellular part;	GO:1901700 response to oxygen-containing compound;GO:0010035 response to inorganic substance;GO:0042221 response to chemical stimulus;GO:1901698 response to nitrogen compound;GO:0050896 response to stimulus;GO:0044710 single-organism metabolic process;GO:0009725 response to hormone stimulus;GO:0009719 response to endogenous stimulus;GO:0010033 response to organic substance;GO:0051716 cellular res…	GO:0016829 lyase activity;GO:0016846 carbon-sulfur lyase activity;GO:0048037 cofactor binding;GO:0003824 catalytic activity;GO:0016847 1-aminocyclopropane-1-carboxylate synthase activity;GO:0030170 pyridoxal phosphate binding;GO:0008483 transaminase activity;GO:0016769 transferase activity, transferring nitrogenous groups;GO:0043167 ion binding;GO:0042802 identical protein binding;GO:0043168 anio…	ko01110 Biosynthesis of secondary metabolites;ko01100 Metabolic pathways;ko00270 Cysteine and methionine metabolism;
BnaC06g16610D	49	113	1.51672	3.5146	1.2124	3.24266e-07	2.63232e-06	GO:0005730 nucleolus;GO:0071944 cell periphery;GO:0005829 cytosol;GO:0043228 non-membrane-bounded organelle;GO:0043232 intracellular non-membrane-bounded organelle;GO:0031981 nuclear lumen;GO:0031974 membrane-enclosed lumen;GO:0043233 organelle lumen;GO:0070013 intracellular organelle lumen;GO:0044428 nuclear part;GO:0005737 cytoplasm;GO:0016020 membrane;GO:0005886 plasma membrane;GO:0044444 cyto…	GO:0044699 single-organism process;GO:0008152 metabolic process;GO:0044763 single-organism cellular process;GO:0009987 cellular process;GO:0071704 organic substance metabolic process;GO:0006470 protein dephosphorylation;GO:0044237 cellular metabolic process;GO:0016311 dephosphorylation;GO:0044238 primary metabolic process;GO:0043170 macromolecule metabolic process;GO:0006793 phosphorus metabolic …	GO:0003824 catalytic activity;GO:0016787 hydrolase activity;GO:0046872 metal ion binding;GO:0043169 cation binding;GO:0016788 hydrolase activity, acting on ester bonds;GO:0004721 phosphoprotein phosphatase activity;GO:0016791 phosphatase activity;GO:0004722 protein serine/threonine phosphatase activity;GO:0043167 ion binding;GO:0042578 phosphoric ester hydrolase activity;GO:0005488 binding;	ko03015 mRNA surveillance pathway;
BnaA10g23640D	369	849	9.43806	21.8198	1.20908	1.20651e-44	7.0271e-43	GO:0005737 cytoplasm;GO:0005623 cell;GO:0044464 cell part;GO:0005622 intracellular;GO:0044424 intracellular part;	GO:0044710 single-organism metabolic process;GO:0055114 oxidation-reduction process;GO:0044711 single-organism biosynthetic process;GO:0043436 oxoacid metabolic process;GO:0006082 organic acid metabolic process;GO:0044281 small molecule metabolic process;GO:0044283 small molecule biosynthetic process;GO:0019752 carboxylic acid metabolic process;GO:0016053 organic acid biosynthetic process;GO:0046…	GO:0016491 oxidoreductase activity;GO:0016705 oxidoreductase activity, acting on paired donors, with incorporation or reduction of molecular oxygen;GO:0051213 dioxygenase activity;GO:0003824 catalytic activity;GO:0005506 iron ion binding;GO:0016706 oxidoreductase activity, acting on paired donors, with incorporation or reduction of molecular oxygen, 2-oxoglutarate as one donor, and incorporation …	ko01110 Biosynthesis of secondary metabolites;ko01100 Metabolic pathways;ko00904 Diterpenoid biosynthesis;
BnaC03g52440D	37	85	1.33192	3.07456	1.20687	1.03625e-05	6.65604e-05	GO:0005730 nucleolus;GO:0005829 cytosol;GO:0043228 non-membrane-bounded organelle;GO:0043232 intracellular non-membrane-bounded organelle;GO:0031981 nuclear lumen;GO:0031974 membrane-enclosed lumen;GO:0043233 organelle lumen;GO:0070013 intracellular organelle lumen;GO:0044428 nuclear part;GO:0005737 cytoplasm;GO:0044444 cytoplasmic part;GO:0044422 organelle part;GO:0044446 intracellular organelle…	-	GO:1901363 heterocyclic compound binding;GO:0097159 organic cyclic compound binding;GO:0005488 binding;	ko03040 Spliceosome;
BnaC09g18000D	374	858	3.22829	7.44177	1.20487	7.32536e-45	4.29485e-43	GO:0030054 cell junction;GO:0009506 plasmodesma;GO:0055044 symplast;GO:0005911 cell-cell junction;GO:0071944 cell periphery;GO:0031224 intrinsic to membrane;GO:0016020 membrane;GO:0005886 plasma membrane;GO:0016021 integral to membrane;GO:0044425 membrane part;GO:0005623 cell;GO:0044464 cell part;	GO:0042221 response to chemical stimulus;GO:0006950 response to stress;GO:0050896 response to stimulus;GO:0044710 single-organism metabolic process;GO:0009725 response to hormone stimulus;GO:0009719 response to endogenous stimulus;GO:0010033 response to organic substance;GO:0044765 single-organism transport;GO:0007154 cell communication;GO:0051716 cellular response to stimulus;GO:0009605 response…	GO:0003824 catalytic activity;GO:0080161 auxin transmembrane transporter activity;GO:0015562 efflux transmembrane transporter activity;GO:0016787 hydrolase activity;GO:0010329 auxin efflux transmembrane transporter activity;GO:0022857 transmembrane transporter activity;GO:0022891 substrate-specific transmembrane transporter activity;GO:0022804 active transmembrane transporter activity;GO:0022892 …	ko02010 ABC transporters;
BnaC03g13730D	112	256	1.89317	4.3481	1.19958	2.15646e-14	3.55381e-13	GO:0005623 cell;GO:0044464 cell part;GO:0005634 nucleus;GO:0005622 intracellular;GO:0043231 intracellular membrane-bounded organelle;GO:0043227 membrane-bounded organelle;GO:0044424 intracellular part;GO:0043229 intracellular organelle;GO:0043226 organelle;	GO:0044699 single-organism process;GO:0048731 system development;GO:0044763 single-organism cellular process;GO:0044767 single-organism developmental process;GO:0048856 anatomical structure development;GO:0007275 multicellular organismal development;GO:0032502 developmental process;GO:0044707 single-multicellular organism process;GO:0032501 multicellular organismal process;GO:0009987 cellular pro…	GO:0043565 sequence-specific DNA binding;GO:0003677 DNA binding;GO:0001071 nucleic acid binding transcription factor activity;GO:0003700 sequence-specific DNA binding transcription factor activity;GO:1901363 heterocyclic compound binding;GO:0097159 organic cyclic compound binding;GO:0003676 nucleic acid binding;GO:0005488 binding;	ko04626 Plant-pathogen interaction;
BnaCnng71250D	35	80	1.02773	2.36042	1.19958	2.08066e-05	0.000126026	GO:0005829 cytosol;GO:0005737 cytoplasm;GO:0009507 chloroplast;GO:0044444 cytoplasmic part;GO:0009536 plastid;GO:0005623 cell;GO:0044464 cell part;GO:0005622 intracellular;GO:0043231 intracellular membrane-bounded organelle;GO:0043227 membrane-bounded organelle;GO:0044424 intracellular part;GO:0043229 intracellular organelle;GO:0043226 organelle;	GO:0050896 response to stimulus;GO:0009607 response to biotic stimulus;GO:0051707 response to other organism;GO:0051704 multi-organism process;GO:0008152 metabolic process;GO:0000272 polysaccharide catabolic process;GO:0006073 cellular glucan metabolic process;GO:0044042 glucan metabolic process;GO:0080027 response to herbivore;GO:0005976 polysaccharide metabolic process;GO:0009987 cellular proce…	GO:0004553 hydrolase activity, hydrolyzing O-glycosyl compounds;GO:0016798 hydrolase activity, acting on glycosyl bonds;GO:0003824 catalytic activity;GO:0016787 hydrolase activity;GO:0046872 metal ion binding;GO:0043169 cation binding;GO:0016161 beta-amylase activity;GO:0016160 amylase activity;GO:0043167 ion binding;GO:0005509 calcium ion binding;GO:0005488 binding;	ko00500 Starch and sucrose metabolism;ko01100 Metabolic pathways;
BnaAnng08700D	2126	4857	87.9297	201.849	1.19886	2.11506e-243	9.57865e-241	GO:0071944 cell periphery;GO:0005737 cytoplasm;GO:0016020 membrane;GO:0005886 plasma membrane;GO:0005623 cell;GO:0044464 cell part;GO:0005622 intracellular;GO:0044424 intracellular part;	GO:0010035 response to inorganic substance;GO:0042221 response to chemical stimulus;GO:0050896 response to stimulus;GO:0009725 response to hormone stimulus;GO:0009719 response to endogenous stimulus;GO:0010033 response to organic substance;GO:0009733 response to auxin stimulus;GO:0010038 response to metal ion;GO:0010044 response to aluminum ion;	-	ko01110 Biosynthesis of secondary metabolites;ko01100 Metabolic pathways;ko00910 Nitrogen metabolism;ko00250 Alanine, aspartate and glutamate metabolism;
BnaC05g11030D	29	66	2.45098	5.60497	1.19335	0.000120263	0.000630069	GO:0005576 extracellular region;GO:0048046 apoplast;GO:0005773 vacuole;GO:0005794 Golgi apparatus;GO:0005737 cytoplasm;GO:0005739 mitochondrion;GO:0009507 chloroplast;GO:0044444 cytoplasmic part;GO:0009536 plastid;GO:0005783 endoplasmic reticulum;GO:0005623 cell;GO:0044464 cell part;GO:0005622 intracellular;GO:0043231 intracellular membrane-bounded organelle;GO:0043227 membrane-bounded organelle;…	GO:1901700 response to oxygen-containing compound;GO:0010035 response to inorganic substance;GO:0042221 response to chemical stimulus;GO:0006950 response to stress;GO:0050896 response to stimulus;GO:0006979 response to oxidative stress;GO:0006970 response to osmotic stress;GO:0009651 response to salt stress;GO:0051716 cellular response to stimulus;GO:0009607 response to biotic stimulus;GO:0051707…	GO:0046872 metal ion binding;GO:0043169 cation binding;GO:0043167 ion binding;GO:0005509 calcium ion binding;GO:0051082 unfolded protein binding;GO:0005515 protein binding;GO:0005488 binding;	ko04145 Phagosome;ko04141 Protein processing in endoplasmic reticulum;
BnaA02g02840D	1298	2954	39.6723	90.7216	1.19331	9.3708e-148	2.2216e-145	GO:0005623 cell;GO:0044464 cell part;GO:0005622 intracellular;	-	GO:0046872 metal ion binding;GO:0043169 cation binding;GO:0043167 ion binding;GO:0046914 transition metal ion binding;GO:0005488 binding;GO:0008270 zinc ion binding;	ko04712 Circadian rhythm - plant;
BnaA09g49870D	2491	5662	54.9003	125.389	1.19152	1.14938e-280	6.34397e-278	GO:0005829 cytosol;GO:0005737 cytoplasm;GO:0005739 mitochondrion;GO:0009507 chloroplast;GO:0044444 cytoplasmic part;GO:0009536 plastid;GO:0005623 cell;GO:0044464 cell part;GO:0005622 intracellular;GO:0043231 intracellular membrane-bounded organelle;GO:0043227 membrane-bounded organelle;GO:0044424 intracellular part;GO:0043229 intracellular organelle;GO:0043226 organelle;	GO:0044710 single-organism metabolic process;GO:0055114 oxidation-reduction process;GO:0044711 single-organism biosynthetic process;GO:0043436 oxoacid metabolic process;GO:0006082 organic acid metabolic process;GO:0044281 small molecule metabolic process;GO:0044283 small molecule biosynthetic process;GO:0019752 carboxylic acid metabolic process;GO:0006520 cellular amino acid metabolic process;GO:…	GO:0016491 oxidoreductase activity;GO:0051213 dioxygenase activity;GO:0016701 oxidoreductase activity, acting on single donors with incorporation of molecular oxygen;GO:0016702 oxidoreductase activity, acting on single donors with incorporation of molecular oxygen, incorporation of two atoms of oxygen;GO:0003868 4-hydroxyphenylpyruvate dioxygenase activity;GO:0003824 catalytic activity;GO:0046872…	ko00360 Phenylalanine metabolism;ko01100 Metabolic pathways;ko00130 Ubiquinone and other terpenoid-quinone biosynthesis;ko00350 Tyrosine metabolism;
BnaA02g21420D	1693	3839	22.1169	50.3933	1.18808	4.20712e-190	1.41538e-187	GO:0005576 extracellular region;GO:0005773 vacuole;GO:0005794 Golgi apparatus;GO:0005737 cytoplasm;GO:0044444 cytoplasmic part;GO:0005768 endosome;GO:0005802 trans-Golgi network;GO:0005623 cell;GO:0044464 cell part;GO:0005622 intracellular;GO:0043231 intracellular membrane-bounded organelle;GO:0043227 membrane-bounded organelle;GO:0044424 intracellular part;GO:0043229 intracellular organelle;GO:0…	GO:0044710 single-organism metabolic process;GO:0055114 oxidation-reduction process;GO:1901564 organonitrogen compound metabolic process;GO:0009308 amine metabolic process;GO:0008152 metabolic process;GO:0071704 organic substance metabolic process;GO:0006807 nitrogen compound metabolic process;	GO:0016491 oxidoreductase activity;GO:0048037 cofactor binding;GO:0016641 oxidoreductase activity, acting on the CH-NH2 group of donors, oxygen as acceptor;GO:0003824 catalytic activity;GO:0016638 oxidoreductase activity, acting on the CH-NH2 group of donors;GO:0005507 copper ion binding;GO:0008131 primary amine oxidase activity;GO:0046872 metal ion binding;GO:0043169 cation binding;GO:0048038 qu…	ko00360 Phenylalanine metabolism;ko01110 Biosynthesis of secondary metabolites;ko01100 Metabolic pathways;ko00960 Tropane, piperidine and pyridine alkaloid biosynthesis;ko00950 Isoquinoline alkaloid biosynthesis;ko00260 Glycine, serine and threonine metabolism;ko00350 Tyrosine metabolism;ko00410 beta-Alanine metabolism;
BnaA01g13540D	400	907	11.1397	25.381	1.18804	2.5542e-46	1.54364e-44	GO:0071944 cell periphery;GO:0005829 cytosol;GO:0005794 Golgi apparatus;GO:0005737 cytoplasm;GO:0005795 Golgi stack;GO:0016020 membrane;GO:0005886 plasma membrane;GO:0044444 cytoplasmic part;GO:0044422 organelle part;GO:0044446 intracellular organelle part;GO:0044431 Golgi apparatus part;GO:0005623 cell;GO:0044464 cell part;GO:0005622 intracellular;GO:0043231 intracellular membrane-bounded organe…	GO:0006950 response to stress;GO:0010053 root epidermal cell differentiation;GO:0050896 response to stimulus;GO:0010015 root morphogenesis;GO:0048364 root development;GO:0022622 root system development;GO:0008544 epidermis development;GO:0009913 epidermal cell differentiation;GO:0009888 tissue development;GO:0048513 organ development;GO:0044699 single-organism process;GO:0048731 system developmen…	GO:0048037 cofactor binding;GO:0050662 coenzyme binding;GO:0003824 catalytic activity;GO:0016854 racemase and epimerase activity;GO:0016853 isomerase activity;GO:0016857 racemase and epimerase activity, acting on carbohydrates and derivatives;GO:0003978 UDP-glucose 4-epimerase activity;GO:0046983 protein dimerization activity;GO:1901363 heterocyclic compound binding;GO:0097159 organic cyclic comp…	ko01110 Biosynthesis of secondary metabolites;ko01100 Metabolic pathways;ko00520 Amino sugar and nucleotide sugar metabolism;ko00052 Galactose metabolism;
BnaC03g68750D	30	68	0.712915	1.62373	1.18751	0.00010066	0.000535586	GO:0016020 membrane;GO:0005623 cell;GO:0044464 cell part;GO:0005634 nucleus;GO:0005622 intracellular;GO:0043231 intracellular membrane-bounded organelle;GO:0043227 membrane-bounded organelle;GO:0044424 intracellular part;GO:0043229 intracellular organelle;GO:0043226 organelle;	-	-	ko03015 mRNA surveillance pathway;
BnaA02g29680D	42	95	1.2837	2.91759	1.18447	4.3201e-06	2.95919e-05	GO:0005618 cell wall;GO:0030312 external encapsulating structure;GO:0009505 plant-type cell wall;GO:0071944 cell periphery;GO:0005737 cytoplasm;GO:0005739 mitochondrion;GO:0044444 cytoplasmic part;GO:0005623 cell;GO:0044464 cell part;GO:0005634 nucleus;GO:0005622 intracellular;GO:0043231 intracellular membrane-bounded organelle;GO:0043227 membrane-bounded organelle;GO:0044424 intracellular part;G…	GO:0010393 galacturonan metabolic process;GO:0045488 pectin metabolic process;GO:0044699 single-organism process;GO:0071554 cell wall organization or biogenesis;GO:0042545 cell wall modification;GO:0071555 cell wall organization;GO:0008152 metabolic process;GO:0044763 single-organism cellular process;GO:0045229 external encapsulating structure organization;GO:0005976 polysaccharide metabolic proc…	GO:0045330 aspartyl esterase activity;GO:0030599 pectinesterase activity;GO:0052689 carboxylic ester hydrolase activity;GO:0003824 catalytic activity;GO:0016787 hydrolase activity;GO:0004091 carboxylesterase activity;GO:0016788 hydrolase activity, acting on ester bonds;	ko00500 Starch and sucrose metabolism;ko01100 Metabolic pathways;ko00040 Pentose and glucuronate interconversions;
BnaA09g04740D	1223	2763	40.2944	91.4716	1.18275	2.05264e-136	4.40781e-134	GO:0005623 cell;GO:0044464 cell part;GO:0005634 nucleus;GO:0005622 intracellular;GO:0043231 intracellular membrane-bounded organelle;GO:0043227 membrane-bounded organelle;GO:0044424 intracellular part;GO:0043229 intracellular organelle;GO:0043226 organelle;	GO:1901700 response to oxygen-containing compound;GO:0006811 ion transport;GO:0042221 response to chemical stimulus;GO:0030001 metal ion transport;GO:0006950 response to stress;GO:0006812 cation transport;GO:0050896 response to stimulus;GO:0009725 response to hormone stimulus;GO:0009719 response to endogenous stimulus;GO:0010033 response to organic substance;GO:0044765 single-organism transport;G…	GO:0046872 metal ion binding;GO:0043169 cation binding;GO:0043167 ion binding;GO:0001071 nucleic acid binding transcription factor activity;GO:0003700 sequence-specific DNA binding transcription factor activity;GO:0046914 transition metal ion binding;GO:0005488 binding;GO:0008270 zinc ion binding;	ko04712 Circadian rhythm - plant;
BnaC03g68530D	35	79	0.895209	2.03035	1.18143	2.93704e-05	0.000173176	GO:0005623 cell;GO:0044464 cell part;GO:0005622 intracellular;	-	GO:0046872 metal ion binding;GO:0043169 cation binding;GO:0043167 ion binding;GO:0046914 transition metal ion binding;GO:1901363 heterocyclic compound binding;GO:0097159 organic cyclic compound binding;GO:0003676 nucleic acid binding;GO:0005488 binding;GO:0000166 nucleotide binding;GO:1901265 nucleoside phosphate binding;GO:0036094 small molecule binding;GO:0003723 RNA binding;GO:0008270 zinc ion…	ko03040 Spliceosome;
BnaA08g14270D	3069	6914	67.4861	152.769	1.17869	0	0	GO:0005623 cell;GO:0044464 cell part;GO:0005634 nucleus;GO:0005622 intracellular;GO:0043231 intracellular membrane-bounded organelle;GO:0043227 membrane-bounded organelle;GO:0044424 intracellular part;GO:0043229 intracellular organelle;GO:0043226 organelle;	GO:1901700 response to oxygen-containing compound;GO:0010035 response to inorganic substance;GO:0042221 response to chemical stimulus;GO:0009415 response to water stimulus;GO:0009414 response to water deprivation;GO:0006950 response to stress;GO:0050896 response to stimulus;GO:0044710 single-organism metabolic process;GO:0042538 hyperosmotic salinity response;GO:0006979 response to oxidative stre…	GO:0046527 glucosyltransferase activity;GO:0003824 catalytic activity;GO:0016757 transferase activity, transferring glycosyl groups;GO:0035251 UDP-glucosyltransferase activity;GO:0016758 transferase activity, transferring hexosyl groups;GO:0080046 quercetin 4'-O-glucosyltransferase activity;GO:0008194 UDP-glycosyltransferase activity;GO:0010471 GDP-galactose:mannose-1-phosphate guanylyltransferas…	ko01110 Biosynthesis of secondary metabolites;ko01100 Metabolic pathways;ko00053 Ascorbate and aldarate metabolism;
BnaC02g07980D	191	429	6.27165	14.1544	1.17434	2.20228e-22	5.79474e-21	GO:0005576 extracellular region;GO:0048046 apoplast;GO:0071944 cell periphery;GO:0009570 chloroplast stroma;GO:0009532 plastid stroma;GO:0005737 cytoplasm;GO:0005739 mitochondrion;GO:0016020 membrane;GO:0009507 chloroplast;GO:0005886 plasma membrane;GO:0044444 cytoplasmic part;GO:0009536 plastid;GO:0044434 chloroplast part;GO:0044422 organelle part;GO:0044446 intracellular organelle part;GO:00444…	GO:0044710 single-organism metabolic process;GO:0019748 secondary metabolic process;GO:0055114 oxidation-reduction process;GO:0044711 single-organism biosynthetic process;GO:0043436 oxoacid metabolic process;GO:0006082 organic acid metabolic process;GO:0044281 small molecule metabolic process;GO:0044550 secondary metabolite biosynthetic process;GO:0044699 single-organism process;GO:0019752 carbox…	GO:0016491 oxidoreductase activity;GO:0016829 lyase activity;GO:0016616 oxidoreductase activity, acting on the CH-OH group of donors, NAD or NADP as acceptor;GO:0016614 oxidoreductase activity, acting on CH-OH group of donors;GO:0003824 catalytic activity;GO:0016837 carbon-oxygen lyase activity, acting on polysaccharides;GO:0030570 pectate lyase activity;GO:0016835 carbon-oxygen lyase activity;GO…	ko01100 Metabolic pathways;ko00620 Pyruvate metabolism;ko00710 Carbon fixation in photosynthetic organisms;
BnaC09g00580D	152	341	6.36789	14.3547	1.17263	4.53886e-18	9.4984e-17	GO:0071944 cell periphery;GO:0031224 intrinsic to membrane;GO:0005737 cytoplasm;GO:0016020 membrane;GO:0009507 chloroplast;GO:0005886 plasma membrane;GO:0044444 cytoplasmic part;GO:0009536 plastid;GO:0016021 integral to membrane;GO:0044434 chloroplast part;GO:0044422 organelle part;GO:0044446 intracellular organelle part;GO:0044435 plastid part;GO:0032991 macromolecular complex;GO:0009579 thylako…	GO:1901700 response to oxygen-containing compound;GO:0042221 response to chemical stimulus;GO:1901698 response to nitrogen compound;GO:0006950 response to stress;GO:0050896 response to stimulus;GO:0044710 single-organism metabolic process;GO:0009725 response to hormone stimulus;GO:0009719 response to endogenous stimulus;GO:0010033 response to organic substance;GO:0044765 single-organism transport…	GO:0016491 oxidoreductase activity;GO:0009055 electron carrier activity;GO:0003824 catalytic activity;GO:0051537 2 iron, 2 sulfur cluster binding;GO:0051536 iron-sulfur cluster binding;GO:0051540 metal cluster binding;GO:0016679 oxidoreductase activity, acting on diphenols and related substances as donors;GO:0015075 ion transmembrane transporter activity;GO:0022857 transmembrane transporter activ…	ko01100 Metabolic pathways;ko00195 Photosynthesis;
BnaA09g02640D	80	179	1.72406	3.87618	1.16882	3.9925e-10	4.60591e-09	GO:0005829 cytosol;GO:0005737 cytoplasm;GO:0044444 cytoplasmic part;GO:0005623 cell;GO:0044464 cell part;GO:0005622 intracellular;GO:0044424 intracellular part;	GO:0006820 anion transport;GO:1901700 response to oxygen-containing compound;GO:0006811 ion transport;GO:0042221 response to chemical stimulus;GO:0071705 nitrogen compound transport;GO:0006812 cation transport;GO:0050896 response to stimulus;GO:0044710 single-organism metabolic process;GO:0019748 secondary metabolic process;GO:0010033 response to organic substance;GO:0044765 single-organism trans…	GO:0003824 catalytic activity;GO:0008374 O-acyltransferase activity;GO:0050736 O-malonyltransferase activity;GO:0016420 malonyltransferase activity;GO:0016747 transferase activity, transferring acyl groups other than amino-acyl groups;GO:0016746 transferase activity, transferring acyl groups;GO:0016740 transferase activity;	ko00940 Phenylpropanoid biosynthesis;ko01110 Biosynthesis of secondary metabolites;ko00941 Flavonoid biosynthesis;ko00945 Stilbenoid, diarylheptanoid and gingerol biosynthesis;ko00330 Arginine and proline metabolism;
BnaA09g18400D	1103	2467	57.9487	130.234	1.16826	1.12862e-119	1.9934e-117	GO:0005623 cell;GO:0044464 cell part;GO:0005634 nucleus;GO:0005622 intracellular;GO:0043231 intracellular membrane-bounded organelle;GO:0043227 membrane-bounded organelle;GO:0044424 intracellular part;GO:0043229 intracellular organelle;GO:0043226 organelle;	GO:0065007 biological regulation;GO:0050789 regulation of biological process;GO:0050794 regulation of cellular process;GO:0009889 regulation of biosynthetic process;GO:0019222 regulation of metabolic process;GO:0006355 regulation of transcription, DNA-dependent;GO:2001141 regulation of RNA biosynthetic process;GO:0031326 regulation of cellular biosynthetic process;GO:0010556 regulation of macromo…	GO:0046982 protein heterodimerization activity;GO:0043565 sequence-specific DNA binding;GO:0003677 DNA binding;GO:0046983 protein dimerization activity;GO:0001071 nucleic acid binding transcription factor activity;GO:0003700 sequence-specific DNA binding transcription factor activity;GO:1901363 heterocyclic compound binding;GO:0097159 organic cyclic compound binding;GO:0005515 protein binding;GO:…	ko01100 Metabolic pathways;ko03410 Base excision repair;ko03030 DNA replication;ko00240 Pyrimidine metabolism;ko03420 Nucleotide excision repair;ko00230 Purine metabolism;
BnaC09g52780D	65	145	1.33002	2.98127	1.16448	2.03118e-08	1.93449e-07	GO:0030529 ribonucleoprotein complex;GO:0030684 preribosome;GO:0032991 macromolecular complex;GO:0005623 cell;GO:0044464 cell part;GO:0005634 nucleus;GO:0005622 intracellular;GO:0043231 intracellular membrane-bounded organelle;GO:0043227 membrane-bounded organelle;GO:0044424 intracellular part;GO:0043229 intracellular organelle;GO:0043226 organelle;	GO:0071705 nitrogen compound transport;GO:0044765 single-organism transport;GO:0006810 transport;GO:0051234 establishment of localization;GO:0051179 localization;GO:0044699 single-organism process;GO:0008152 metabolic process;GO:0044763 single-organism cellular process;GO:0071702 organic substance transport;GO:0006606 protein import into nucleus;GO:0044744 protein targeting to nucleus;GO:0034504 …	GO:1901363 heterocyclic compound binding;GO:0097159 organic cyclic compound binding;GO:0003676 nucleic acid binding;GO:0005488 binding;	ko03008 Ribosome biogenesis in eukaryotes;
BnaA09g48850D	806	1798	39.9686	89.5903	1.16448	2.71668e-87	3.35543e-85	GO:0030054 cell junction;GO:0009506 plasmodesma;GO:0055044 symplast;GO:0005911 cell-cell junction;GO:0005773 vacuole;GO:0071944 cell periphery;GO:0005737 cytoplasm;GO:0016020 membrane;GO:0005886 plasma membrane;GO:0044444 cytoplasmic part;GO:0005623 cell;GO:0044464 cell part;GO:0005622 intracellular;GO:0043231 intracellular membrane-bounded organelle;GO:0043227 membrane-bounded organelle;GO:00444…	-	GO:0003677 DNA binding;GO:1901363 heterocyclic compound binding;GO:0097159 organic cyclic compound binding;GO:0005515 protein binding;GO:0003676 nucleic acid binding;GO:0005488 binding;	ko03008 Ribosome biogenesis in eukaryotes;ko03013 RNA transport;
BnaA02g32350D	199	443	7.1902	16.0834	1.16147	1.0903e-22	2.91663e-21	GO:0022626 cytosolic ribosome;GO:0044445 cytosolic part;GO:0005840 ribosome;GO:0005773 vacuole;GO:0030529 ribonucleoprotein complex;GO:0005829 cytosol;GO:0043228 non-membrane-bounded organelle;GO:0043232 intracellular non-membrane-bounded organelle;GO:0005737 cytoplasm;GO:0009507 chloroplast;GO:0044444 cytoplasmic part;GO:0009536 plastid;GO:0032991 macromolecular complex;GO:0005623 cell;GO:004446…	GO:1901700 response to oxygen-containing compound;GO:0010035 response to inorganic substance;GO:0042221 response to chemical stimulus;GO:0006950 response to stress;GO:0050896 response to stimulus;GO:0042538 hyperosmotic salinity response;GO:0006979 response to oxidative stress;GO:0009725 response to hormone stimulus;GO:0009719 response to endogenous stimulus;GO:0006972 hyperosmotic response;GO:00…	GO:0003824 catalytic activity;GO:0016787 hydrolase activity;GO:0016788 hydrolase activity, acting on ester bonds;GO:0008134 transcription factor binding;GO:0003993 acid phosphatase activity;GO:0016791 phosphatase activity;GO:0042578 phosphoric ester hydrolase activity;GO:0005515 protein binding;GO:0005488 binding;	ko03010 Ribosome;
BnaA03g06490D	571	1270	15.1633	33.8883	1.1602	7.6845e-62	6.26185e-60	GO:0005623 cell;GO:0044464 cell part;GO:0005634 nucleus;GO:0005622 intracellular;GO:0043231 intracellular membrane-bounded organelle;GO:0043227 membrane-bounded organelle;GO:0044424 intracellular part;GO:0043229 intracellular organelle;GO:0043226 organelle;	GO:1901700 response to oxygen-containing compound;GO:0042221 response to chemical stimulus;GO:0006950 response to stress;GO:0050896 response to stimulus;GO:0009725 response to hormone stimulus;GO:0009719 response to endogenous stimulus;GO:0033993 response to lipid;GO:0009737 response to abscisic acid stimulus;GO:0010033 response to organic substance;GO:0097305 response to alcohol;GO:0006970 respo…	GO:0003677 DNA binding;GO:0003682 chromatin binding;GO:0001071 nucleic acid binding transcription factor activity;GO:0003700 sequence-specific DNA binding transcription factor activity;GO:1901363 heterocyclic compound binding;GO:0097159 organic cyclic compound binding;GO:0003676 nucleic acid binding;GO:0005488 binding;	ko04712 Circadian rhythm - plant;
BnaC03g18140D	309	687	5.85438	13.0788	1.15964	3.23718e-34	1.37277e-32	-	GO:0008152 metabolic process;GO:0009987 cellular process;GO:0071704 organic substance metabolic process;GO:0044237 cellular metabolic process;GO:0044238 primary metabolic process;GO:0006468 protein phosphorylation;GO:0043170 macromolecule metabolic process;GO:0006793 phosphorus metabolic process;GO:0006796 phosphate-containing compound metabolic process;GO:0043412 macromolecule modification;GO:00…	GO:0003824 catalytic activity;GO:0043167 ion binding;GO:0043168 anion binding;GO:1901363 heterocyclic compound binding;GO:0097159 organic cyclic compound binding;GO:0016740 transferase activity;GO:0005524 ATP binding;GO:0004674 protein serine/threonine kinase activity;GO:0005488 binding;GO:0030554 adenyl nucleotide binding;GO:0032559 adenyl ribonucleotide binding;GO:0004672 protein kinase activit…	ko04075 Plant hormone signal transduction;ko04626 Plant-pathogen interaction;
BnaC06g22310D	667	1475	20.2589	45.0163	1.15189	9.8207e-71	9.37598e-69	GO:0005623 cell;GO:0044464 cell part;GO:0005634 nucleus;GO:0005622 intracellular;GO:0043231 intracellular membrane-bounded organelle;GO:0043227 membrane-bounded organelle;GO:0044424 intracellular part;GO:0043229 intracellular organelle;GO:0043226 organelle;	GO:0050896 response to stimulus;GO:0009628 response to abiotic stimulus;GO:0009641 shade avoidance;GO:0065007 biological regulation;GO:0009639 response to red or far red light;GO:0050789 regulation of biological process;GO:0050794 regulation of cellular process;GO:0009889 regulation of biosynthetic process;GO:0019222 regulation of metabolic process;GO:0009314 response to radiation;GO:0009416 resp…	GO:0046872 metal ion binding;GO:0043169 cation binding;GO:0043167 ion binding;GO:0001071 nucleic acid binding transcription factor activity;GO:0003700 sequence-specific DNA binding transcription factor activity;GO:0046914 transition metal ion binding;GO:0005515 protein binding;GO:0005488 binding;GO:0008270 zinc ion binding;	ko04712 Circadian rhythm - plant;
BnaC03g69760D	1750	3869	58.6516	130.295	1.15154	2.35804e-182	7.64189e-180	GO:0005737 cytoplasm;GO:0005739 mitochondrion;GO:0044444 cytoplasmic part;GO:0005623 cell;GO:0044464 cell part;GO:0005622 intracellular;GO:0043231 intracellular membrane-bounded organelle;GO:0043227 membrane-bounded organelle;GO:0044424 intracellular part;GO:0043229 intracellular organelle;GO:0043226 organelle;	GO:0006950 response to stress;GO:0050896 response to stimulus;GO:0044710 single-organism metabolic process;GO:0006970 response to osmotic stress;GO:0055114 oxidation-reduction process;GO:0009651 response to salt stress;GO:0043436 oxoacid metabolic process;GO:0006082 organic acid metabolic process;GO:0009888 tissue development;GO:0048513 organ development;GO:0044281 small molecule metabolic proces…	GO:0016491 oxidoreductase activity;GO:0051213 dioxygenase activity;GO:0016701 oxidoreductase activity, acting on single donors with incorporation of molecular oxygen;GO:0016702 oxidoreductase activity, acting on single donors with incorporation of molecular oxygen, incorporation of two atoms of oxygen;GO:0047951 glutathione thiolesterase activity;GO:0050313 sulfur dioxygenase activity;GO:0003824 …	ko00620 Pyruvate metabolism;
BnaC02g07200D	51	112	1.44939	3.1983	1.14186	1.24037e-06	9.26034e-06	GO:0005737 cytoplasm;GO:0005623 cell;GO:0044464 cell part;GO:0005622 intracellular;GO:0044424 intracellular part;	GO:0042594 response to starvation;GO:0031667 response to nutrient levels;GO:0009991 response to extracellular stimulus;GO:0006950 response to stress;GO:0050896 response to stimulus;GO:0009605 response to external stimulus;GO:0009607 response to biotic stimulus;GO:0051707 response to other organism;GO:0010260 organ senescence;GO:0007568 aging;GO:0006952 defense response;GO:0010150 leaf senescence;…	GO:0005215 transporter activity;	ko04140 Regulation of autophagy;
BnaA03g13650D	36	79	1.51471	3.33997	1.14079	4.84008e-05	0.00027393	GO:0005737 cytoplasm;GO:0009507 chloroplast;GO:0044444 cytoplasmic part;GO:0009536 plastid;GO:0008287 protein serine/threonine phosphatase complex;GO:0032991 macromolecular complex;GO:0043234 protein complex;GO:0005623 cell;GO:0044464 cell part;GO:0005622 intracellular;GO:0043231 intracellular membrane-bounded organelle;GO:0043227 membrane-bounded organelle;GO:0044424 intracellular part;GO:004322…	GO:1901700 response to oxygen-containing compound;GO:0042221 response to chemical stimulus;GO:0006950 response to stress;GO:0050896 response to stimulus;GO:0009725 response to hormone stimulus;GO:0009719 response to endogenous stimulus;GO:0033993 response to lipid;GO:0009737 response to abscisic acid stimulus;GO:0010033 response to organic substance;GO:0097305 response to alcohol;GO:0007154 cell …	GO:0003824 catalytic activity;GO:0016787 hydrolase activity;GO:0046872 metal ion binding;GO:0043169 cation binding;GO:0016788 hydrolase activity, acting on ester bonds;GO:0004721 phosphoprotein phosphatase activity;GO:0016791 phosphatase activity;GO:0004722 protein serine/threonine phosphatase activity;GO:0043167 ion binding;GO:0042578 phosphoric ester hydrolase activity;GO:0005488 binding;	ko04075 Plant hormone signal transduction;
BnaC02g06280D	168	368	5.071	11.1614	1.13818	1.50351e-18	3.2434e-17	-	-	-	ko04712 Circadian rhythm - plant;
BnaC05g24420D	37	81	1.33192	2.92987	1.13733	4.04572e-05	0.000232492	GO:0005773 vacuole;GO:0071944 cell periphery;GO:0005774 vacuolar membrane;GO:0044437 vacuolar part;GO:0005737 cytoplasm;GO:0016020 membrane;GO:0000325 plant-type vacuole;GO:0005886 plasma membrane;GO:0044444 cytoplasmic part;GO:0031090 organelle membrane;GO:0009705 plant-type vacuole membrane;GO:0044422 organelle part;GO:0044446 intracellular organelle part;GO:0005623 cell;GO:0044464 cell part;GO…	GO:0050896 response to stimulus;GO:0009605 response to external stimulus;GO:0006810 transport;GO:0051234 establishment of localization;GO:0051179 localization;GO:0044699 single-organism process;GO:0009628 response to abiotic stimulus;GO:0044763 single-organism cellular process;GO:0071702 organic substance transport;GO:0000903 regulation of cell shape during vegetative growth phase;GO:0072690 vege…	GO:0005484 SNAP receptor activity;GO:0005515 protein binding;GO:0005488 binding;	ko04130 SNARE interactions in vesicular transport;ko04145 Phagosome;
BnaC02g16560D	32	70	1.34061	2.94671	1.13622	0.000139004	0.000719082	GO:0005623 cell;GO:0044464 cell part;GO:0005634 nucleus;GO:0005622 intracellular;GO:0043231 intracellular membrane-bounded organelle;GO:0043227 membrane-bounded organelle;GO:0044424 intracellular part;GO:0043229 intracellular organelle;GO:0043226 organelle;	GO:0009888 tissue development;GO:0048513 organ development;GO:0044699 single-organism process;GO:0048731 system development;GO:0080126 ovary septum development;GO:0044767 single-organism developmental process;GO:0080125 multicellular structure septum development;GO:0048856 anatomical structure development;GO:0007275 multicellular organismal development;GO:0032502 developmental process;GO:0048462 …	GO:0003677 DNA binding;GO:0046983 protein dimerization activity;GO:0001071 nucleic acid binding transcription factor activity;GO:0003700 sequence-specific DNA binding transcription factor activity;GO:1901363 heterocyclic compound binding;GO:0097159 organic cyclic compound binding;GO:0005515 protein binding;GO:0003676 nucleic acid binding;GO:0005488 binding;	ko04712 Circadian rhythm - plant;ko04075 Plant hormone signal transduction;ko04626 Plant-pathogen interaction;
BnaA09g47290D	5666	12386	82.937	182.176	1.13524	0	0	GO:0005618 cell wall;GO:0030312 external encapsulating structure;GO:0009505 plant-type cell wall;GO:0005773 vacuole;GO:0071944 cell periphery;GO:0005737 cytoplasm;GO:0000325 plant-type vacuole;GO:0044444 cytoplasmic part;GO:0005623 cell;GO:0044464 cell part;GO:0005622 intracellular;GO:0043231 intracellular membrane-bounded organelle;GO:0043227 membrane-bounded organelle;GO:0044424 intracellular p…	GO:0010167 response to nitrate;GO:0015706 nitrate transport;GO:0000041 transition metal ion transport;GO:0006820 anion transport;GO:0015698 inorganic anion transport;GO:1901700 response to oxygen-containing compound;GO:0006811 ion transport;GO:0010035 response to inorganic substance;GO:0006826 iron ion transport;GO:0010106 cellular response to iron ion starvation;GO:0042221 response to chemical s…	GO:0004553 hydrolase activity, hydrolyzing O-glycosyl compounds;GO:0016798 hydrolase activity, acting on glycosyl bonds;GO:0015926 glucosidase activity;GO:0003824 catalytic activity;GO:0004558 alpha-glucosidase activity;GO:0004564 beta-fructofuranosidase activity;GO:0016787 hydrolase activity;GO:0004575 sucrose alpha-glucosidase activity;	ko00500 Starch and sucrose metabolism;ko01100 Metabolic pathways;ko00052 Galactose metabolism;
BnaA09g01090D	50	109	0.601449	1.31748	1.13126	2.05906e-06	1.48273e-05	GO:0005737 cytoplasm;GO:0009507 chloroplast;GO:0044444 cytoplasmic part;GO:0009536 plastid;GO:0005623 cell;GO:0044464 cell part;GO:0005622 intracellular;GO:0043231 intracellular membrane-bounded organelle;GO:0043227 membrane-bounded organelle;GO:0044424 intracellular part;GO:0043229 intracellular organelle;GO:0043226 organelle;	GO:1901700 response to oxygen-containing compound;GO:0042221 response to chemical stimulus;GO:0050896 response to stimulus;GO:0044710 single-organism metabolic process;GO:0009725 response to hormone stimulus;GO:0009719 response to endogenous stimulus;GO:0033993 response to lipid;GO:0010033 response to organic substance;GO:0007154 cell communication;GO:0051716 cellular response to stimulus;GO:0044…	GO:0016829 lyase activity;GO:0003824 catalytic activity;GO:0016835 carbon-oxygen lyase activity;GO:0000287 magnesium ion binding;GO:0016853 isomerase activity;GO:0016872 intramolecular lyase activity;GO:0046872 metal ion binding;GO:0043169 cation binding;GO:0016838 carbon-oxygen lyase activity, acting on phosphates;GO:0010333 terpene synthase activity;GO:0043167 ion binding;GO:0005488 binding;	ko01110 Biosynthesis of secondary metabolites;ko01100 Metabolic pathways;ko00904 Diterpenoid biosynthesis;
BnaC04g40120D	52	113	3.15881	6.89741	1.12667	1.44469e-06	1.06652e-05	GO:0005737 cytoplasm;GO:0005623 cell;GO:0044464 cell part;GO:0005634 nucleus;GO:0005622 intracellular;GO:0043231 intracellular membrane-bounded organelle;GO:0043227 membrane-bounded organelle;GO:0044424 intracellular part;GO:0043229 intracellular organelle;GO:0043226 organelle;	GO:0006811 ion transport;GO:0030001 metal ion transport;GO:0006812 cation transport;GO:0050896 response to stimulus;GO:0044765 single-organism transport;GO:0006810 transport;GO:0051234 establishment of localization;GO:0051179 localization;GO:0006869 lipid transport;GO:0044699 single-organism process;GO:0048731 system development;GO:0009628 response to abiotic stimulus;GO:0043269 regulation of ion…	GO:0046872 metal ion binding;GO:0043169 cation binding;GO:0043167 ion binding;GO:0046914 transition metal ion binding;GO:1901363 heterocyclic compound binding;GO:0097159 organic cyclic compound binding;GO:0003676 nucleic acid binding;GO:0005488 binding;GO:0008270 zinc ion binding;	ko03040 Spliceosome;
BnaC08g48380D	107	232	2.99705	6.52959	1.12345	5.14498e-12	7.07037e-11	GO:0005737 cytoplasm;GO:0016020 membrane;GO:0009507 chloroplast;GO:0044444 cytoplasmic part;GO:0009536 plastid;GO:0044434 chloroplast part;GO:0044422 organelle part;GO:0044446 intracellular organelle part;GO:0044435 plastid part;GO:0009941 chloroplast envelope;GO:0009526 plastid envelope;GO:0031967 organelle envelope;GO:0031975 envelope;GO:0005623 cell;GO:0044464 cell part;GO:0005622 intracellula…	GO:1901700 response to oxygen-containing compound;GO:0010035 response to inorganic substance;GO:0042221 response to chemical stimulus;GO:0009415 response to water stimulus;GO:0009414 response to water deprivation;GO:0006950 response to stress;GO:0050896 response to stimulus;GO:0044710 single-organism metabolic process;GO:0010033 response to organic substance;GO:0006970 response to osmotic stress;…	GO:0016491 oxidoreductase activity;GO:0004497 monooxygenase activity;GO:0016705 oxidoreductase activity, acting on paired donors, with incorporation or reduction of molecular oxygen;GO:0016709 oxidoreductase activity, acting on paired donors, with incorporation or reduction of molecular oxygen, NAD(P)H as one donor, and incorporation of one atom of oxygen;GO:0003824 catalytic activity;	ko01110 Biosynthesis of secondary metabolites;ko01100 Metabolic pathways;ko00906 Carotenoid biosynthesis;
BnaAnng00050D	285	616	18.1048	39.3203	1.1189	3.19818e-29	1.1114e-27	-	-	GO:0046872 metal ion binding;GO:0043169 cation binding;GO:0043167 ion binding;GO:0046914 transition metal ion binding;GO:0005488 binding;GO:0008270 zinc ion binding;	ko01100 Metabolic pathways;ko00563 Glycosylphosphatidylinositol(GPI)-anchor biosynthesis;
BnaA04g01660D	298	644	7.09898	15.4153	1.11868	1.81959e-30	6.65727e-29	GO:0071944 cell periphery;GO:0016020 membrane;GO:0005886 plasma membrane;GO:0005623 cell;GO:0044464 cell part;GO:0005634 nucleus;GO:0005622 intracellular;GO:0043231 intracellular membrane-bounded organelle;GO:0043227 membrane-bounded organelle;GO:0044424 intracellular part;GO:0043229 intracellular organelle;GO:0043226 organelle;	GO:1901700 response to oxygen-containing compound;GO:0042221 response to chemical stimulus;GO:1901698 response to nitrogen compound;GO:0050896 response to stimulus;GO:0009719 response to endogenous stimulus;GO:0010033 response to organic substance;GO:0065009 regulation of molecular function;GO:0010200 response to chitin;GO:0010243 response to organic nitrogen;GO:0008152 metabolic process;GO:00507…	GO:0003824 catalytic activity;GO:0019901 protein kinase binding;GO:0019900 kinase binding;GO:0019899 enzyme binding;GO:0043167 ion binding;GO:0004713 protein tyrosine kinase activity;GO:0043168 anion binding;GO:1901363 heterocyclic compound binding;GO:0097159 organic cyclic compound binding;GO:0016740 transferase activity;GO:0004709 MAP kinase kinase kinase activity;GO:0005524 ATP binding;GO:0004…	ko04626 Plant-pathogen interaction;
BnaA05g28470D	868	1874	11.9327	25.8867	1.11729	3.49834e-85	4.13994e-83	GO:0005737 cytoplasm;GO:0005623 cell;GO:0044464 cell part;GO:0005622 intracellular;GO:0044424 intracellular part;	GO:0044710 single-organism metabolic process;GO:0019748 secondary metabolic process;GO:0044711 single-organism biosynthetic process;GO:0009698 phenylpropanoid metabolic process;GO:0043436 oxoacid metabolic process;GO:0006082 organic acid metabolic process;GO:0044281 small molecule metabolic process;GO:0044550 secondary metabolite biosynthetic process;GO:0044699 single-organism process;GO:0044283 …	GO:0016829 lyase activity;GO:0003824 catalytic activity;GO:0045548 phenylalanine ammonia-lyase activity;GO:0016840 carbon-nitrogen lyase activity;GO:0016841 ammonia-lyase activity;	ko00940 Phenylpropanoid biosynthesis;ko00360 Phenylalanine metabolism;ko01110 Biosynthesis of secondary metabolites;ko01100 Metabolic pathways;
BnaC06g24340D	296	638	24.176	52.3602	1.11489	4.8347e-30	1.7312e-28	GO:0005623 cell;GO:0044464 cell part;GO:0005634 nucleus;GO:0005622 intracellular;GO:0043231 intracellular membrane-bounded organelle;GO:0043227 membrane-bounded organelle;GO:0044424 intracellular part;GO:0043229 intracellular organelle;GO:0043226 organelle;	GO:0042221 response to chemical stimulus;GO:0050896 response to stimulus;GO:0044710 single-organism metabolic process;GO:0009725 response to hormone stimulus;GO:0009719 response to endogenous stimulus;GO:0010033 response to organic substance;GO:0044711 single-organism biosynthetic process;GO:0044281 small molecule metabolic process;GO:0044283 small molecule biosynthetic process;GO:0008202 steroid…	-	ko04075 Plant hormone signal transduction;
BnaAnng01940D	105	226	2.76569	5.98149	1.11287	1.38378e-11	1.83144e-10	GO:0005737 cytoplasm;GO:0009507 chloroplast;GO:0044444 cytoplasmic part;GO:0009536 plastid;GO:0005623 cell;GO:0044464 cell part;GO:0005622 intracellular;GO:0043231 intracellular membrane-bounded organelle;GO:0043227 membrane-bounded organelle;GO:0044424 intracellular part;GO:0043229 intracellular organelle;GO:0043226 organelle;	GO:1901700 response to oxygen-containing compound;GO:0042221 response to chemical stimulus;GO:0006950 response to stress;GO:0050896 response to stimulus;GO:0044710 single-organism metabolic process;GO:0009725 response to hormone stimulus;GO:0009719 response to endogenous stimulus;GO:0010033 response to organic substance;GO:0007154 cell communication;GO:0051716 cellular response to stimulus;GO:004…	GO:0003824 catalytic activity;GO:0004027 alcohol sulfotransferase activity;GO:0080131 hydroxyjasmonate sulfotransferase activity;GO:0008146 sulfotransferase activity;GO:0016782 transferase activity, transferring sulfur-containing groups;GO:0016740 transferase activity;	ko01110 Biosynthesis of secondary metabolites;ko00380 Tryptophan metabolism;ko00966 Glucosinolate biosynthesis;ko00920 Sulfur metabolism;
BnaA09g17560D	349	749	7.26354	15.6636	1.10867	1.10723e-34	4.75819e-33	GO:0005576 extracellular region;	GO:1901700 response to oxygen-containing compound;GO:0010035 response to inorganic substance;GO:0042221 response to chemical stimulus;GO:1901698 response to nitrogen compound;GO:0009415 response to water stimulus;GO:0009414 response to water deprivation;GO:0006950 response to stress;GO:0050896 response to stimulus;GO:0044710 single-organism metabolic process;GO:0009725 response to hormone stimulu…	GO:0020037 heme binding;GO:0046906 tetrapyrrole binding;GO:0016491 oxidoreductase activity;GO:0004497 monooxygenase activity;GO:0009055 electron carrier activity;GO:0016705 oxidoreductase activity, acting on paired donors, with incorporation or reduction of molecular oxygen;GO:0016709 oxidoreductase activity, acting on paired donors, with incorporation or reduction of molecular oxygen, NAD(P)H as…	ko00906 Carotenoid biosynthesis;
BnaA10g29560D	397	849	12.6098	27.0965	1.10356	8.24748e-39	4.04917e-37	GO:0005737 cytoplasm;GO:0009507 chloroplast;GO:0044444 cytoplasmic part;GO:0009536 plastid;GO:0005623 cell;GO:0044464 cell part;GO:0005622 intracellular;GO:0043231 intracellular membrane-bounded organelle;GO:0043227 membrane-bounded organelle;GO:0044424 intracellular part;GO:0043229 intracellular organelle;GO:0043226 organelle;	GO:0044710 single-organism metabolic process;GO:0044711 single-organism biosynthetic process;GO:0044281 small molecule metabolic process;GO:0044283 small molecule biosynthetic process;GO:0046165 alcohol biosynthetic process;GO:1901617 organic hydroxy compound biosynthetic process;GO:0008152 metabolic process;GO:0006066 alcohol metabolic process;GO:1901615 organic hydroxy compound metabolic proces…	GO:0003824 catalytic activity;GO:0016765 transferase activity, transferring alkyl or aryl (other than methyl) groups;GO:0004659 prenyltransferase activity;GO:0016740 transferase activity;	ko01110 Biosynthesis of secondary metabolites;ko00900 Terpenoid backbone biosynthesis;
BnaC08g44820D	1610	3425	35.4836	75.8489	1.09598	1.99241e-149	4.80417e-147	GO:0005829 cytosol;GO:0005737 cytoplasm;GO:0005739 mitochondrion;GO:0009507 chloroplast;GO:0044444 cytoplasmic part;GO:0009536 plastid;GO:0005623 cell;GO:0044464 cell part;GO:0005622 intracellular;GO:0043231 intracellular membrane-bounded organelle;GO:0043227 membrane-bounded organelle;GO:0044424 intracellular part;GO:0043229 intracellular organelle;GO:0043226 organelle;	GO:0044710 single-organism metabolic process;GO:0055114 oxidation-reduction process;GO:0044711 single-organism biosynthetic process;GO:0043436 oxoacid metabolic process;GO:0006082 organic acid metabolic process;GO:0044281 small molecule metabolic process;GO:0044283 small molecule biosynthetic process;GO:0019752 carboxylic acid metabolic process;GO:0006520 cellular amino acid metabolic process;GO:…	GO:0016491 oxidoreductase activity;GO:0051213 dioxygenase activity;GO:0016701 oxidoreductase activity, acting on single donors with incorporation of molecular oxygen;GO:0016702 oxidoreductase activity, acting on single donors with incorporation of molecular oxygen, incorporation of two atoms of oxygen;GO:0003868 4-hydroxyphenylpyruvate dioxygenase activity;GO:0003824 catalytic activity;GO:0046872…	ko00360 Phenylalanine metabolism;ko01100 Metabolic pathways;ko00130 Ubiquinone and other terpenoid-quinone biosynthesis;ko00350 Tyrosine metabolism;
BnaA01g22250D	41	87	3.52651	7.51914	1.09233	3.79856e-05	0.00021936	GO:0071944 cell periphery;GO:0016020 membrane;GO:0005886 plasma membrane;GO:0005623 cell;GO:0044464 cell part;	GO:0008152 metabolic process;GO:0009987 cellular process;GO:0071704 organic substance metabolic process;GO:1901360 organic cyclic compound metabolic process;GO:0006807 nitrogen compound metabolic process;GO:0006725 cellular aromatic compound metabolic process;GO:0044237 cellular metabolic process;GO:0044238 primary metabolic process;GO:0046483 heterocycle metabolic process;GO:0034641 cellular nit…	GO:1901363 heterocyclic compound binding;GO:0097159 organic cyclic compound binding;GO:0003676 nucleic acid binding;GO:0005488 binding;GO:0000166 nucleotide binding;GO:1901265 nucleoside phosphate binding;GO:0036094 small molecule binding;	ko03040 Spliceosome;
BnaCnng31240D	140	297	2.67332	5.69857	1.09197	2.27004e-14	3.73402e-13	GO:0071944 cell periphery;GO:0016020 membrane;GO:0005886 plasma membrane;GO:0005623 cell;GO:0044464 cell part;	-	GO:0003824 catalytic activity;GO:0016757 transferase activity, transferring glycosyl groups;GO:0016740 transferase activity;	ko03013 RNA transport;ko03015 mRNA surveillance pathway;
BnaA02g30740D	21360	45257	268.573	571.786	1.09016	0	0	GO:0005576 extracellular region;GO:0005618 cell wall;GO:0030312 external encapsulating structure;GO:0009505 plant-type cell wall;GO:0048046 apoplast;GO:0071944 cell periphery;GO:0005623 cell;GO:0044464 cell part;	GO:0044699 single-organism process;GO:0048731 system development;GO:0008152 metabolic process;GO:0048856 anatomical structure development;GO:0007275 multicellular organismal development;GO:0032502 developmental process;GO:0044707 single-multicellular organism process;GO:0032501 multicellular organismal process;GO:0071704 organic substance metabolic process;GO:0010154 fruit development;GO:0048316 …	GO:0004553 hydrolase activity, hydrolyzing O-glycosyl compounds;GO:0016798 hydrolase activity, acting on glycosyl bonds;GO:0015926 glucosidase activity;GO:0003824 catalytic activity;GO:0008422 beta-glucosidase activity;GO:0016787 hydrolase activity;GO:0046556 alpha-N-arabinofuranosidase activity;	ko00940 Phenylpropanoid biosynthesis;ko01110 Biosynthesis of secondary metabolites;ko00500 Starch and sucrose metabolism;ko01100 Metabolic pathways;ko00460 Cyanoamino acid metabolism;
BnaC08g41390D	3861	8170	55.1052	117.166	1.0883	0	0	GO:0005618 cell wall;GO:0030312 external encapsulating structure;GO:0009505 plant-type cell wall;GO:0005773 vacuole;GO:0071944 cell periphery;GO:0005737 cytoplasm;GO:0000325 plant-type vacuole;GO:0044444 cytoplasmic part;GO:0005623 cell;GO:0044464 cell part;GO:0005622 intracellular;GO:0043231 intracellular membrane-bounded organelle;GO:0043227 membrane-bounded organelle;GO:0044424 intracellular p…	GO:0010167 response to nitrate;GO:0015706 nitrate transport;GO:0000041 transition metal ion transport;GO:0006820 anion transport;GO:0015698 inorganic anion transport;GO:1901700 response to oxygen-containing compound;GO:0006811 ion transport;GO:0010035 response to inorganic substance;GO:0006826 iron ion transport;GO:0010106 cellular response to iron ion starvation;GO:0042221 response to chemical s…	GO:0004553 hydrolase activity, hydrolyzing O-glycosyl compounds;GO:0016798 hydrolase activity, acting on glycosyl bonds;GO:0015926 glucosidase activity;GO:0003824 catalytic activity;GO:0004558 alpha-glucosidase activity;GO:0004564 beta-fructofuranosidase activity;GO:0016787 hydrolase activity;GO:0004575 sucrose alpha-glucosidase activity;	ko00500 Starch and sucrose metabolism;ko01100 Metabolic pathways;ko00052 Galactose metabolism;
BnaC01g33960D	96	203	4.44316	9.4407	1.08731	3.26254e-10	3.79354e-09	-	GO:0008152 metabolic process;GO:0009987 cellular process;GO:0071704 organic substance metabolic process;GO:0044237 cellular metabolic process;GO:0044238 primary metabolic process;GO:0016567 protein ubiquitination;GO:0032446 protein modification by small protein conjugation;GO:0043170 macromolecule metabolic process;GO:0070647 protein modification by small protein conjugation or removal;GO:0043412…	GO:0003824 catalytic activity;GO:0046872 metal ion binding;GO:0043169 cation binding;GO:0043167 ion binding;GO:0046914 transition metal ion binding;GO:0016879 ligase activity, forming carbon-nitrogen bonds;GO:0016874 ligase activity;GO:0016881 acid-amino acid ligase activity;GO:0004842 ubiquitin-protein ligase activity;GO:0019787 small conjugating protein ligase activity;GO:0005488 binding;GO:000…	ko01100 Metabolic pathways;ko00563 Glycosylphosphatidylinositol(GPI)-anchor biosynthesis;
BnaC01g39050D	159	336	1.54384	3.27818	1.08637	6.08624e-16	1.1154e-14	GO:0022626 cytosolic ribosome;GO:0044445 cytosolic part;GO:0030054 cell junction;GO:0009506 plasmodesma;GO:0055044 symplast;GO:0022627 cytosolic small ribosomal subunit;GO:0005911 cell-cell junction;GO:0005730 nucleolus;GO:0005840 ribosome;GO:0044391 ribosomal subunit;GO:0071944 cell periphery;GO:0015935 small ribosomal subunit;GO:0030529 ribonucleoprotein complex;GO:0005829 cytosol;GO:0043228 no…	GO:0006950 response to stress;GO:0050896 response to stimulus;GO:0007154 cell communication;GO:0001510 RNA methylation;GO:0051716 cellular response to stimulus;GO:0009607 response to biotic stimulus;GO:0051707 response to other organism;GO:0006952 defense response;GO:0009451 RNA modification;GO:0044699 single-organism process;GO:0043414 macromolecule methylation;GO:0032259 methylation;GO:0007165 …	GO:0005198 structural molecule activity;GO:0003735 structural constituent of ribosome;GO:0003824 catalytic activity;GO:0016787 hydrolase activity;GO:0043167 ion binding;GO:0043531 ADP binding;GO:0043168 anion binding;GO:1901363 heterocyclic compound binding;GO:0097159 organic cyclic compound binding;GO:0017111 nucleoside-triphosphatase activity;GO:0016462 pyrophosphatase activity;GO:0016818 hydro…	ko04626 Plant-pathogen interaction;
BnaC05g42780D	2352	4970	32.3339	68.6538	1.08629	7.35314e-213	2.90219e-210	GO:0005737 cytoplasm;GO:0005623 cell;GO:0044464 cell part;GO:0005622 intracellular;GO:0044424 intracellular part;	GO:0044710 single-organism metabolic process;GO:0019748 secondary metabolic process;GO:0044711 single-organism biosynthetic process;GO:0009698 phenylpropanoid metabolic process;GO:0043436 oxoacid metabolic process;GO:0006082 organic acid metabolic process;GO:0044281 small molecule metabolic process;GO:0044550 secondary metabolite biosynthetic process;GO:0044699 single-organism process;GO:0044283 …	GO:0016829 lyase activity;GO:0003824 catalytic activity;GO:0045548 phenylalanine ammonia-lyase activity;GO:0016840 carbon-nitrogen lyase activity;GO:0016841 ammonia-lyase activity;	ko00940 Phenylpropanoid biosynthesis;ko00360 Phenylalanine metabolism;ko01110 Biosynthesis of secondary metabolites;ko01100 Metabolic pathways;
BnaA06g02980D	72	152	2.14005	4.53966	1.08494	5.76664e-08	5.17737e-07	GO:0005829 cytosol;GO:0005737 cytoplasm;GO:0044444 cytoplasmic part;GO:0005623 cell;GO:0044464 cell part;GO:0005634 nucleus;GO:0005622 intracellular;GO:0043231 intracellular membrane-bounded organelle;GO:0043227 membrane-bounded organelle;GO:0044424 intracellular part;GO:0043229 intracellular organelle;GO:0043226 organelle;	GO:0044710 single-organism metabolic process;GO:0044711 single-organism biosynthetic process;GO:0044281 small molecule metabolic process;GO:0044699 single-organism process;GO:0044283 small molecule biosynthetic process;GO:0008202 steroid metabolic process;GO:0071554 cell wall organization or biogenesis;GO:0046165 alcohol biosynthetic process;GO:0006694 steroid biosynthetic process;GO:1901617 orga…	GO:0052689 carboxylic ester hydrolase activity;GO:0003824 catalytic activity;GO:0016787 hydrolase activity;GO:0004091 carboxylesterase activity;GO:0016788 hydrolase activity, acting on ester bonds;	ko01110 Biosynthesis of secondary metabolites;ko04075 Plant hormone signal transduction;ko00943 Isoflavonoid biosynthesis;
BnaA10g21620D	450	949	8.19052	17.3561	1.08342	5.82648e-42	3.12555e-40	GO:0005623 cell;GO:0044464 cell part;GO:0005634 nucleus;GO:0005622 intracellular;GO:0043231 intracellular membrane-bounded organelle;GO:0043227 membrane-bounded organelle;GO:0044424 intracellular part;GO:0043229 intracellular organelle;GO:0043226 organelle;	GO:0042221 response to chemical stimulus;GO:0050896 response to stimulus;GO:0009725 response to hormone stimulus;GO:0009719 response to endogenous stimulus;GO:0010033 response to organic substance;GO:0007154 cell communication;GO:0051716 cellular response to stimulus;GO:0010260 organ senescence;GO:0032870 cellular response to hormone stimulus;GO:0071495 cellular response to endogenous stimulus;GO…	GO:0046872 metal ion binding;GO:0043169 cation binding;GO:0043167 ion binding;GO:0046914 transition metal ion binding;GO:0005488 binding;GO:0008270 zinc ion binding;	ko03013 RNA transport;
BnaA10g01230D	482	1014	21.6887	45.8471	1.07989	1.72344e-44	9.98026e-43	GO:0071944 cell periphery;GO:0005737 cytoplasm;GO:0016020 membrane;GO:0005886 plasma membrane;GO:0005623 cell;GO:0044464 cell part;GO:0005622 intracellular;GO:0044424 intracellular part;	-	GO:0046872 metal ion binding;GO:0043169 cation binding;GO:0043167 ion binding;GO:0046914 transition metal ion binding;GO:0005488 binding;GO:0008270 zinc ion binding;	ko04141 Protein processing in endoplasmic reticulum;
BnaC07g16340D	63	132	2.796	5.8865	1.07405	5.35762e-07	4.21598e-06	GO:0005623 cell;GO:0044464 cell part;GO:0005634 nucleus;GO:0005622 intracellular;GO:0043231 intracellular membrane-bounded organelle;GO:0043227 membrane-bounded organelle;GO:0044424 intracellular part;GO:0043229 intracellular organelle;GO:0043226 organelle;	GO:0009888 tissue development;GO:0048513 organ development;GO:0044699 single-organism process;GO:0048731 system development;GO:0080126 ovary septum development;GO:0044767 single-organism developmental process;GO:0080125 multicellular structure septum development;GO:0048856 anatomical structure development;GO:0007275 multicellular organismal development;GO:0032502 developmental process;GO:0048462 …	GO:0003677 DNA binding;GO:0046983 protein dimerization activity;GO:0001071 nucleic acid binding transcription factor activity;GO:0003700 sequence-specific DNA binding transcription factor activity;GO:1901363 heterocyclic compound binding;GO:0097159 organic cyclic compound binding;GO:0005515 protein binding;GO:0003676 nucleic acid binding;GO:0005488 binding;	ko04712 Circadian rhythm - plant;ko04075 Plant hormone signal transduction;ko04626 Plant-pathogen interaction;
BnaC06g33910D	958	2007	19.5613	41.1782	1.07388	1.52134e-85	1.81556e-83	GO:0008287 protein serine/threonine phosphatase complex;GO:0032991 macromolecular complex;GO:0043234 protein complex;GO:0005623 cell;GO:0044464 cell part;	GO:0050896 response to stimulus;GO:0009607 response to biotic stimulus;GO:0051707 response to other organism;GO:0009620 response to fungus;GO:0051704 multi-organism process;GO:0008152 metabolic process;GO:0009610 response to symbiotic fungus;GO:0009608 response to symbiont;GO:1900140 regulation of seedling development;GO:0010029 regulation of seed germination;GO:0009987 cellular process;GO:007170…	GO:0003824 catalytic activity;GO:0016787 hydrolase activity;GO:0046872 metal ion binding;GO:0043169 cation binding;GO:0016788 hydrolase activity, acting on ester bonds;GO:0004721 phosphoprotein phosphatase activity;GO:0016791 phosphatase activity;GO:0004722 protein serine/threonine phosphatase activity;GO:0043167 ion binding;GO:0042578 phosphoric ester hydrolase activity;GO:0005515 protein bindin…	ko04075 Plant hormone signal transduction;
BnaA08g17380D	1864	3895	25.0235	52.5407	1.07016	2.76772e-163	7.69829e-161	GO:0005576 extracellular region;GO:0030054 cell junction;GO:0009506 plasmodesma;GO:0055044 symplast;GO:0005911 cell-cell junction;GO:0005773 vacuole;GO:0071944 cell periphery;GO:0005774 vacuolar membrane;GO:0044437 vacuolar part;GO:0005737 cytoplasm;GO:0016020 membrane;GO:0009507 chloroplast;GO:0005886 plasma membrane;GO:0044444 cytoplasmic part;GO:0009536 plastid;GO:0031090 organelle membrane;GO…	-	-	ko01100 Metabolic pathways;ko00240 Pyrimidine metabolism;ko03020 RNA polymerase;ko00230 Purine metabolism;
BnaA01g18640D	123	257	2.48542	5.21814	1.07004	2.86822e-12	4.01738e-11	GO:0005576 extracellular region;GO:0005737 cytoplasm;GO:0016020 membrane;GO:0044444 cytoplasmic part;GO:0005783 endoplasmic reticulum;GO:0005623 cell;GO:0044464 cell part;GO:0005622 intracellular;GO:0043231 intracellular membrane-bounded organelle;GO:0043227 membrane-bounded organelle;GO:0044424 intracellular part;GO:0043229 intracellular organelle;GO:0043226 organelle;	GO:0044710 single-organism metabolic process;GO:0055114 oxidation-reduction process;GO:0044711 single-organism biosynthetic process;GO:0042445 hormone metabolic process;GO:0042446 hormone biosynthetic process;GO:0043436 oxoacid metabolic process;GO:0006082 organic acid metabolic process;GO:0044281 small molecule metabolic process;GO:0009310 amine catabolic process;GO:0042402 cellular biogenic ami…	GO:0020037 heme binding;GO:0046906 tetrapyrrole binding;GO:0016491 oxidoreductase activity;GO:0004497 monooxygenase activity;GO:0009055 electron carrier activity;GO:0016705 oxidoreductase activity, acting on paired donors, with incorporation or reduction of molecular oxygen;GO:0019825 oxygen binding;GO:0003824 catalytic activity;GO:0005506 iron ion binding;GO:0046872 metal ion binding;GO:0043169 …	ko01110 Biosynthesis of secondary metabolites;ko01100 Metabolic pathways;ko00905 Brassinosteroid biosynthesis;
BnaC05g15780D	3717	7752	132.82	278.338	1.06736	0	0	GO:0030054 cell junction;GO:0009506 plasmodesma;GO:0055044 symplast;GO:0005911 cell-cell junction;GO:0005829 cytosol;GO:0005794 Golgi apparatus;GO:0005737 cytoplasm;GO:0016020 membrane;GO:0044444 cytoplasmic part;GO:0005623 cell;GO:0044464 cell part;GO:0005634 nucleus;GO:0005622 intracellular;GO:0043231 intracellular membrane-bounded organelle;GO:0043227 membrane-bounded organelle;GO:0044424 intr…	GO:1901700 response to oxygen-containing compound;GO:0010035 response to inorganic substance;GO:0042221 response to chemical stimulus;GO:0009415 response to water stimulus;GO:0009414 response to water deprivation;GO:0006950 response to stress;GO:0050896 response to stimulus;GO:0009725 response to hormone stimulus;GO:0009719 response to endogenous stimulus;GO:0033993 response to lipid;GO:0009737 r…	GO:0003779 actin binding;GO:0008092 cytoskeletal protein binding;GO:0005515 protein binding;GO:0005488 binding;	ko01100 Metabolic pathways;ko04070 Phosphatidylinositol signaling system;ko00562 Inositol phosphate metabolism;ko03040 Spliceosome;ko03013 RNA transport;
BnaA05g00250D	64	133	1.04545	2.18304	1.06222	6.13522e-07	4.79424e-06	GO:0005737 cytoplasm;GO:0009507 chloroplast;GO:0044444 cytoplasmic part;GO:0009536 plastid;GO:0044434 chloroplast part;GO:0044422 organelle part;GO:0044446 intracellular organelle part;GO:0044435 plastid part;GO:0009941 chloroplast envelope;GO:0009526 plastid envelope;GO:0031967 organelle envelope;GO:0031975 envelope;GO:0005623 cell;GO:0044464 cell part;GO:0005622 intracellular;GO:0043231 intrace…	GO:0042221 response to chemical stimulus;GO:0050896 response to stimulus;GO:0009725 response to hormone stimulus;GO:0009719 response to endogenous stimulus;GO:0010033 response to organic substance;GO:0009733 response to auxin stimulus;	-	ko04075 Plant hormone signal transduction;
BnaC01g40190D	39	81	0.387981	0.809688	1.06138	0.000103704	0.000550789	GO:0005623 cell;GO:0044464 cell part;GO:0005634 nucleus;GO:0005622 intracellular;GO:0043231 intracellular membrane-bounded organelle;GO:0043227 membrane-bounded organelle;GO:0044424 intracellular part;GO:0043229 intracellular organelle;GO:0043226 organelle;	GO:0008152 metabolic process;GO:1901576 organic substance biosynthetic process;GO:0009058 biosynthetic process;GO:0044249 cellular biosynthetic process;GO:0009987 cellular process;GO:0071704 organic substance metabolic process;GO:0005975 carbohydrate metabolic process;GO:1901137 carbohydrate derivative biosynthetic process;GO:0044237 cellular metabolic process;GO:1901135 carbohydrate derivative m…	GO:0003824 catalytic activity;GO:0016757 transferase activity, transferring glycosyl groups;GO:0016740 transferase activity;	ko00514 Other types of O-glycan biosynthesis;
BnaC01g19060D	1334	2770	29.8749	62.3329	1.06106	4.17962e-115	7.03062e-113	GO:0005623 cell;GO:0044464 cell part;GO:0005634 nucleus;GO:0005622 intracellular;GO:0043231 intracellular membrane-bounded organelle;GO:0043227 membrane-bounded organelle;GO:0044424 intracellular part;GO:0043229 intracellular organelle;GO:0043226 organelle;	GO:1901700 response to oxygen-containing compound;GO:0010035 response to inorganic substance;GO:0042221 response to chemical stimulus;GO:0009415 response to water stimulus;GO:0009414 response to water deprivation;GO:0006950 response to stress;GO:0050896 response to stimulus;GO:0044710 single-organism metabolic process;GO:0042538 hyperosmotic salinity response;GO:0006979 response to oxidative stre…	GO:0046527 glucosyltransferase activity;GO:0003824 catalytic activity;GO:0016757 transferase activity, transferring glycosyl groups;GO:0035251 UDP-glucosyltransferase activity;GO:0016758 transferase activity, transferring hexosyl groups;GO:0080046 quercetin 4'-O-glucosyltransferase activity;GO:0008194 UDP-glycosyltransferase activity;GO:0010471 GDP-galactose:mannose-1-phosphate guanylyltransferas…	ko01110 Biosynthesis of secondary metabolites;ko01100 Metabolic pathways;ko00053 Ascorbate and aldarate metabolism;
BnaC05g36720D	1057	2189	22.0934	45.9748	1.05723	7.78218e-91	1.00881e-88	GO:0005829 cytosol;GO:0005737 cytoplasm;GO:0044444 cytoplasmic part;GO:0005623 cell;GO:0044464 cell part;GO:0005634 nucleus;GO:0005622 intracellular;GO:0043231 intracellular membrane-bounded organelle;GO:0043227 membrane-bounded organelle;GO:0044424 intracellular part;GO:0043229 intracellular organelle;GO:0043226 organelle;	GO:0008152 metabolic process;	GO:0046527 glucosyltransferase activity;GO:0003824 catalytic activity;GO:0016757 transferase activity, transferring glycosyl groups;GO:0035251 UDP-glucosyltransferase activity;GO:0016758 transferase activity, transferring hexosyl groups;GO:0080046 quercetin 4'-O-glucosyltransferase activity;GO:0080044 quercetin 7-O-glucosyltransferase activity;GO:0080045 quercetin 3'-O-glucosyltransferase activit…	ko00943 Isoflavonoid biosynthesis;
BnaA04g00510D	44	91	0.796376	1.65499	1.0553	4.17856e-05	0.000239406	GO:0005737 cytoplasm;GO:0009507 chloroplast;GO:0044444 cytoplasmic part;GO:0009536 plastid;GO:0005623 cell;GO:0044464 cell part;GO:0005622 intracellular;GO:0043231 intracellular membrane-bounded organelle;GO:0043227 membrane-bounded organelle;GO:0044424 intracellular part;GO:0043229 intracellular organelle;GO:0043226 organelle;	GO:0044710 single-organism metabolic process;GO:0055114 oxidation-reduction process;GO:0044699 single-organism process;GO:0048731 system development;GO:0008152 metabolic process;GO:0048856 anatomical structure development;GO:0007275 multicellular organismal development;GO:0032502 developmental process;GO:0044707 single-multicellular organism process;GO:0032501 multicellular organismal process;GO:…	GO:0020037 heme binding;GO:0046906 tetrapyrrole binding;GO:0016491 oxidoreductase activity;GO:0004497 monooxygenase activity;GO:0009055 electron carrier activity;GO:0016705 oxidoreductase activity, acting on paired donors, with incorporation or reduction of molecular oxygen;GO:0019825 oxygen binding;GO:0003824 catalytic activity;GO:0005506 iron ion binding;GO:0046872 metal ion binding;GO:0043169 …	ko01110 Biosynthesis of secondary metabolites;ko01100 Metabolic pathways;ko00945 Stilbenoid, diarylheptanoid and gingerol biosynthesis;ko00903 Limonene and pinene degradation;
BnaA07g11450D	1919	3967	84.3962	175.306	1.05463	2.15868e-162	5.95737e-160	GO:0030054 cell junction;GO:0009506 plasmodesma;GO:0055044 symplast;GO:0005911 cell-cell junction;GO:0005829 cytosol;GO:0005794 Golgi apparatus;GO:0005737 cytoplasm;GO:0016020 membrane;GO:0044444 cytoplasmic part;GO:0005623 cell;GO:0044464 cell part;GO:0005622 intracellular;GO:0043231 intracellular membrane-bounded organelle;GO:0043227 membrane-bounded organelle;GO:0044424 intracellular part;GO:0…	GO:1901700 response to oxygen-containing compound;GO:0010035 response to inorganic substance;GO:0042221 response to chemical stimulus;GO:0009415 response to water stimulus;GO:0009414 response to water deprivation;GO:0006950 response to stress;GO:0050896 response to stimulus;GO:0009725 response to hormone stimulus;GO:0009719 response to endogenous stimulus;GO:0033993 response to lipid;GO:0009737 r…	GO:0003779 actin binding;GO:0008092 cytoskeletal protein binding;GO:0005515 protein binding;GO:0005488 binding;	ko03008 Ribosome biogenesis in eukaryotes;ko03013 RNA transport;
BnaC02g00130D	93	192	1.89102	3.92284	1.05274	2.6228e-09	2.76936e-08	GO:0005576 extracellular region;GO:0048046 apoplast;	GO:0006950 response to stress;GO:0050896 response to stimulus;GO:0007154 cell communication;GO:0051716 cellular response to stimulus;GO:0009607 response to biotic stimulus;GO:0051707 response to other organism;GO:0033554 cellular response to stress;GO:0006952 defense response;GO:0044699 single-organism process;GO:0002376 immune system process;GO:0009814 defense response, incompatible interaction;…	GO:0003824 catalytic activity;GO:0004190 aspartic-type endopeptidase activity;GO:0070001 aspartic-type peptidase activity;GO:0016787 hydrolase activity;GO:0008233 peptidase activity;GO:0004175 endopeptidase activity;GO:0070011 peptidase activity, acting on L-amino acid peptides;GO:0003677 DNA binding;GO:1901363 heterocyclic compound binding;GO:0097159 organic cyclic compound binding;GO:0003676 nu…	ko01100 Metabolic pathways;ko00240 Pyrimidine metabolism;ko03020 RNA polymerase;ko00230 Purine metabolism;
BnaC02g45330D	47	97	0.752574	1.56067	1.05226	2.42684e-05	0.000145238	GO:0071944 cell periphery;GO:0016020 membrane;GO:0005886 plasma membrane;GO:0005623 cell;GO:0044464 cell part;	GO:0006950 response to stress;GO:0050896 response to stimulus;GO:0044710 single-organism metabolic process;GO:0006952 defense response;GO:0044281 small molecule metabolic process;GO:0009451 RNA modification;GO:0008152 metabolic process;GO:0006066 alcohol metabolic process;GO:1901615 organic hydroxy compound metabolic process;GO:0006073 cellular glucan metabolic process;GO:0044042 glucan metabolic…	GO:0003824 catalytic activity;GO:0016787 hydrolase activity;GO:0016788 hydrolase activity, acting on ester bonds;GO:0008889 glycerophosphodiester phosphodiesterase activity;GO:0008081 phosphoric diester hydrolase activity;GO:0043167 ion binding;GO:0042578 phosphoric ester hydrolase activity;GO:0004713 protein tyrosine kinase activity;GO:0043168 anion binding;GO:1901363 heterocyclic compound bindi…	ko04075 Plant hormone signal transduction;
BnaC09g32440D	346	714	5.14995	10.6786	1.05209	1.43476e-30	5.2657e-29	GO:0071944 cell periphery;GO:0016020 membrane;GO:0005886 plasma membrane;GO:0005623 cell;GO:0044464 cell part;	-	-	ko03013 RNA transport;
BnaC06g10680D	426	878	35.6937	73.9203	1.0503	4.1264e-37	1.90291e-35	GO:0005737 cytoplasm;GO:0005623 cell;GO:0044464 cell part;GO:0005622 intracellular;GO:0044424 intracellular part;	GO:0044765 single-organism transport;GO:0006810 transport;GO:0051234 establishment of localization;GO:0051179 localization;GO:0044699 single-organism process;GO:0008152 metabolic process;GO:0044763 single-organism cellular process;GO:1901576 organic substance biosynthetic process;GO:0009058 biosynthetic process;GO:0006412 translation;GO:0044249 cellular biosynthetic process;GO:0009987 cellular pr…	GO:1901363 heterocyclic compound binding;GO:0097159 organic cyclic compound binding;GO:0003743 translation initiation factor activity;GO:0008135 translation factor activity, nucleic acid binding;GO:0003676 nucleic acid binding;GO:0005488 binding;GO:0003723 RNA binding;	ko03013 RNA transport;
BnaA08g21350D	481	991	12.8789	26.6621	1.04978	1.23065e-41	6.52735e-40	GO:0005737 cytoplasm;GO:0019005 SCF ubiquitin ligase complex;GO:0032991 macromolecular complex;GO:0031461 cullin-RING ubiquitin ligase complex;GO:0000151 ubiquitin ligase complex;GO:0043234 protein complex;GO:0005623 cell;GO:0044464 cell part;GO:0005634 nucleus;GO:0005622 intracellular;GO:0043231 intracellular membrane-bounded organelle;GO:0043227 membrane-bounded organelle;GO:0044424 intracellul…	GO:0042221 response to chemical stimulus;GO:0006950 response to stress;GO:0050896 response to stimulus;GO:0009725 response to hormone stimulus;GO:0010015 root morphogenesis;GO:0009719 response to endogenous stimulus;GO:0048364 root development;GO:0022622 root system development;GO:0010033 response to organic substance;GO:0051716 cellular response to stimulus;GO:0032870 cellular response to hormon…	GO:0003824 catalytic activity;GO:0016879 ligase activity, forming carbon-nitrogen bonds;GO:0016874 ligase activity;GO:0016881 acid-amino acid ligase activity;GO:0004842 ubiquitin-protein ligase activity;GO:0019787 small conjugating protein ligase activity;GO:0005515 protein binding;GO:0005488 binding;	ko04120 Ubiquitin mediated proteolysis;
BnaC04g40750D	51	105	0.346636	0.717101	1.04875	1.17837e-05	7.4852e-05	GO:0030054 cell junction;GO:0009506 plasmodesma;GO:0055044 symplast;GO:0005911 cell-cell junction;GO:0016020 membrane;	GO:0042221 response to chemical stimulus;GO:0050896 response to stimulus;GO:0044710 single-organism metabolic process;GO:0044765 single-organism transport;GO:0006810 transport;GO:0051234 establishment of localization;GO:0051179 localization;GO:0044281 small molecule metabolic process;GO:0044699 single-organism process;GO:1901565 organonitrogen compound catabolic process;GO:1901564 organonitrogen …	GO:0008509 anion transmembrane transporter activity;GO:0003824 catalytic activity;GO:0008514 organic anion transmembrane transporter activity;GO:0016787 hydrolase activity;GO:0015416 organic phosphonate transmembrane-transporting ATPase activity;GO:0015604 organic phosphonate transmembrane transporter activity;GO:0015605 organophosphate ester transmembrane transporter activity;GO:0015075 ion tran…	ko02010 ABC transporters;ko03040 Spliceosome;
BnaCnng59530D	602	1239	10.1055	20.8987	1.04827	1.66522e-51	1.1323e-49	GO:0005773 vacuole;GO:0005737 cytoplasm;GO:0044444 cytoplasmic part;GO:0005623 cell;GO:0044464 cell part;GO:0005634 nucleus;GO:0005622 intracellular;GO:0043231 intracellular membrane-bounded organelle;GO:0043227 membrane-bounded organelle;GO:0044424 intracellular part;GO:0043229 intracellular organelle;GO:0043226 organelle;	GO:1901700 response to oxygen-containing compound;GO:0010035 response to inorganic substance;GO:0042221 response to chemical stimulus;GO:0006950 response to stress;GO:0050896 response to stimulus;GO:0044710 single-organism metabolic process;GO:0006979 response to oxidative stress;GO:0009725 response to hormone stimulus;GO:0009719 response to endogenous stimulus;GO:0010033 response to organic subs…	GO:0003824 catalytic activity;GO:0080123 jasmonate-amino synthetase activity;GO:0019899 enzyme binding;GO:0070566 adenylyltransferase activity;GO:0043167 ion binding;GO:0016879 ligase activity, forming carbon-nitrogen bonds;GO:0043168 anion binding;GO:0016874 ligase activity;GO:0016881 acid-amino acid ligase activity;GO:1901363 heterocyclic compound binding;GO:0097159 organic cyclic compound bind…	ko04075 Plant hormone signal transduction;
BnaC04g50310D	4795	9863	91.0246	188.134	1.04743	0	0	GO:0005576 extracellular region;GO:0005737 cytoplasm;GO:0044444 cytoplasmic part;GO:0005783 endoplasmic reticulum;GO:0005623 cell;GO:0044464 cell part;GO:0005622 intracellular;GO:0043231 intracellular membrane-bounded organelle;GO:0043227 membrane-bounded organelle;GO:0044424 intracellular part;GO:0043229 intracellular organelle;GO:0043226 organelle;	GO:1901700 response to oxygen-containing compound;GO:0010035 response to inorganic substance;GO:0042221 response to chemical stimulus;GO:0009267 cellular response to starvation;GO:0042594 response to starvation;GO:0031669 cellular response to nutrient levels;GO:0031667 response to nutrient levels;GO:0031668 cellular response to extracellular stimulus;GO:0071496 cellular response to external stimu…	GO:0020037 heme binding;GO:0046906 tetrapyrrole binding;GO:0016491 oxidoreductase activity;GO:0004497 monooxygenase activity;GO:0009055 electron carrier activity;GO:0016705 oxidoreductase activity, acting on paired donors, with incorporation or reduction of molecular oxygen;GO:0019825 oxygen binding;GO:0003824 catalytic activity;GO:0005506 iron ion binding;GO:0046872 metal ion binding;GO:0043169 …	ko01110 Biosynthesis of secondary metabolites;ko01100 Metabolic pathways;ko00941 Flavonoid biosynthesis;ko00945 Stilbenoid, diarylheptanoid and gingerol biosynthesis;ko00903 Limonene and pinene degradation;ko00944 Flavone and flavonol biosynthesis;
BnaC08g23370D	1475	3032	41.1958	85.0898	1.04649	4.87128e-123	9.00919e-121	GO:0005737 cytoplasm;GO:0016020 membrane;GO:0044444 cytoplasmic part;GO:0016023 cytoplasmic membrane-bounded vesicle;GO:0031410 cytoplasmic vesicle;GO:0031982 vesicle;GO:0031988 membrane-bounded vesicle;GO:0005623 cell;GO:0044464 cell part;GO:0005622 intracellular;GO:0043231 intracellular membrane-bounded organelle;GO:0043227 membrane-bounded organelle;GO:0044424 intracellular part;GO:0043229 int…	-	GO:0003824 catalytic activity;GO:0016757 transferase activity, transferring glycosyl groups;GO:0016758 transferase activity, transferring hexosyl groups;GO:0008194 UDP-glycosyltransferase activity;GO:0008375 acetylglucosaminyltransferase activity;GO:0016740 transferase activity;	ko00500 Starch and sucrose metabolism;ko01100 Metabolic pathways;ko00040 Pentose and glucuronate interconversions;ko00565 Ether lipid metabolism;ko00564 Glycerophospholipid metabolism;ko04144 Endocytosis;
BnaA01g05120D	72	148	1.99942	4.12972	1.04646	2.01036e-07	1.67864e-06	GO:0005829 cytosol;GO:0005737 cytoplasm;GO:0044444 cytoplasmic part;GO:0005623 cell;GO:0044464 cell part;GO:0005634 nucleus;GO:0005622 intracellular;GO:0043231 intracellular membrane-bounded organelle;GO:0043227 membrane-bounded organelle;GO:0044424 intracellular part;GO:0043229 intracellular organelle;GO:0043226 organelle;	GO:0044710 single-organism metabolic process;GO:0019748 secondary metabolic process;GO:0044711 single-organism biosynthetic process;GO:0009698 phenylpropanoid metabolic process;GO:0043436 oxoacid metabolic process;GO:0006082 organic acid metabolic process;GO:0009808 lignin metabolic process;GO:0044281 small molecule metabolic process;GO:0044550 secondary metabolite biosynthetic process;GO:0032259…	GO:0003824 catalytic activity;GO:0008171 O-methyltransferase activity;GO:0008168 methyltransferase activity;GO:0016741 transferase activity, transferring one-carbon groups;GO:0046983 protein dimerization activity;GO:0016740 transferase activity;GO:0005515 protein binding;GO:0005488 binding;	ko00940 Phenylpropanoid biosynthesis;ko01110 Biosynthesis of secondary metabolites;ko01100 Metabolic pathways;ko00944 Flavone and flavonol biosynthesis;
BnaC02g39460D	685	1406	15.2352	31.4218	1.04435	7.29654e-58	5.5971e-56	-	-	-	ko00940 Phenylpropanoid biosynthesis;ko01110 Biosynthesis of secondary metabolites;ko00941 Flavonoid biosynthesis;ko00945 Stilbenoid, diarylheptanoid and gingerol biosynthesis;
BnaC07g38480D	41	84	1.98257	4.08141	1.0417	9.87278e-05	0.000526258	GO:0005730 nucleolus;GO:0005829 cytosol;GO:0043228 non-membrane-bounded organelle;GO:0043232 intracellular non-membrane-bounded organelle;GO:0031981 nuclear lumen;GO:0031974 membrane-enclosed lumen;GO:0043233 organelle lumen;GO:0070013 intracellular organelle lumen;GO:0044428 nuclear part;GO:0005737 cytoplasm;GO:0044444 cytoplasmic part;GO:0044422 organelle part;GO:0044446 intracellular organelle…	GO:0008152 metabolic process;GO:0009987 cellular process;GO:0071704 organic substance metabolic process;GO:1901360 organic cyclic compound metabolic process;GO:0006807 nitrogen compound metabolic process;GO:0006725 cellular aromatic compound metabolic process;GO:0044237 cellular metabolic process;GO:0044238 primary metabolic process;GO:0046483 heterocycle metabolic process;GO:0034641 cellular nit…	GO:1901363 heterocyclic compound binding;GO:0097159 organic cyclic compound binding;GO:0003676 nucleic acid binding;GO:0005488 binding;GO:0000166 nucleotide binding;GO:1901265 nucleoside phosphate binding;GO:0036094 small molecule binding;GO:0003723 RNA binding;	ko03040 Spliceosome;
BnaC06g17940D	108	221	5.58349	11.4805	1.03995	2.52292e-10	2.96674e-09	GO:0005737 cytoplasm;GO:0005739 mitochondrion;GO:0044444 cytoplasmic part;GO:0005623 cell;GO:0044464 cell part;GO:0005634 nucleus;GO:0005622 intracellular;GO:0043231 intracellular membrane-bounded organelle;GO:0043227 membrane-bounded organelle;GO:0044424 intracellular part;GO:0043229 intracellular organelle;GO:0043226 organelle;	GO:0048584 positive regulation of response to stimulus;GO:0065007 biological regulation;GO:0048583 regulation of response to stimulus;GO:0009787 regulation of abscisic acid mediated signaling pathway;GO:1901419 regulation of response to alcohol;GO:0050789 regulation of biological process;GO:0050794 regulation of cellular process;GO:0010647 positive regulation of cell communication;GO:0010646 regu…	GO:0004872 receptor activity;GO:0005515 protein binding;GO:0005488 binding;	ko04075 Plant hormone signal transduction;
BnaC01g12850D	92	188	4.25803	8.74311	1.03796	5.77232e-09	5.89574e-08	GO:0005794 Golgi apparatus;GO:0005737 cytoplasm;GO:0016020 membrane;GO:0044444 cytoplasmic part;GO:0031090 organelle membrane;GO:0005768 endosome;GO:0044422 organelle part;GO:0005802 trans-Golgi network;GO:0010008 endosome membrane;GO:0044440 endosomal part;GO:0044446 intracellular organelle part;GO:0032991 macromolecular complex;GO:0044425 membrane part;GO:0043234 protein complex;GO:0005623 cell…	GO:0006810 transport;GO:0051234 establishment of localization;GO:0051179 localization;	GO:0005215 transporter activity;GO:0005515 protein binding;GO:0005488 binding;	ko04144 Endocytosis;
BnaA01g07910D	144	294	1.93582	3.97133	1.03668	3.32982e-13	5.03636e-12	GO:0005618 cell wall;GO:0030312 external encapsulating structure;GO:0030054 cell junction;GO:0009506 plasmodesma;GO:0055044 symplast;GO:0005911 cell-cell junction;GO:0071944 cell periphery;GO:0043228 non-membrane-bounded organelle;GO:0043232 intracellular non-membrane-bounded organelle;GO:0005737 cytoplasm;GO:0009507 chloroplast;GO:0044444 cytoplasmic part;GO:0005777 peroxisome;GO:0042579 microbo…	GO:0044710 single-organism metabolic process;GO:0055114 oxidation-reduction process;GO:0044711 single-organism biosynthetic process;GO:0043436 oxoacid metabolic process;GO:0006082 organic acid metabolic process;GO:0044281 small molecule metabolic process;GO:0044699 single-organism process;GO:0044283 small molecule biosynthetic process;GO:0019752 carboxylic acid metabolic process;GO:0048731 system…	GO:0016491 oxidoreductase activity;GO:0016829 lyase activity;GO:0016616 oxidoreductase activity, acting on the CH-OH group of donors, NAD or NADP as acceptor;GO:0048037 cofactor binding;GO:0050662 coenzyme binding;GO:0016614 oxidoreductase activity, acting on CH-OH group of donors;GO:0003824 catalytic activity;GO:0016835 carbon-oxygen lyase activity;GO:0016854 racemase and epimerase activity;GO:0…	ko01100 Metabolic pathways;ko00592 alpha-Linolenic acid metabolism;ko00071 Fatty acid metabolism;
BnaC09g13100D	458	935	21.7146	44.5436	1.03655	1.32237e-38	6.42976e-37	GO:0071944 cell periphery;GO:0016020 membrane;GO:0005886 plasma membrane;GO:0005623 cell;GO:0044464 cell part;	GO:0043086 negative regulation of catalytic activity;GO:0065009 regulation of molecular function;GO:0044092 negative regulation of molecular function;GO:0050790 regulation of catalytic activity;GO:0065007 biological regulation;GO:0050789 regulation of biological process;GO:0019222 regulation of metabolic process;	GO:0004857 enzyme inhibitor activity;GO:0030599 pectinesterase activity;GO:0052689 carboxylic ester hydrolase activity;GO:0003824 catalytic activity;GO:0030234 enzyme regulator activity;GO:0046910 pectinesterase inhibitor activity;GO:0016787 hydrolase activity;GO:0016788 hydrolase activity, acting on ester bonds;	ko00500 Starch and sucrose metabolism;ko01100 Metabolic pathways;ko00040 Pentose and glucuronate interconversions;
BnaA01g25190D	232	473	11.2184	22.9822	1.03465	2.85464e-20	6.71587e-19	GO:0005623 cell;GO:0044464 cell part;GO:0005634 nucleus;GO:0005622 intracellular;GO:0043231 intracellular membrane-bounded organelle;GO:0043227 membrane-bounded organelle;GO:0044424 intracellular part;GO:0043229 intracellular organelle;GO:0043226 organelle;	GO:1901700 response to oxygen-containing compound;GO:0042221 response to chemical stimulus;GO:1901698 response to nitrogen compound;GO:0050896 response to stimulus;GO:0044710 single-organism metabolic process;GO:0009719 response to endogenous stimulus;GO:0010033 response to organic substance;GO:0044711 single-organism biosynthetic process;GO:0043436 oxoacid metabolic process;GO:0006082 organic ac…	GO:0046872 metal ion binding;GO:0043169 cation binding;GO:0003677 DNA binding;GO:0043167 ion binding;GO:0001071 nucleic acid binding transcription factor activity;GO:0003700 sequence-specific DNA binding transcription factor activity;GO:0046914 transition metal ion binding;GO:1901363 heterocyclic compound binding;GO:0097159 organic cyclic compound binding;GO:0003676 nucleic acid binding;GO:000548…	ko01100 Metabolic pathways;ko00565 Ether lipid metabolism;ko00564 Glycerophospholipid metabolism;ko04144 Endocytosis;
BnaC09g51060D	2101	4280	23.6075	48.3231	1.03347	2.1551e-169	6.26567e-167	GO:0005737 cytoplasm;GO:0005739 mitochondrion;GO:0044444 cytoplasmic part;GO:0005623 cell;GO:0044464 cell part;GO:0005622 intracellular;GO:0043231 intracellular membrane-bounded organelle;GO:0043227 membrane-bounded organelle;GO:0044424 intracellular part;GO:0043229 intracellular organelle;GO:0043226 organelle;	GO:0008152 metabolic process;GO:1901576 organic substance biosynthetic process;GO:0009058 biosynthetic process;GO:0044249 cellular biosynthetic process;GO:0009987 cellular process;GO:0005991 trehalose metabolic process;GO:0044262 cellular carbohydrate metabolic process;GO:0071704 organic substance metabolic process;GO:0005992 trehalose biosynthetic process;GO:0005975 carbohydrate metabolic proces…	GO:0046527 glucosyltransferase activity;GO:0003824 catalytic activity;GO:0016757 transferase activity, transferring glycosyl groups;GO:0035251 UDP-glucosyltransferase activity;GO:0016758 transferase activity, transferring hexosyl groups;GO:0008194 UDP-glycosyltransferase activity;GO:0016787 hydrolase activity;GO:0003825 alpha,alpha-trehalose-phosphate synthase (UDP-forming) activity;GO:0004805 tr…	ko00500 Starch and sucrose metabolism;
BnaCnng47490D	154	313	3.99144	8.15155	1.03017	7.79482e-14	1.23391e-12	GO:0071944 cell periphery;GO:0016020 membrane;GO:0005886 plasma membrane;GO:0005623 cell;GO:0044464 cell part;	GO:0044699 single-organism process;GO:0008152 metabolic process;GO:0044763 single-organism cellular process;GO:0009987 cellular process;GO:0071704 organic substance metabolic process;GO:0044237 cellular metabolic process;GO:0044238 primary metabolic process;GO:0071840 cellular component organization or biogenesis;GO:0006944 cellular membrane fusion;GO:0061025 membrane fusion;GO:0016043 cellular c…	GO:0003824 catalytic activity;GO:0043167 ion binding;GO:0043168 anion binding;GO:1901363 heterocyclic compound binding;GO:0097159 organic cyclic compound binding;GO:0016740 transferase activity;GO:0005524 ATP binding;GO:0005488 binding;GO:0030554 adenyl nucleotide binding;GO:0032559 adenyl ribonucleotide binding;GO:0004672 protein kinase activity;GO:0000166 nucleotide binding;GO:1901265 nucleosid…	ko04626 Plant-pathogen interaction;
BnaA04g05790D	1494	3033	43.2167	88.1577	1.0285	1.11185e-119	1.96869e-117	GO:0005576 extracellular region;GO:0005737 cytoplasm;GO:0016020 membrane;GO:0044444 cytoplasmic part;GO:0016023 cytoplasmic membrane-bounded vesicle;GO:0031410 cytoplasmic vesicle;GO:0031982 vesicle;GO:0031988 membrane-bounded vesicle;GO:0005623 cell;GO:0044464 cell part;GO:0005622 intracellular;GO:0043231 intracellular membrane-bounded organelle;GO:0043227 membrane-bounded organelle;GO:0044424 i…	-	GO:0003824 catalytic activity;GO:0016757 transferase activity, transferring glycosyl groups;GO:0016758 transferase activity, transferring hexosyl groups;GO:0008194 UDP-glycosyltransferase activity;GO:0008375 acetylglucosaminyltransferase activity;GO:0016740 transferase activity;	ko01100 Metabolic pathways;ko00240 Pyrimidine metabolism;ko03020 RNA polymerase;ko00230 Purine metabolism;
BnaC03g04470D	102	207	2.03569	4.15115	1.028	1.33289e-09	1.45747e-08	-	GO:0042221 response to chemical stimulus;GO:0050896 response to stimulus;GO:0009725 response to hormone stimulus;GO:0009719 response to endogenous stimulus;GO:0010033 response to organic substance;GO:0007154 cell communication;GO:0051716 cellular response to stimulus;GO:0010260 organ senescence;GO:0032870 cellular response to hormone stimulus;GO:0071495 cellular response to endogenous stimulus;GO…	GO:0046872 metal ion binding;GO:0043169 cation binding;GO:0043167 ion binding;GO:0005488 binding;	ko03013 RNA transport;
BnaC06g23100D	76	154	3.17028	6.45494	1.02579	1.81653e-07	1.52563e-06	GO:0005794 Golgi apparatus;GO:0005737 cytoplasm;GO:0044444 cytoplasmic part;GO:0005623 cell;GO:0044464 cell part;GO:0005622 intracellular;GO:0043231 intracellular membrane-bounded organelle;GO:0043227 membrane-bounded organelle;GO:0044424 intracellular part;GO:0043229 intracellular organelle;GO:0043226 organelle;	-	GO:0046872 metal ion binding;GO:0043169 cation binding;GO:0043167 ion binding;GO:0046914 transition metal ion binding;GO:0005488 binding;GO:0008270 zinc ion binding;	ko03060 Protein export;
BnaA02g10970D	1897	3842	33.3413	67.8515	1.02507	2.9169e-150	7.13066e-148	-	GO:1901700 response to oxygen-containing compound;GO:0010035 response to inorganic substance;GO:0042221 response to chemical stimulus;GO:0009415 response to water stimulus;GO:0009414 response to water deprivation;GO:0006950 response to stress;GO:0050896 response to stimulus;GO:0042538 hyperosmotic salinity response;GO:0009725 response to hormone stimulus;GO:0009719 response to endogenous stimulus…	-	ko03013 RNA transport;
BnaAnng27700D	82	166	3.36283	6.84049	1.02442	6.24274e-08	5.58e-07	GO:0005773 vacuole;GO:0005794 Golgi apparatus;GO:0005737 cytoplasm;GO:0016020 membrane;GO:0044444 cytoplasmic part;GO:0031090 organelle membrane;GO:0005768 endosome;GO:0044422 organelle part;GO:0010008 endosome membrane;GO:0044440 endosomal part;GO:0044446 intracellular organelle part;GO:0005623 cell;GO:0044464 cell part;GO:0005622 intracellular;GO:0043231 intracellular membrane-bounded organelle…	GO:0044765 single-organism transport;GO:0006810 transport;GO:0051234 establishment of localization;GO:0051179 localization;GO:0044699 single-organism process;GO:0044763 single-organism cellular process;GO:0071702 organic substance transport;GO:0044767 single-organism developmental process;GO:0048856 anatomical structure development;GO:0048869 cellular developmental process;GO:0032502 developmenta…	GO:0005484 SNAP receptor activity;GO:0005515 protein binding;GO:0005488 binding;	ko04130 SNARE interactions in vesicular transport;
BnaC04g56840D	181	366	6.44401	13.0932	1.02279	9.3108e-16	1.68278e-14	GO:0005623 cell;GO:0044464 cell part;GO:0005634 nucleus;GO:0005622 intracellular;GO:0043231 intracellular membrane-bounded organelle;GO:0043227 membrane-bounded organelle;GO:0044424 intracellular part;GO:0043229 intracellular organelle;GO:0043226 organelle;	GO:1901700 response to oxygen-containing compound;GO:0042221 response to chemical stimulus;GO:0006950 response to stress;GO:0050896 response to stimulus;GO:0009725 response to hormone stimulus;GO:0009719 response to endogenous stimulus;GO:0033993 response to lipid;GO:0009737 response to abscisic acid stimulus;GO:0010033 response to organic substance;GO:0097305 response to alcohol;GO:0007154 cell …	GO:0043565 sequence-specific DNA binding;GO:0003677 DNA binding;GO:0046983 protein dimerization activity;GO:0001071 nucleic acid binding transcription factor activity;GO:0003700 sequence-specific DNA binding transcription factor activity;GO:1901363 heterocyclic compound binding;GO:0097159 organic cyclic compound binding;GO:0005515 protein binding;GO:0003676 nucleic acid binding;GO:0005488 binding;	ko04075 Plant hormone signal transduction;
BnaA08g24600D	279	564	7.70374	15.6482	1.02236	1.95056e-23	5.39988e-22	GO:0071944 cell periphery;GO:0005829 cytosol;GO:0005794 Golgi apparatus;GO:0005737 cytoplasm;GO:0016020 membrane;GO:0005886 plasma membrane;GO:0044444 cytoplasmic part;GO:0005623 cell;GO:0044464 cell part;GO:0005622 intracellular;GO:0043231 intracellular membrane-bounded organelle;GO:0043227 membrane-bounded organelle;GO:0044424 intracellular part;GO:0043229 intracellular organelle;GO:0043226 org…	GO:0006950 response to stress;GO:0050896 response to stimulus;GO:0044699 single-organism process;GO:0008152 metabolic process;GO:0007275 multicellular organismal development;GO:0032502 developmental process;GO:1901576 organic substance biosynthetic process;GO:0006012 galactose metabolic process;GO:0009058 biosynthetic process;GO:0044707 single-multicellular organism process;GO:0032501 multicellul…	GO:0048037 cofactor binding;GO:0050662 coenzyme binding;GO:0003824 catalytic activity;GO:0016854 racemase and epimerase activity;GO:0016853 isomerase activity;GO:0016857 racemase and epimerase activity, acting on carbohydrates and derivatives;GO:0003978 UDP-glucose 4-epimerase activity;GO:0046983 protein dimerization activity;GO:1901363 heterocyclic compound binding;GO:0097159 organic cyclic comp…	ko01110 Biosynthesis of secondary metabolites;ko01100 Metabolic pathways;ko00520 Amino sugar and nucleotide sugar metabolism;ko00052 Galactose metabolism;
BnaA03g20660D	471	952	18.7617	38.1043	1.02217	2.00974e-38	9.69189e-37	GO:0005618 cell wall;GO:0030312 external encapsulating structure;GO:0022626 cytosolic ribosome;GO:0044445 cytosolic part;GO:0030054 cell junction;GO:0009506 plasmodesma;GO:0055044 symplast;GO:0005911 cell-cell junction;GO:0005730 nucleolus;GO:0005840 ribosome;GO:0005773 vacuole;GO:0044391 ribosomal subunit;GO:0071944 cell periphery;GO:0030529 ribonucleoprotein complex;GO:0005829 cytosol;GO:004322…	GO:0001510 RNA methylation;GO:0009451 RNA modification;GO:0043414 macromolecule methylation;GO:0032259 methylation;GO:0008152 metabolic process;GO:1901576 organic substance biosynthetic process;GO:0009058 biosynthetic process;GO:0006412 translation;GO:0044249 cellular biosynthetic process;GO:0009987 cellular process;GO:0071704 organic substance metabolic process;GO:1901360 organic cyclic compound…	GO:0005198 structural molecule activity;GO:0003735 structural constituent of ribosome;	ko03010 Ribosome;
BnaC08g35820D	2081	4199	50.692	102.778	1.0197	1.21232e-162	3.35879e-160	GO:0005576 extracellular region;GO:0048046 apoplast;GO:0022626 cytosolic ribosome;GO:0044445 cytosolic part;GO:0005840 ribosome;GO:0030529 ribonucleoprotein complex;GO:0005829 cytosol;GO:0043228 non-membrane-bounded organelle;GO:0043232 intracellular non-membrane-bounded organelle;GO:0009570 chloroplast stroma;GO:0009532 plastid stroma;GO:0005737 cytoplasm;GO:0016020 membrane;GO:0009507 chloropla…	GO:1901700 response to oxygen-containing compound;GO:0010035 response to inorganic substance;GO:0042221 response to chemical stimulus;GO:0006950 response to stress;GO:0050896 response to stimulus;GO:0044710 single-organism metabolic process;GO:0006979 response to oxidative stress;GO:0009725 response to hormone stimulus;GO:0009719 response to endogenous stimulus;GO:0019748 secondary metabolic proc…	GO:0016829 lyase activity;GO:0003824 catalytic activity;GO:0016830 carbon-carbon lyase activity;GO:0016832 aldehyde-lyase activity;	ko01110 Biosynthesis of secondary metabolites;ko01100 Metabolic pathways;ko00030 Pentose phosphate pathway;ko00010 Glycolysis / Gluconeogenesis;ko00710 Carbon fixation in photosynthetic organisms;ko00051 Fructose and mannose metabolism;
BnaC03g24270D	353	712	12.1235	24.5709	1.01914	5.0649e-29	1.74551e-27	GO:0005576 extracellular region;GO:0005618 cell wall;GO:0030312 external encapsulating structure;GO:0009505 plant-type cell wall;GO:0048046 apoplast;GO:0005773 vacuole;GO:0071944 cell periphery;GO:0005774 vacuolar membrane;GO:0044437 vacuolar part;GO:0005737 cytoplasm;GO:0016020 membrane;GO:0009507 chloroplast;GO:0000325 plant-type vacuole;GO:0044444 cytoplasmic part;GO:0009536 plastid;GO:0005783…	GO:1901700 response to oxygen-containing compound;GO:0042221 response to chemical stimulus;GO:0050896 response to stimulus;GO:0044710 single-organism metabolic process;GO:0009725 response to hormone stimulus;GO:0009719 response to endogenous stimulus;GO:0019748 secondary metabolic process;GO:0010033 response to organic substance;GO:0044711 single-organism biosynthetic process;GO:0009698 phenylpro…	GO:0004568 chitinase activity;GO:0004553 hydrolase activity, hydrolyzing O-glycosyl compounds;GO:0016798 hydrolase activity, acting on glycosyl bonds;GO:0008061 chitin binding;GO:0097367 carbohydrate derivative binding;GO:0003824 catalytic activity;GO:0016787 hydrolase activity;GO:0016853 isomerase activity;GO:0016872 intramolecular lyase activity;GO:0005515 protein binding;GO:0005488 binding;	ko01110 Biosynthesis of secondary metabolites;ko00520 Amino sugar and nucleotide sugar metabolism;
BnaA03g18760D	376	758	5.10405	10.3391	1.0184	9.34176e-31	3.45905e-29	GO:0030054 cell junction;GO:0009506 plasmodesma;GO:0055044 symplast;GO:0005911 cell-cell junction;GO:0005829 cytosol;GO:0005737 cytoplasm;GO:0005739 mitochondrion;GO:0016020 membrane;GO:0009507 chloroplast;GO:0044444 cytoplasmic part;GO:0009536 plastid;GO:0005623 cell;GO:0044464 cell part;GO:0005622 intracellular;GO:0043231 intracellular membrane-bounded organelle;GO:0043227 membrane-bounded orga…	GO:1901700 response to oxygen-containing compound;GO:0010035 response to inorganic substance;GO:0042221 response to chemical stimulus;GO:0009415 response to water stimulus;GO:0009414 response to water deprivation;GO:0006950 response to stress;GO:0050896 response to stimulus;GO:0044710 single-organism metabolic process;GO:0042538 hyperosmotic salinity response;GO:0006979 response to oxidative stre…	GO:0016491 oxidoreductase activity;GO:0017084 delta1-pyrroline-5-carboxylate synthetase activity;GO:0003824 catalytic activity;GO:0004350 glutamate-5-semialdehyde dehydrogenase activity;GO:0004349 glutamate 5-kinase activity;GO:0016903 oxidoreductase activity, acting on the aldehyde or oxo group of donors;GO:0019202 amino acid kinase activity;GO:0016774 phosphotransferase activity, carboxyl group…	ko01100 Metabolic pathways;ko00330 Arginine and proline metabolism;
BnaA08g10610D	65	131	0.982522	1.9897	1.01799	1.75682e-06	1.28128e-05	GO:0005576 extracellular region;GO:0071944 cell periphery;GO:0016020 membrane;GO:0005886 plasma membrane;GO:0005623 cell;GO:0044464 cell part;	GO:1901700 response to oxygen-containing compound;GO:0042221 response to chemical stimulus;GO:1901698 response to nitrogen compound;GO:0006950 response to stress;GO:0050896 response to stimulus;GO:0044710 single-organism metabolic process;GO:0006979 response to oxidative stress;GO:0009725 response to hormone stimulus;GO:0009719 response to endogenous stimulus;GO:0033993 response to lipid;GO:00097…	GO:0003824 catalytic activity;GO:0043167 ion binding;GO:0004713 protein tyrosine kinase activity;GO:0043168 anion binding;GO:1901363 heterocyclic compound binding;GO:0097159 organic cyclic compound binding;GO:0016740 transferase activity;GO:0005524 ATP binding;GO:0004674 protein serine/threonine kinase activity;GO:0005488 binding;GO:0030554 adenyl nucleotide binding;GO:0032559 adenyl ribonucleoti…	ko04075 Plant hormone signal transduction;ko04626 Plant-pathogen interaction;
BnaC01g00400D	262	528	4.56359	9.24117	1.01791	6.79308e-22	1.74201e-20	GO:0005576 extracellular region;GO:0005737 cytoplasm;GO:0009507 chloroplast;GO:0044444 cytoplasmic part;GO:0009536 plastid;GO:0005623 cell;GO:0044464 cell part;GO:0005622 intracellular;GO:0043231 intracellular membrane-bounded organelle;GO:0043227 membrane-bounded organelle;GO:0044424 intracellular part;GO:0043229 intracellular organelle;GO:0043226 organelle;	GO:1901700 response to oxygen-containing compound;GO:0042221 response to chemical stimulus;GO:0050896 response to stimulus;GO:0044710 single-organism metabolic process;GO:0009725 response to hormone stimulus;GO:0009719 response to endogenous stimulus;GO:0033993 response to lipid;GO:0010033 response to organic substance;GO:0055114 oxidation-reduction process;GO:0007154 cell communication;GO:005171…	GO:0020037 heme binding;GO:0046906 tetrapyrrole binding;GO:0016491 oxidoreductase activity;GO:0004497 monooxygenase activity;GO:0009055 electron carrier activity;GO:0016705 oxidoreductase activity, acting on paired donors, with incorporation or reduction of molecular oxygen;GO:0019825 oxygen binding;GO:0003824 catalytic activity;GO:0005506 iron ion binding;GO:0046872 metal ion binding;GO:0043169 …	ko01110 Biosynthesis of secondary metabolites;ko01100 Metabolic pathways;ko00945 Stilbenoid, diarylheptanoid and gingerol biosynthesis;ko00903 Limonene and pinene degradation;ko00073 Cutin, suberine and wax biosynthesis;
BnaA09g30130D	286	576	16.9497	34.3009	1.01699	1.04222e-23	2.9219e-22	GO:0005576 extracellular region;GO:0031225 anchored to membrane;GO:0031224 intrinsic to membrane;GO:0016020 membrane;GO:0044425 membrane part;	GO:0044710 single-organism metabolic process;GO:0044711 single-organism biosynthetic process;GO:0044281 small molecule metabolic process;GO:0044283 small molecule biosynthetic process;GO:0046165 alcohol biosynthetic process;GO:1901617 organic hydroxy compound biosynthetic process;GO:0008152 metabolic process;GO:0006066 alcohol metabolic process;GO:1901615 organic hydroxy compound metabolic proces…	-	ko01100 Metabolic pathways;ko00565 Ether lipid metabolism;ko00564 Glycerophospholipid metabolism;ko04144 Endocytosis;
BnaA10g00540D	191	384	9.82226	19.8425	1.01447	2.93254e-16	5.48969e-15	GO:0005623 cell;GO:0044464 cell part;GO:0005634 nucleus;GO:0005622 intracellular;GO:0043231 intracellular membrane-bounded organelle;GO:0043227 membrane-bounded organelle;GO:0044424 intracellular part;GO:0043229 intracellular organelle;GO:0043226 organelle;	GO:1901700 response to oxygen-containing compound;GO:0042221 response to chemical stimulus;GO:0050896 response to stimulus;GO:0009725 response to hormone stimulus;GO:0009719 response to endogenous stimulus;GO:0033993 response to lipid;GO:0009737 response to abscisic acid stimulus;GO:0010033 response to organic substance;GO:0097305 response to alcohol;GO:0007154 cell communication;GO:0051716 cellu…	GO:0008289 lipid binding;GO:0031406 carboxylic acid binding;GO:0033293 monocarboxylic acid binding;GO:0042562 hormone binding;GO:0004872 receptor activity;GO:0043167 ion binding;GO:0043178 alcohol binding;GO:0043168 anion binding;GO:0005515 protein binding;GO:0005488 binding;GO:0036094 small molecule binding;	ko04075 Plant hormone signal transduction;
BnaC08g27940D	107	215	2.81075	5.67498	1.01366	1.00345e-09	1.1117e-08	GO:0005576 extracellular region;GO:0005618 cell wall;GO:0030312 external encapsulating structure;GO:0009505 plant-type cell wall;GO:0030054 cell junction;GO:0009506 plasmodesma;GO:0055044 symplast;GO:0005911 cell-cell junction;GO:0005773 vacuole;GO:0071944 cell periphery;GO:0005737 cytoplasm;GO:0016020 membrane;GO:0009507 chloroplast;GO:0005886 plasma membrane;GO:0044444 cytoplasmic part;GO:00095…	GO:1901700 response to oxygen-containing compound;GO:0042221 response to chemical stimulus;GO:0050896 response to stimulus;GO:0044710 single-organism metabolic process;GO:0019748 secondary metabolic process;GO:0010033 response to organic substance;GO:0044711 single-organism biosynthetic process;GO:0009698 phenylpropanoid metabolic process;GO:0042445 hormone metabolic process;GO:0042446 hormone bi…	GO:0016829 lyase activity;GO:0003824 catalytic activity;GO:0016840 carbon-nitrogen lyase activity;GO:0016843 amine-lyase activity;GO:0016844 strictosidine synthase activity;	ko01110 Biosynthesis of secondary metabolites;ko01100 Metabolic pathways;ko00901 Indole alkaloid biosynthesis;
BnaCnng58360D	250	502	10.4286	21.0414	1.01269	9.90612e-21	2.39022e-19	GO:0071944 cell periphery;GO:0005737 cytoplasm;GO:0016020 membrane;GO:0005886 plasma membrane;GO:0005623 cell;GO:0044464 cell part;GO:0005622 intracellular;GO:0044424 intracellular part;	GO:1901700 response to oxygen-containing compound;GO:0042221 response to chemical stimulus;GO:0009267 cellular response to starvation;GO:0042594 response to starvation;GO:0031669 cellular response to nutrient levels;GO:0031667 response to nutrient levels;GO:0031668 cellular response to extracellular stimulus;GO:0071496 cellular response to external stimulus;GO:0009991 response to extracellular st…	GO:0003824 catalytic activity;GO:0043167 ion binding;GO:0043168 anion binding;GO:1901363 heterocyclic compound binding;GO:0097159 organic cyclic compound binding;GO:0016740 transferase activity;GO:0005524 ATP binding;GO:0004674 protein serine/threonine kinase activity;GO:0005515 protein binding;GO:0005488 binding;GO:0030554 adenyl nucleotide binding;GO:0032559 adenyl ribonucleotide binding;GO:000…	ko04140 Regulation of autophagy;
BnaC08g35240D	1383	2770	26.3052	52.9403	1.00902	3.90336e-106	5.84255e-104	GO:0005737 cytoplasm;GO:0005623 cell;GO:0044464 cell part;GO:0005622 intracellular;GO:0044424 intracellular part;	GO:1901700 response to oxygen-containing compound;GO:0010035 response to inorganic substance;GO:0042221 response to chemical stimulus;GO:0009267 cellular response to starvation;GO:0042594 response to starvation;GO:0031669 cellular response to nutrient levels;GO:0031667 response to nutrient levels;GO:0031668 cellular response to extracellular stimulus;GO:0071496 cellular response to external stimu…	GO:0003824 catalytic activity;GO:0016853 isomerase activity;GO:0016872 intramolecular lyase activity;GO:1901363 heterocyclic compound binding;GO:0097159 organic cyclic compound binding;GO:0005515 protein binding;GO:0005488 binding;GO:0000166 nucleotide binding;GO:1901265 nucleoside phosphate binding;GO:0036094 small molecule binding;	ko01110 Biosynthesis of secondary metabolites;ko01100 Metabolic pathways;ko00562 Inositol phosphate metabolism;
BnaC03g78230D	3709	7424	71.3847	143.573	1.0081	1.15648e-280	6.33368e-278	GO:0005829 cytosol;GO:0005737 cytoplasm;GO:0044444 cytoplasmic part;GO:0005623 cell;GO:0044464 cell part;GO:0005622 intracellular;GO:0044424 intracellular part;	GO:1901700 response to oxygen-containing compound;GO:0010035 response to inorganic substance;GO:0042221 response to chemical stimulus;GO:0009415 response to water stimulus;GO:0009414 response to water deprivation;GO:0006950 response to stress;GO:0050896 response to stimulus;GO:0044710 single-organism metabolic process;GO:0006979 response to oxidative stress;GO:0009725 response to hormone stimulus…	GO:0016491 oxidoreductase activity;GO:0003824 catalytic activity;GO:0016903 oxidoreductase activity, acting on the aldehyde or oxo group of donors;GO:0016620 oxidoreductase activity, acting on the aldehyde or oxo group of donors, NAD or NADP as acceptor;GO:0004028 3-chloroallyl aldehyde dehydrogenase activity;	ko01110 Biosynthesis of secondary metabolites;ko00380 Tryptophan metabolism;ko01100 Metabolic pathways;ko00620 Pyruvate metabolism;ko00010 Glycolysis / Gluconeogenesis;ko00053 Ascorbate and aldarate metabolism;ko00260 Glycine, serine and threonine metabolism;ko00640 Propanoate metabolism;ko00300 Lysine biosynthesis;ko00330 Arginine and proline metabolism;ko00410 beta-Alanine metabolism;ko00340 Hi…
BnaA07g19110D	59	118	0.94472	1.89854	1.00693	6.9872e-06	4.61776e-05	GO:0005623 cell;GO:0044464 cell part;GO:0005634 nucleus;GO:0005622 intracellular;GO:0043231 intracellular membrane-bounded organelle;GO:0043227 membrane-bounded organelle;GO:0044424 intracellular part;GO:0043229 intracellular organelle;GO:0043226 organelle;	GO:0008152 metabolic process;GO:0009987 cellular process;GO:0071704 organic substance metabolic process;GO:0044237 cellular metabolic process;GO:0044238 primary metabolic process;GO:0006468 protein phosphorylation;GO:0043170 macromolecule metabolic process;GO:0006793 phosphorus metabolic process;GO:0006796 phosphate-containing compound metabolic process;GO:0043412 macromolecule modification;GO:00…	GO:0003824 catalytic activity;GO:0043167 ion binding;GO:0004683 calmodulin-dependent protein kinase activity;GO:0043168 anion binding;GO:1901363 heterocyclic compound binding;GO:0097159 organic cyclic compound binding;GO:0016740 transferase activity;GO:0005524 ATP binding;GO:0004674 protein serine/threonine kinase activity;GO:0005488 binding;GO:0030554 adenyl nucleotide binding;GO:0032559 adenyl …	ko04140 Regulation of autophagy;
BnaA01g34770D	113	226	2.52481	5.07395	1.00693	4.68098e-10	5.36426e-09	GO:0005576 extracellular region;GO:0030054 cell junction;GO:0009506 plasmodesma;GO:0055044 symplast;GO:0005911 cell-cell junction;GO:0005737 cytoplasm;GO:0044444 cytoplasmic part;GO:0005783 endoplasmic reticulum;GO:0005623 cell;GO:0044464 cell part;GO:0005622 intracellular;GO:0043231 intracellular membrane-bounded organelle;GO:0043227 membrane-bounded organelle;GO:0044424 intracellular part;GO:00…	GO:1901700 response to oxygen-containing compound;GO:0010035 response to inorganic substance;GO:0042221 response to chemical stimulus;GO:1901698 response to nitrogen compound;GO:0009415 response to water stimulus;GO:0009414 response to water deprivation;GO:0006950 response to stress;GO:0050896 response to stimulus;GO:0044710 single-organism metabolic process;GO:0009725 response to hormone stimulu…	GO:0020037 heme binding;GO:0046906 tetrapyrrole binding;GO:0016491 oxidoreductase activity;GO:0016829 lyase activity;GO:0004497 monooxygenase activity;GO:0009055 electron carrier activity;GO:0016705 oxidoreductase activity, acting on paired donors, with incorporation or reduction of molecular oxygen;GO:0019825 oxygen binding;GO:0003824 catalytic activity;GO:0005506 iron ion binding;GO:0010298 dih…	ko01110 Biosynthesis of secondary metabolites;ko01100 Metabolic pathways;ko00945 Stilbenoid, diarylheptanoid and gingerol biosynthesis;ko00903 Limonene and pinene degradation;
BnaA07g34540D	42	84	0.532918	1.07097	1.00693	0.000152712	0.000781865	GO:0005623 cell;GO:0044464 cell part;GO:0005634 nucleus;GO:0005622 intracellular;GO:0043231 intracellular membrane-bounded organelle;GO:0043227 membrane-bounded organelle;GO:0044424 intracellular part;GO:0043229 intracellular organelle;GO:0043226 organelle;	GO:0044710 single-organism metabolic process;GO:0044711 single-organism biosynthetic process;GO:0044281 small molecule metabolic process;GO:0044283 small molecule biosynthetic process;GO:0008202 steroid metabolic process;GO:0046165 alcohol biosynthetic process;GO:0006694 steroid biosynthetic process;GO:1901617 organic hydroxy compound biosynthetic process;GO:0016126 sterol biosynthetic process;GO…	GO:0003824 catalytic activity;GO:0042299 lupeol synthase activity;GO:0031559 oxidosqualene cyclase activity;GO:0016866 intramolecular transferase activity;GO:0016853 isomerase activity;	ko01110 Biosynthesis of secondary metabolites;ko00909 Sesquiterpenoid and triterpenoid biosynthesis;
BnaA05g12330D	41	82	2.00249	4.02428	1.00693	0.000183407	0.000921063	GO:0005737 cytoplasm;GO:0009507 chloroplast;GO:0044444 cytoplasmic part;GO:0009536 plastid;GO:0005623 cell;GO:0044464 cell part;GO:0005622 intracellular;GO:0043231 intracellular membrane-bounded organelle;GO:0043227 membrane-bounded organelle;GO:0044424 intracellular part;GO:0043229 intracellular organelle;GO:0043226 organelle;	GO:1901700 response to oxygen-containing compound;GO:0042221 response to chemical stimulus;GO:0006950 response to stress;GO:0050896 response to stimulus;GO:0009725 response to hormone stimulus;GO:0009719 response to endogenous stimulus;GO:0033993 response to lipid;GO:0009737 response to abscisic acid stimulus;GO:0010033 response to organic substance;GO:0097305 response to alcohol;GO:0007154 cell …	GO:0003824 catalytic activity;GO:0016787 hydrolase activity;GO:0016788 hydrolase activity, acting on ester bonds;GO:0004721 phosphoprotein phosphatase activity;GO:0016791 phosphatase activity;GO:0004722 protein serine/threonine phosphatase activity;GO:0042578 phosphoric ester hydrolase activity;	ko04075 Plant hormone signal transduction;
BnaCnng03910D	117	234	2.76012	5.54684	1.00693	2.31084e-10	2.7278e-09	GO:0005794 Golgi apparatus;GO:0005737 cytoplasm;GO:0005795 Golgi stack;GO:0044444 cytoplasmic part;GO:0044422 organelle part;GO:0044446 intracellular organelle part;GO:0044431 Golgi apparatus part;GO:0005623 cell;GO:0044464 cell part;GO:0005622 intracellular;GO:0043231 intracellular membrane-bounded organelle;GO:0043227 membrane-bounded organelle;GO:0044424 intracellular part;GO:0043229 intracell…	GO:1901700 response to oxygen-containing compound;GO:0042221 response to chemical stimulus;GO:1901698 response to nitrogen compound;GO:0006950 response to stress;GO:0050896 response to stimulus;GO:0044710 single-organism metabolic process;GO:0009725 response to hormone stimulus;GO:0009719 response to endogenous stimulus;GO:0010033 response to organic substance;GO:0044765 single-organism transport…	GO:0003824 catalytic activity;GO:0016757 transferase activity, transferring glycosyl groups;GO:0016758 transferase activity, transferring hexosyl groups;GO:0008378 galactosyltransferase activity;GO:0016740 transferase activity;	ko01100 Metabolic pathways;ko00603 Glycosphingolipid biosynthesis - globo series;
BnaC02g11010D	60	120	0.781722	1.57098	1.00693	5.8357e-06	3.91052e-05	GO:0005576 extracellular region;GO:0048046 apoplast;GO:0071944 cell periphery;GO:0031225 anchored to membrane;GO:0031224 intrinsic to membrane;GO:0005737 cytoplasm;GO:0016020 membrane;GO:0005886 plasma membrane;GO:0044444 cytoplasmic part;GO:0044425 membrane part;GO:0016023 cytoplasmic membrane-bounded vesicle;GO:0031410 cytoplasmic vesicle;GO:0031982 vesicle;GO:0031988 membrane-bounded vesicle;G…	GO:0044710 single-organism metabolic process;GO:0008544 epidermis development;GO:0009913 epidermal cell differentiation;GO:0009888 tissue development;GO:0048513 organ development;GO:0044281 small molecule metabolic process;GO:0044699 single-organism process;GO:0048731 system development;GO:0051704 multi-organism process;GO:0008152 metabolic process;GO:0006066 alcohol metabolic process;GO:1901615 …	GO:0003824 catalytic activity;GO:0016787 hydrolase activity;GO:0016788 hydrolase activity, acting on ester bonds;GO:0008889 glycerophosphodiester phosphodiesterase activity;GO:0008081 phosphoric diester hydrolase activity;GO:0042578 phosphoric ester hydrolase activity;GO:0016740 transferase activity;GO:0016772 transferase activity, transferring phosphorus-containing groups;GO:0016301 kinase activ…	ko00564 Glycerophospholipid metabolism;
BnaC09g12030D	105	210	4.5764	9.19691	1.00693	1.92417e-09	2.06659e-08	GO:0005829 cytosol;GO:0005737 cytoplasm;GO:0044444 cytoplasmic part;GO:0005623 cell;GO:0044464 cell part;GO:0005622 intracellular;GO:0044424 intracellular part;	GO:1901700 response to oxygen-containing compound;GO:0010035 response to inorganic substance;GO:0042221 response to chemical stimulus;GO:0009267 cellular response to starvation;GO:0042594 response to starvation;GO:0031669 cellular response to nutrient levels;GO:0031667 response to nutrient levels;GO:0031668 cellular response to extracellular stimulus;GO:0071496 cellular response to external stimu…	GO:0016829 lyase activity;GO:0016846 carbon-sulfur lyase activity;GO:0048037 cofactor binding;GO:0003824 catalytic activity;GO:0016765 transferase activity, transferring alkyl or aryl (other than methyl) groups;GO:0030170 pyridoxal phosphate binding;GO:0003962 cystathionine gamma-synthase activity;GO:0043167 ion binding;GO:0043168 anion binding;GO:0016740 transferase activity;GO:0005488 binding;	ko00270 Cysteine and methionine metabolism;ko00450 Selenocompound metabolism;
BnaA08g10670D	486	971	15.5383	31.1941	1.00545	3.75524e-38	1.79138e-36	GO:0005576 extracellular region;GO:0048046 apoplast;GO:0005773 vacuole;GO:0005737 cytoplasm;GO:0016020 membrane;GO:0044444 cytoplasmic part;GO:0005623 cell;GO:0044464 cell part;GO:0005622 intracellular;GO:0043231 intracellular membrane-bounded organelle;GO:0043227 membrane-bounded organelle;GO:0044424 intracellular part;GO:0043229 intracellular organelle;GO:0043226 organelle;	GO:1901700 response to oxygen-containing compound;GO:0042221 response to chemical stimulus;GO:0031668 cellular response to extracellular stimulus;GO:0071496 cellular response to external stimulus;GO:0009991 response to extracellular stimulus;GO:0006950 response to stress;GO:0050896 response to stimulus;GO:0044710 single-organism metabolic process;GO:0042538 hyperosmotic salinity response;GO:00097…	GO:0016829 lyase activity;GO:0016846 carbon-sulfur lyase activity;GO:0048037 cofactor binding;GO:0003824 catalytic activity;GO:0004121 cystathionine beta-lyase activity;GO:0016847 1-aminocyclopropane-1-carboxylate synthase activity;GO:0004838 L-tyrosine:2-oxoglutarate aminotransferase activity;GO:0070547 L-tyrosine aminotransferase activity;GO:0030170 pyridoxal phosphate binding;GO:0080108 S-alky…	ko00360 Phenylalanine metabolism;ko01110 Biosynthesis of secondary metabolites;ko00380 Tryptophan metabolism;ko01100 Metabolic pathways;ko00966 Glucosinolate biosynthesis;ko00270 Cysteine and methionine metabolism;ko00130 Ubiquinone and other terpenoid-quinone biosynthesis;ko00960 Tropane, piperidine and pyridine alkaloid biosynthesis;ko00950 Isoquinoline alkaloid biosynthesis;ko00350 Tyrosine me…
BnaA03g21970D	770	1538	33.262	66.7577	1.00506	2.23292e-59	1.75282e-57	GO:0030054 cell junction;GO:0009506 plasmodesma;GO:0055044 symplast;GO:0005911 cell-cell junction;GO:0071944 cell periphery;GO:0005829 cytosol;GO:0005737 cytoplasm;GO:0016020 membrane;GO:0005886 plasma membrane;GO:0044444 cytoplasmic part;GO:0005623 cell;GO:0044464 cell part;GO:0005622 intracellular;GO:0044424 intracellular part;	GO:1901700 response to oxygen-containing compound;GO:0042221 response to chemical stimulus;GO:0006950 response to stress;GO:0050896 response to stimulus;GO:0044710 single-organism metabolic process;GO:0006979 response to oxidative stress;GO:0009725 response to hormone stimulus;GO:0009719 response to endogenous stimulus;GO:0019748 secondary metabolic process;GO:0010033 response to organic substanc…	GO:0004364 glutathione transferase activity;GO:1901681 sulfur compound binding;GO:0043295 glutathione binding;GO:1900750 oligopeptide binding;GO:0072341 modified amino acid binding;GO:0003824 catalytic activity;GO:0016765 transferase activity, transferring alkyl or aryl (other than methyl) groups;GO:0031406 carboxylic acid binding;GO:0016597 amino acid binding;GO:0033218 amide binding;GO:0042277 …	ko00480 Glutathione metabolism;
BnaA09g35230D	297	593	3.9652	7.95519	1.0045	6.66828e-24	1.89124e-22	GO:0030054 cell junction;GO:0009506 plasmodesma;GO:0055044 symplast;GO:0005911 cell-cell junction;GO:0005829 cytosol;GO:0005737 cytoplasm;GO:0005739 mitochondrion;GO:0016020 membrane;GO:0009507 chloroplast;GO:0044444 cytoplasmic part;GO:0009536 plastid;GO:0005623 cell;GO:0044464 cell part;GO:0005622 intracellular;GO:0043231 intracellular membrane-bounded organelle;GO:0043227 membrane-bounded orga…	GO:1901700 response to oxygen-containing compound;GO:0010035 response to inorganic substance;GO:0042221 response to chemical stimulus;GO:0009415 response to water stimulus;GO:0009414 response to water deprivation;GO:0006950 response to stress;GO:0050896 response to stimulus;GO:0044710 single-organism metabolic process;GO:0042538 hyperosmotic salinity response;GO:0006979 response to oxidative stre…	GO:0016491 oxidoreductase activity;GO:0017084 delta1-pyrroline-5-carboxylate synthetase activity;GO:0003824 catalytic activity;GO:0004350 glutamate-5-semialdehyde dehydrogenase activity;GO:0004349 glutamate 5-kinase activity;GO:0016903 oxidoreductase activity, acting on the aldehyde or oxo group of donors;GO:0019202 amino acid kinase activity;GO:0016774 phosphotransferase activity, carboxyl group…	ko01100 Metabolic pathways;ko00330 Arginine and proline metabolism;
BnaCnng70200D	169	337	6.29341	12.61	1.00266	3.3344e-14	5.41545e-13	GO:0005794 Golgi apparatus;GO:0031224 intrinsic to membrane;GO:0005737 cytoplasm;GO:0016020 membrane;GO:0044444 cytoplasmic part;GO:0005783 endoplasmic reticulum;GO:0016021 integral to membrane;GO:0044425 membrane part;GO:0005623 cell;GO:0044464 cell part;GO:0005622 intracellular;GO:0043231 intracellular membrane-bounded organelle;GO:0043227 membrane-bounded organelle;GO:0044424 intracellular par…	GO:0050896 response to stimulus;GO:0044710 single-organism metabolic process;GO:0055114 oxidation-reduction process;GO:0044711 single-organism biosynthetic process;GO:0043436 oxoacid metabolic process;GO:0006082 organic acid metabolic process;GO:0044281 small molecule metabolic process;GO:0044699 single-organism process;GO:0044283 small molecule biosynthetic process;GO:0019752 carboxylic acid met…	GO:0016491 oxidoreductase activity;GO:0004497 monooxygenase activity;GO:0016705 oxidoreductase activity, acting on paired donors, with incorporation or reduction of molecular oxygen;GO:0016709 oxidoreductase activity, acting on paired donors, with incorporation or reduction of molecular oxygen, NAD(P)H as one donor, and incorporation of one atom of oxygen;GO:0003824 catalytic activity;GO:0005506 …	ko01100 Metabolic pathways;ko00600 Sphingolipid metabolism;
BnaA02g02940D	2018	4020	57.0168	114.129	1.0012	3.23048e-151	8.00808e-149	GO:0005737 cytoplasm;GO:0005739 mitochondrion;GO:0044444 cytoplasmic part;GO:0005623 cell;GO:0044464 cell part;GO:0005634 nucleus;GO:0005622 intracellular;GO:0043231 intracellular membrane-bounded organelle;GO:0043227 membrane-bounded organelle;GO:0044424 intracellular part;GO:0043229 intracellular organelle;GO:0043226 organelle;	-	-	ko04075 Plant hormone signal transduction;
BnaA08g00900D	4241	8443	80.0389	160.109	1.00029	0	0	GO:0005829 cytosol;GO:0005737 cytoplasm;GO:0044444 cytoplasmic part;GO:0005623 cell;GO:0044464 cell part;GO:0005622 intracellular;GO:0044424 intracellular part;	GO:1901700 response to oxygen-containing compound;GO:0010035 response to inorganic substance;GO:0042221 response to chemical stimulus;GO:0009415 response to water stimulus;GO:0009414 response to water deprivation;GO:0006950 response to stress;GO:0050896 response to stimulus;GO:0044710 single-organism metabolic process;GO:0006979 response to oxidative stress;GO:0009725 response to hormone stimulus…	GO:0016491 oxidoreductase activity;GO:0003824 catalytic activity;GO:0016903 oxidoreductase activity, acting on the aldehyde or oxo group of donors;GO:0016620 oxidoreductase activity, acting on the aldehyde or oxo group of donors, NAD or NADP as acceptor;GO:0004028 3-chloroallyl aldehyde dehydrogenase activity;	ko01110 Biosynthesis of secondary metabolites;ko00380 Tryptophan metabolism;ko01100 Metabolic pathways;ko00620 Pyruvate metabolism;ko00010 Glycolysis / Gluconeogenesis;ko00053 Ascorbate and aldarate metabolism;ko00260 Glycine, serine and threonine metabolism;ko00640 Propanoate metabolism;ko00300 Lysine biosynthesis;ko00330 Arginine and proline metabolism;ko00410 beta-Alanine metabolism;ko00340 Hi…
BnaC08g02340D	396	197	15.1531	7.5746	-1.00037	2.71192e-16	5.08748e-15	GO:0005618 cell wall;GO:0030312 external encapsulating structure;GO:0030054 cell junction;GO:0009506 plasmodesma;GO:0055044 symplast;GO:0005911 cell-cell junction;GO:0071944 cell periphery;GO:0005829 cytosol;GO:0005794 Golgi apparatus;GO:0009570 chloroplast stroma;GO:0009532 plastid stroma;GO:0005737 cytoplasm;GO:0016020 membrane;GO:0009507 chloroplast;GO:0005886 plasma membrane;GO:0044444 cytopl…	GO:1901700 response to oxygen-containing compound;GO:0010035 response to inorganic substance;GO:0042221 response to chemical stimulus;GO:0006950 response to stress;GO:0050896 response to stimulus;GO:0044710 single-organism metabolic process;GO:0006979 response to oxidative stress;GO:0019748 secondary metabolic process;GO:0006972 hyperosmotic response;GO:0010033 response to organic substance;GO:00…	GO:0004601 peroxidase activity;GO:0016684 oxidoreductase activity, acting on peroxide as acceptor;GO:0020037 heme binding;GO:0046906 tetrapyrrole binding;GO:0016209 antioxidant activity;GO:0016491 oxidoreductase activity;GO:0003824 catalytic activity;GO:1901363 heterocyclic compound binding;GO:0097159 organic cyclic compound binding;GO:0005488 binding;	ko00480 Glutathione metabolism;ko00053 Ascorbate and aldarate metabolism;
BnaC08g13840D	189	94	7.14774	3.57209	-1.00072	1.60295e-08	1.54773e-07	GO:0005730 nucleolus;GO:0030529 ribonucleoprotein complex;GO:0005829 cytosol;GO:0043228 non-membrane-bounded organelle;GO:0043232 intracellular non-membrane-bounded organelle;GO:0031981 nuclear lumen;GO:0031974 membrane-enclosed lumen;GO:0043233 organelle lumen;GO:0070013 intracellular organelle lumen;GO:0044428 nuclear part;GO:0005737 cytoplasm;GO:0009507 chloroplast;GO:0044444 cytoplasmic part;…	GO:0006950 response to stress;GO:0050896 response to stimulus;GO:0001510 RNA methylation;GO:0009451 RNA modification;GO:0043414 macromolecule methylation;GO:0032259 methylation;GO:0009628 response to abiotic stimulus;GO:0009409 response to cold;GO:0009266 response to temperature stimulus;GO:0008152 metabolic process;GO:0009987 cellular process;GO:0071704 organic substance metabolic process;GO:190…	GO:1901363 heterocyclic compound binding;GO:0097159 organic cyclic compound binding;GO:0003676 nucleic acid binding;GO:0005488 binding;	ko03040 Spliceosome;
BnaC07g49260D	1653	822	120.798	60.3598	-1.00094	6.17608e-63	5.13334e-61	GO:0005618 cell wall;GO:0030312 external encapsulating structure;GO:0022626 cytosolic ribosome;GO:0044445 cytosolic part;GO:0030054 cell junction;GO:0009506 plasmodesma;GO:0055044 symplast;GO:0022627 cytosolic small ribosomal subunit;GO:0005911 cell-cell junction;GO:0005730 nucleolus;GO:0005840 ribosome;GO:0044391 ribosomal subunit;GO:0071944 cell periphery;GO:0015935 small ribosomal subunit;GO:0…	GO:0001510 RNA methylation;GO:0009451 RNA modification;GO:0044699 single-organism process;GO:0043414 macromolecule methylation;GO:0032259 methylation;GO:0071554 cell wall organization or biogenesis;GO:0042545 cell wall modification;GO:0071555 cell wall organization;GO:0008152 metabolic process;GO:0044763 single-organism cellular process;GO:0009664 plant-type cell wall organization;GO:0045229 exte…	GO:0005198 structural molecule activity;GO:0003735 structural constituent of ribosome;GO:0046872 metal ion binding;GO:0043169 cation binding;GO:0043167 ion binding;GO:0005488 binding;	ko03010 Ribosome;
BnaA07g25210D	356	177	6.21205	3.10345	-1.00119	8.13528e-15	1.37698e-13	-	GO:1901700 response to oxygen-containing compound;GO:0042221 response to chemical stimulus;GO:0006950 response to stress;GO:0050896 response to stimulus;GO:0044710 single-organism metabolic process;GO:0019748 secondary metabolic process;GO:0010033 response to organic substance;GO:0055114 oxidation-reduction process;GO:0009607 response to biotic stimulus;GO:0051707 response to other organism;GO:00…	GO:0016491 oxidoreductase activity;GO:0004497 monooxygenase activity;GO:0016701 oxidoreductase activity, acting on single donors with incorporation of molecular oxygen;GO:0003824 catalytic activity;GO:0045289 luciferin monooxygenase activity;GO:0047077 Photinus-luciferin 4-monooxygenase (ATP-hydrolyzing) activity;GO:0016703 oxidoreductase activity, acting on single donors with incorporation of mo…	ko00940 Phenylpropanoid biosynthesis;ko00360 Phenylalanine metabolism;ko01110 Biosynthesis of secondary metabolites;ko01100 Metabolic pathways;ko00130 Ubiquinone and other terpenoid-quinone biosynthesis;
BnaA02g35860D	159	79	5.03383	2.51314	-1.00217	2.14342e-07	1.78511e-06	GO:0005737 cytoplasm;GO:0005739 mitochondrion;GO:0044444 cytoplasmic part;GO:0005623 cell;GO:0044464 cell part;GO:0005622 intracellular;GO:0043231 intracellular membrane-bounded organelle;GO:0043227 membrane-bounded organelle;GO:0044424 intracellular part;GO:0043229 intracellular organelle;GO:0043226 organelle;	GO:1901700 response to oxygen-containing compound;GO:0042221 response to chemical stimulus;GO:1901698 response to nitrogen compound;GO:0006950 response to stress;GO:0050896 response to stimulus;GO:0044710 single-organism metabolic process;GO:0009725 response to hormone stimulus;GO:0009719 response to endogenous stimulus;GO:0019748 secondary metabolic process;GO:0010033 response to organic substan…	GO:0003824 catalytic activity;GO:0030234 enzyme regulator activity;GO:0019887 protein kinase regulator activity;GO:0019207 kinase regulator activity;GO:0043167 ion binding;GO:0043168 anion binding;GO:0008047 enzyme activator activity;GO:1901363 heterocyclic compound binding;GO:0097159 organic cyclic compound binding;GO:0016740 transferase activity;GO:0005524 ATP binding;GO:0004674 protein serine/…	ko04626 Plant-pathogen interaction;
BnaCnng62240D	155	77	6.32987	3.15967	-1.0024	3.03198e-07	2.47437e-06	GO:0005576 extracellular region;GO:0005737 cytoplasm;GO:0009507 chloroplast;GO:0044444 cytoplasmic part;GO:0009536 plastid;GO:0005783 endoplasmic reticulum;GO:0005623 cell;GO:0044464 cell part;GO:0005622 intracellular;GO:0043231 intracellular membrane-bounded organelle;GO:0043227 membrane-bounded organelle;GO:0044424 intracellular part;GO:0043229 intracellular organelle;GO:0043226 organelle;	GO:1901700 response to oxygen-containing compound;GO:0042221 response to chemical stimulus;GO:1901698 response to nitrogen compound;GO:0006950 response to stress;GO:0050896 response to stimulus;GO:0044710 single-organism metabolic process;GO:0009725 response to hormone stimulus;GO:0009719 response to endogenous stimulus;GO:0019748 secondary metabolic process;GO:0010033 response to organic substan…	GO:0020037 heme binding;GO:0046906 tetrapyrrole binding;GO:0016491 oxidoreductase activity;GO:0016829 lyase activity;GO:0009055 electron carrier activity;GO:0016705 oxidoreductase activity, acting on paired donors, with incorporation or reduction of molecular oxygen;GO:0019825 oxygen binding;GO:0003824 catalytic activity;GO:0005506 iron ion binding;GO:0047720 indoleacetaldoxime dehydratase activi…	ko01110 Biosynthesis of secondary metabolites;ko00380 Tryptophan metabolism;ko01100 Metabolic pathways;ko00945 Stilbenoid, diarylheptanoid and gingerol biosynthesis;ko00903 Limonene and pinene degradation;
BnaA05g08130D	149	74	9.16577	4.57406	-1.00278	5.10372e-07	4.0292e-06	GO:0022626 cytosolic ribosome;GO:0044445 cytosolic part;GO:0030054 cell junction;GO:0009506 plasmodesma;GO:0055044 symplast;GO:0022627 cytosolic small ribosomal subunit;GO:0005911 cell-cell junction;GO:0005730 nucleolus;GO:0005840 ribosome;GO:0005773 vacuole;GO:0044391 ribosomal subunit;GO:0071944 cell periphery;GO:0015935 small ribosomal subunit;GO:0030529 ribonucleoprotein complex;GO:0005829 cy…	GO:0001510 RNA methylation;GO:0009451 RNA modification;GO:0044699 single-organism process;GO:0043414 macromolecule methylation;GO:0032259 methylation;GO:0071554 cell wall organization or biogenesis;GO:0042545 cell wall modification;GO:0071555 cell wall organization;GO:0008152 metabolic process;GO:0044763 single-organism cellular process;GO:0009664 plant-type cell wall organization;GO:0045229 exte…	GO:0005198 structural molecule activity;GO:0003735 structural constituent of ribosome;GO:0005515 protein binding;GO:0005488 binding;	ko03010 Ribosome;
BnaA07g15950D	141	70	7.69908	3.84066	-1.00333	1.02308e-06	7.73293e-06	GO:0022626 cytosolic ribosome;GO:0044445 cytosolic part;GO:0005730 nucleolus;GO:0005840 ribosome;GO:0044391 ribosomal subunit;GO:0071944 cell periphery;GO:0030529 ribonucleoprotein complex;GO:0005829 cytosol;GO:0043228 non-membrane-bounded organelle;GO:0043232 intracellular non-membrane-bounded organelle;GO:0031981 nuclear lumen;GO:0031974 membrane-enclosed lumen;GO:0022625 cytosolic large riboso…	GO:0042221 response to chemical stimulus;GO:0050896 response to stimulus;GO:0009725 response to hormone stimulus;GO:0009719 response to endogenous stimulus;GO:0010033 response to organic substance;GO:0007154 cell communication;GO:0001510 RNA methylation;GO:0051716 cellular response to stimulus;GO:0032870 cellular response to hormone stimulus;GO:0071495 cellular response to endogenous stimulus;GO:…	GO:0005198 structural molecule activity;GO:0003735 structural constituent of ribosome;	ko03010 Ribosome;
BnaA03g35170D	137	68	4.40914	2.19902	-1.00364	1.44924e-06	1.06966e-05	GO:0071944 cell periphery;GO:0005794 Golgi apparatus;GO:0031224 intrinsic to membrane;GO:0005737 cytoplasm;GO:0016020 membrane;GO:0005886 plasma membrane;GO:0044444 cytoplasmic part;GO:0005783 endoplasmic reticulum;GO:0016021 integral to membrane;GO:0044425 membrane part;GO:0005623 cell;GO:0044464 cell part;GO:0005622 intracellular;GO:0043231 intracellular membrane-bounded organelle;GO:0043227 me…	GO:0042221 response to chemical stimulus;GO:0050896 response to stimulus;GO:0044710 single-organism metabolic process;GO:0010033 response to organic substance;GO:0009607 response to biotic stimulus;GO:0051707 response to other organism;GO:0044711 single-organism biosynthetic process;GO:0043436 oxoacid metabolic process;GO:0006082 organic acid metabolic process;GO:0044281 small molecule metabolic …	GO:0003824 catalytic activity;GO:0016747 transferase activity, transferring acyl groups other than amino-acyl groups;GO:0016746 transferase activity, transferring acyl groups;GO:0016410 N-acyltransferase activity;GO:0016740 transferase activity;	ko01100 Metabolic pathways;ko00600 Sphingolipid metabolism;
BnaA06g11500D	524	260	23.5786	11.7557	-1.00412	3.4711e-21	8.60757e-20	GO:0005773 vacuole;GO:0071944 cell periphery;GO:0005829 cytosol;GO:0005794 Golgi apparatus;GO:0005774 vacuolar membrane;GO:0044437 vacuolar part;GO:0009570 chloroplast stroma;GO:0009532 plastid stroma;GO:0005737 cytoplasm;GO:0016020 membrane;GO:0009507 chloroplast;GO:0005886 plasma membrane;GO:0044444 cytoplasmic part;GO:0009536 plastid;GO:0031090 organelle membrane;GO:0044434 chloroplast part;GO…	GO:1901700 response to oxygen-containing compound;GO:0010035 response to inorganic substance;GO:0042221 response to chemical stimulus;GO:0009267 cellular response to starvation;GO:0042594 response to starvation;GO:0031669 cellular response to nutrient levels;GO:0031667 response to nutrient levels;GO:0031668 cellular response to extracellular stimulus;GO:0071496 cellular response to external stimu…	GO:0004364 glutathione transferase activity;GO:0016829 lyase activity;GO:0016846 carbon-sulfur lyase activity;GO:0004462 lactoylglutathione lyase activity;GO:1901681 sulfur compound binding;GO:0043295 glutathione binding;GO:1900750 oligopeptide binding;GO:0072341 modified amino acid binding;GO:0003824 catalytic activity;GO:0016765 transferase activity, transferring alkyl or aryl (other than methy…	ko00480 Glutathione metabolism;
BnaC03g72660D	115	57	1.32747	0.661135	-1.00567	9.90768e-06	6.38307e-05	GO:0030054 cell junction;GO:0009506 plasmodesma;GO:0055044 symplast;GO:0005911 cell-cell junction;GO:0005773 vacuole;GO:0071944 cell periphery;GO:0005737 cytoplasm;GO:0016020 membrane;GO:0005886 plasma membrane;GO:0044444 cytoplasmic part;GO:0005623 cell;GO:0044464 cell part;GO:0005622 intracellular;GO:0043231 intracellular membrane-bounded organelle;GO:0043227 membrane-bounded organelle;GO:00444…	GO:0008152 metabolic process;GO:0009987 cellular process;GO:0071704 organic substance metabolic process;GO:0044237 cellular metabolic process;GO:0044238 primary metabolic process;GO:0046777 protein autophosphorylation;GO:0006468 protein phosphorylation;GO:0043170 macromolecule metabolic process;GO:0006793 phosphorus metabolic process;GO:0006796 phosphate-containing compound metabolic process;GO:0…	GO:0003824 catalytic activity;GO:0004675 transmembrane receptor protein serine/threonine kinase activity;GO:0019199 transmembrane receptor protein kinase activity;GO:0019899 enzyme binding;GO:0031625 ubiquitin protein ligase binding;GO:0044389 small conjugating protein ligase binding;GO:0004872 receptor activity;GO:0038023 signaling receptor activity;GO:0004888 transmembrane signaling receptor ac…	ko04075 Plant hormone signal transduction;
BnaC07g44410D	113	56	14.6439	7.29213	-1.00589	1.18076e-05	7.49701e-05	-	-	-	ko01100 Metabolic pathways;ko00565 Ether lipid metabolism;ko00564 Glycerophospholipid metabolism;ko04144 Endocytosis;
BnaC03g50520D	101	50	4.24961	2.1139	-1.00742	3.3926e-05	0.000197661	GO:0005576 extracellular region;GO:0005737 cytoplasm;GO:0009507 chloroplast;GO:0044444 cytoplasmic part;GO:0009536 plastid;GO:0005783 endoplasmic reticulum;GO:0005623 cell;GO:0044464 cell part;GO:0005622 intracellular;GO:0043231 intracellular membrane-bounded organelle;GO:0043227 membrane-bounded organelle;GO:0044424 intracellular part;GO:0043229 intracellular organelle;GO:0043226 organelle;	GO:0010035 response to inorganic substance;GO:0042221 response to chemical stimulus;GO:0006950 response to stress;GO:0050896 response to stimulus;GO:0044765 single-organism transport;GO:0009607 response to biotic stimulus;GO:0051707 response to other organism;GO:0006810 transport;GO:0051234 establishment of localization;GO:0006952 defense response;GO:0051179 localization;GO:0044699 single-organis…	GO:0004553 hydrolase activity, hydrolyzing O-glycosyl compounds;GO:0016798 hydrolase activity, acting on glycosyl bonds;GO:0015926 glucosidase activity;GO:0003824 catalytic activity;GO:0004558 alpha-glucosidase activity;GO:0032450 maltose alpha-glucosidase activity;GO:0030246 carbohydrate binding;GO:0016787 hydrolase activity;GO:0005488 binding;	ko01100 Metabolic pathways;ko00510 N-Glycan biosynthesis;ko04141 Protein processing in endoplasmic reticulum;
BnaA03g38830D	99	49	15.2734	7.59596	-1.00771	4.04722e-05	0.000232522	-	GO:0044710 single-organism metabolic process;GO:0044281 small molecule metabolic process;GO:1901564 organonitrogen compound metabolic process;GO:0008152 metabolic process;GO:1901566 organonitrogen compound biosynthetic process;GO:0006220 pyrimidine nucleotide metabolic process;GO:0006221 pyrimidine nucleotide biosynthetic process;GO:0072528 pyrimidine-containing compound biosynthetic process;GO:1…	GO:0003824 catalytic activity;GO:0046872 metal ion binding;GO:0043169 cation binding;GO:0004550 nucleoside diphosphate kinase activity;GO:0019205 nucleobase-containing compound kinase activity;GO:0016776 phosphotransferase activity, phosphate group as acceptor;GO:0043167 ion binding;GO:0043168 anion binding;GO:1901363 heterocyclic compound binding;GO:0097159 organic cyclic compound binding;GO:001…	ko01110 Biosynthesis of secondary metabolites;ko01100 Metabolic pathways;ko00240 Pyrimidine metabolism;ko00230 Purine metabolism;
BnaA01g13990D	99	49	1.55952	0.775601	-1.00771	4.04722e-05	0.000232541	GO:0005829 cytosol;GO:0009570 chloroplast stroma;GO:0009532 plastid stroma;GO:0005737 cytoplasm;GO:0009507 chloroplast;GO:0044444 cytoplasmic part;GO:0009536 plastid;GO:0044434 chloroplast part;GO:0044422 organelle part;GO:0044446 intracellular organelle part;GO:0044435 plastid part;GO:0009941 chloroplast envelope;GO:0009526 plastid envelope;GO:0031967 organelle envelope;GO:0031975 envelope;GO:00…	GO:0044710 single-organism metabolic process;GO:0043436 oxoacid metabolic process;GO:0006082 organic acid metabolic process;GO:0044281 small molecule metabolic process;GO:0044699 single-organism process;GO:0019752 carboxylic acid metabolic process;GO:0071554 cell wall organization or biogenesis;GO:0065009 regulation of molecular function;GO:0071555 cell wall organization;GO:0008152 metabolic proc…	GO:0003824 catalytic activity;GO:0004347 glucose-6-phosphate isomerase activity;GO:0016853 isomerase activity;GO:0016861 intramolecular oxidoreductase activity, interconverting aldoses and ketoses;GO:0016860 intramolecular oxidoreductase activity;	ko01110 Biosynthesis of secondary metabolites;ko00500 Starch and sucrose metabolism;ko01100 Metabolic pathways;ko00030 Pentose phosphate pathway;ko00520 Amino sugar and nucleotide sugar metabolism;ko00010 Glycolysis / Gluconeogenesis;
BnaA10g22870D	194	96	3.68995	1.83475	-1.00802	8.45266e-09	8.45134e-08	GO:0071944 cell periphery;GO:0005829 cytosol;GO:0005737 cytoplasm;GO:0016020 membrane;GO:0005886 plasma membrane;GO:0044444 cytoplasmic part;GO:0005623 cell;GO:0044464 cell part;GO:0005622 intracellular;GO:0044424 intracellular part;	GO:0010035 response to inorganic substance;GO:0042221 response to chemical stimulus;GO:0050896 response to stimulus;GO:0044710 single-organism metabolic process;GO:0019748 secondary metabolic process;GO:0044711 single-organism biosynthetic process;GO:0044550 secondary metabolite biosynthetic process;GO:0065009 regulation of molecular function;GO:0016143 S-glycoside metabolic process;GO:0019757 gl…	GO:0003824 catalytic activity;GO:0000287 magnesium ion binding;GO:0046872 metal ion binding;GO:0043169 cation binding;GO:0043167 ion binding;GO:0043168 anion binding;GO:1901363 heterocyclic compound binding;GO:0097159 organic cyclic compound binding;GO:0016740 transferase activity;GO:0005524 ATP binding;GO:0005488 binding;GO:0030554 adenyl nucleotide binding;GO:0032559 adenyl ribonucleotide bindi…	ko01110 Biosynthesis of secondary metabolites;ko01100 Metabolic pathways;ko00620 Pyruvate metabolism;ko00010 Glycolysis / Gluconeogenesis;ko00710 Carbon fixation in photosynthetic organisms;ko00230 Purine metabolism;
BnaC06g01290D	279	138	15.858	7.88153	-1.00866	4.68968e-12	6.46354e-11	GO:0005623 cell;GO:0044464 cell part;GO:0005634 nucleus;GO:0005622 intracellular;GO:0043231 intracellular membrane-bounded organelle;GO:0043227 membrane-bounded organelle;GO:0044424 intracellular part;GO:0043229 intracellular organelle;GO:0043226 organelle;	GO:0065007 biological regulation;GO:0050789 regulation of biological process;GO:0050794 regulation of cellular process;GO:0009889 regulation of biosynthetic process;GO:0019222 regulation of metabolic process;GO:0006355 regulation of transcription, DNA-dependent;GO:2001141 regulation of RNA biosynthetic process;GO:0031326 regulation of cellular biosynthetic process;GO:0010556 regulation of macromo…	GO:0046982 protein heterodimerization activity;GO:0043565 sequence-specific DNA binding;GO:0003677 DNA binding;GO:0046983 protein dimerization activity;GO:0001071 nucleic acid binding transcription factor activity;GO:0003700 sequence-specific DNA binding transcription factor activity;GO:1901363 heterocyclic compound binding;GO:0097159 organic cyclic compound binding;GO:0005515 protein binding;GO:…	ko04626 Plant-pathogen interaction;ko04650 Natural killer cell mediated cytotoxicity;
BnaA06g38600D	1017	503	24.65	12.2504	-1.00876	7.01738e-40	3.53869e-38	GO:0005576 extracellular region;GO:0048046 apoplast;GO:0005773 vacuole;GO:0071944 cell periphery;GO:0005774 vacuolar membrane;GO:0044437 vacuolar part;GO:0009570 chloroplast stroma;GO:0009532 plastid stroma;GO:0005737 cytoplasm;GO:0005739 mitochondrion;GO:0016020 membrane;GO:0009507 chloroplast;GO:0005886 plasma membrane;GO:0044444 cytoplasmic part;GO:0009536 plastid;GO:0031090 organelle membrane…	GO:0006950 response to stress;GO:0050896 response to stimulus;GO:0044710 single-organism metabolic process;GO:0055114 oxidation-reduction process;GO:0043436 oxoacid metabolic process;GO:0006082 organic acid metabolic process;GO:0044281 small molecule metabolic process;GO:0019752 carboxylic acid metabolic process;GO:0009628 response to abiotic stimulus;GO:0009409 response to cold;GO:0009266 respon…	GO:0016491 oxidoreductase activity;GO:0016616 oxidoreductase activity, acting on the CH-OH group of donors, NAD or NADP as acceptor;GO:0016614 oxidoreductase activity, acting on CH-OH group of donors;GO:0003824 catalytic activity;GO:0016615 malate dehydrogenase activity;GO:0030060 L-malate dehydrogenase activity;GO:1901363 heterocyclic compound binding;GO:0097159 organic cyclic compound binding;G…	ko01110 Biosynthesis of secondary metabolites;ko01100 Metabolic pathways;ko00620 Pyruvate metabolism;ko00630 Glyoxylate and dicarboxylate metabolism;ko00020 Citrate cycle (TCA cycle);ko00710 Carbon fixation in photosynthetic organisms;
BnaC06g02100D	263	130	5.39284	2.6785	-1.00962	1.84101e-11	2.41354e-10	GO:0005829 cytosol;GO:0005737 cytoplasm;GO:0044444 cytoplasmic part;GO:0005623 cell;GO:0044464 cell part;GO:0005622 intracellular;GO:0044424 intracellular part;	GO:0042221 response to chemical stimulus;GO:0050896 response to stimulus;GO:0044710 single-organism metabolic process;GO:0048364 root development;GO:0019748 secondary metabolic process;GO:0022622 root system development;GO:0009605 response to external stimulus;GO:0044711 single-organism biosynthetic process;GO:0009698 phenylpropanoid metabolic process;GO:0043436 oxoacid metabolic process;GO:00060…	GO:0003824 catalytic activity;GO:0052667 phosphomethylethanolamine N-methyltransferase activity;GO:0000234 phosphoethanolamine N-methyltransferase activity;GO:0016747 transferase activity, transferring acyl groups other than amino-acyl groups;GO:0008757 S-adenosylmethionine-dependent methyltransferase activity;GO:0004379 glycylpeptide N-tetradecanoyltransferase activity;GO:0019107 myristoyltransf…	ko00564 Glycerophospholipid metabolism;
BnaA03g30560D	87	43	6.17218	3.06532	-1.00974	0.000117082	0.000615181	GO:0022626 cytosolic ribosome;GO:0044445 cytosolic part;GO:0022627 cytosolic small ribosomal subunit;GO:0005730 nucleolus;GO:0005840 ribosome;GO:0044391 ribosomal subunit;GO:0015935 small ribosomal subunit;GO:0030529 ribonucleoprotein complex;GO:0005829 cytosol;GO:0043228 non-membrane-bounded organelle;GO:0043232 intracellular non-membrane-bounded organelle;GO:0031981 nuclear lumen;GO:0031974 mem…	GO:0008152 metabolic process;GO:1901576 organic substance biosynthetic process;GO:0009058 biosynthetic process;GO:0006412 translation;GO:0044249 cellular biosynthetic process;GO:0009987 cellular process;GO:0071704 organic substance metabolic process;GO:0044237 cellular metabolic process;GO:0044238 primary metabolic process;GO:0034645 cellular macromolecule biosynthetic process;GO:0009059 macromol…	GO:0005198 structural molecule activity;GO:0003735 structural constituent of ribosome;	ko03010 Ribosome;
BnaA10g18680D	87	43	3.30308	1.64042	-1.00974	0.000117082	0.000615273	GO:0009570 chloroplast stroma;GO:0009317 acetyl-CoA carboxylase complex;GO:0009532 plastid stroma;GO:0005737 cytoplasm;GO:0009507 chloroplast;GO:0044444 cytoplasmic part;GO:0009536 plastid;GO:0044434 chloroplast part;GO:0044422 organelle part;GO:0044446 intracellular organelle part;GO:0044435 plastid part;GO:0032991 macromolecular complex;GO:0009941 chloroplast envelope;GO:0009526 plastid envelop…	GO:0044710 single-organism metabolic process;GO:0044711 single-organism biosynthetic process;GO:0043436 oxoacid metabolic process;GO:0006082 organic acid metabolic process;GO:0044281 small molecule metabolic process;GO:0044283 small molecule biosynthetic process;GO:0019752 carboxylic acid metabolic process;GO:0016053 organic acid biosynthetic process;GO:0046394 carboxylic acid biosynthetic proces…	GO:1901681 sulfur compound binding;GO:0003824 catalytic activity;GO:0031406 carboxylic acid binding;GO:0033218 amide binding;GO:0033293 monocarboxylic acid binding;GO:0009374 biotin binding;GO:0003989 acetyl-CoA carboxylase activity;GO:0016421 CoA carboxylase activity;GO:0016885 ligase activity, forming carbon-carbon bonds;GO:0019842 vitamin binding;GO:0043167 ion binding;GO:0043168 anion binding…	ko01110 Biosynthesis of secondary metabolites;ko01100 Metabolic pathways;ko00620 Pyruvate metabolism;ko00640 Propanoate metabolism;ko00061 Fatty acid biosynthesis;
BnaA09g38730D	684	338	43.7374	21.717	-1.01004	2.03006e-27	6.61845e-26	GO:0005618 cell wall;GO:0030312 external encapsulating structure;GO:0022626 cytosolic ribosome;GO:0044445 cytosolic part;GO:0022627 cytosolic small ribosomal subunit;GO:0005730 nucleolus;GO:0005840 ribosome;GO:0044391 ribosomal subunit;GO:0071944 cell periphery;GO:0015935 small ribosomal subunit;GO:0030529 ribonucleoprotein complex;GO:0005829 cytosol;GO:0043228 non-membrane-bounded organelle;GO:0…	GO:0008544 epidermis development;GO:0009913 epidermal cell differentiation;GO:0001510 RNA methylation;GO:0009888 tissue development;GO:0048513 organ development;GO:0009451 RNA modification;GO:0044699 single-organism process;GO:0043414 macromolecule methylation;GO:0032259 methylation;GO:0048731 system development;GO:0071554 cell wall organization or biogenesis;GO:0042545 cell wall modification;GO:…	GO:0005198 structural molecule activity;GO:0003735 structural constituent of ribosome;	ko03010 Ribosome;
BnaC03g36720D	81	40	1.30994	0.649999	-1.01099	0.000199677	0.000994642	GO:0005737 cytoplasm;GO:0016020 membrane;GO:0009507 chloroplast;GO:0044444 cytoplasmic part;GO:0005777 peroxisome;GO:0042579 microbody;GO:0009536 plastid;GO:0005783 endoplasmic reticulum;GO:0031090 organelle membrane;GO:0044422 organelle part;GO:0044432 endoplasmic reticulum part;GO:0044446 intracellular organelle part;GO:0005789 endoplasmic reticulum membrane;GO:0042175 nuclear outer membrane-en…	GO:0008152 metabolic process;GO:0009987 cellular process;GO:0071704 organic substance metabolic process;GO:0044237 cellular metabolic process;GO:0044238 primary metabolic process;GO:0046777 protein autophosphorylation;GO:0006468 protein phosphorylation;GO:0043170 macromolecule metabolic process;GO:0006793 phosphorus metabolic process;GO:0006796 phosphate-containing compound metabolic process;GO:0…	GO:0003824 catalytic activity;GO:0046872 metal ion binding;GO:0043169 cation binding;GO:0043167 ion binding;GO:0005509 calcium ion binding;GO:0004683 calmodulin-dependent protein kinase activity;GO:0043168 anion binding;GO:1901363 heterocyclic compound binding;GO:0097159 organic cyclic compound binding;GO:0016740 transferase activity;GO:0005524 ATP binding;GO:0004674 protein serine/threonine kina…	ko04626 Plant-pathogen interaction;
BnaA01g33650D	154	76	10.1822	5.04921	-1.01192	2.67832e-07	2.20254e-06	GO:0005618 cell wall;GO:0030312 external encapsulating structure;GO:0022626 cytosolic ribosome;GO:0044445 cytosolic part;GO:0030054 cell junction;GO:0009506 plasmodesma;GO:0055044 symplast;GO:0022627 cytosolic small ribosomal subunit;GO:0005911 cell-cell junction;GO:0005730 nucleolus;GO:0005840 ribosome;GO:0044391 ribosomal subunit;GO:0071944 cell periphery;GO:0015935 small ribosomal subunit;GO:0…	GO:0008152 metabolic process;GO:1901576 organic substance biosynthetic process;GO:0009058 biosynthetic process;GO:0006412 translation;GO:0044249 cellular biosynthetic process;GO:0009987 cellular process;GO:0071704 organic substance metabolic process;GO:0044237 cellular metabolic process;GO:0044238 primary metabolic process;GO:0034645 cellular macromolecule biosynthetic process;GO:0009059 macromol…	GO:0005198 structural molecule activity;GO:0003735 structural constituent of ribosome;	ko03010 Ribosome;
BnaA07g34210D	152	75	6.68484	3.31433	-1.01217	3.18556e-07	2.58835e-06	GO:0005773 vacuole;GO:0071944 cell periphery;GO:0005829 cytosol;GO:0005794 Golgi apparatus;GO:0005774 vacuolar membrane;GO:0044437 vacuolar part;GO:0009570 chloroplast stroma;GO:0009532 plastid stroma;GO:0005737 cytoplasm;GO:0016020 membrane;GO:0009507 chloroplast;GO:0005886 plasma membrane;GO:0044444 cytoplasmic part;GO:0009536 plastid;GO:0031090 organelle membrane;GO:0044434 chloroplast part;GO…	GO:0006820 anion transport;GO:1901700 response to oxygen-containing compound;GO:0006811 ion transport;GO:0010035 response to inorganic substance;GO:0042221 response to chemical stimulus;GO:0009267 cellular response to starvation;GO:0042594 response to starvation;GO:0031669 cellular response to nutrient levels;GO:0071705 nitrogen compound transport;GO:0031667 response to nutrient levels;GO:0031668…	GO:0004364 glutathione transferase activity;GO:1901681 sulfur compound binding;GO:0043295 glutathione binding;GO:1900750 oligopeptide binding;GO:0072341 modified amino acid binding;GO:0003824 catalytic activity;GO:0016765 transferase activity, transferring alkyl or aryl (other than methyl) groups;GO:0031406 carboxylic acid binding;GO:0016597 amino acid binding;GO:0033218 amide binding;GO:0042277 …	ko00480 Glutathione metabolism;
BnaC08g26210D	815	402	13.426	6.65428	-1.01267	1.72893e-32	6.88152e-31	GO:0009570 chloroplast stroma;GO:0009532 plastid stroma;GO:0005737 cytoplasm;GO:0005739 mitochondrion;GO:0009507 chloroplast;GO:0044444 cytoplasmic part;GO:0009536 plastid;GO:0044434 chloroplast part;GO:0044422 organelle part;GO:0044446 intracellular organelle part;GO:0044435 plastid part;GO:0005623 cell;GO:0044464 cell part;GO:0005622 intracellular;GO:0043231 intracellular membrane-bounded organ…	GO:0044710 single-organism metabolic process;GO:0043436 oxoacid metabolic process;GO:0006082 organic acid metabolic process;GO:0048513 organ development;GO:0044281 small molecule metabolic process;GO:0044699 single-organism process;GO:0019752 carboxylic acid metabolic process;GO:0048731 system development;GO:0006520 cellular amino acid metabolic process;GO:1901564 organonitrogen compound metaboli…	GO:0003824 catalytic activity;GO:0043167 ion binding;GO:0004812 aminoacyl-tRNA ligase activity;GO:0016875 ligase activity, forming carbon-oxygen bonds;GO:0016876 ligase activity, forming aminoacyl-tRNA and related compounds;GO:0043168 anion binding;GO:0016874 ligase activity;GO:1901363 heterocyclic compound binding;GO:0097159 organic cyclic compound binding;GO:0005524 ATP binding;GO:0005488 bindi…	ko00450 Selenocompound metabolism;ko00970 Aminoacyl-tRNA biosynthesis;
BnaC04g36350D	148	73	5.34748	2.65032	-1.01269	4.50734e-07	3.58805e-06	GO:0005623 cell;GO:0044464 cell part;GO:0005634 nucleus;GO:0005622 intracellular;GO:0043231 intracellular membrane-bounded organelle;GO:0043227 membrane-bounded organelle;GO:0044424 intracellular part;GO:0043229 intracellular organelle;GO:0043226 organelle;	GO:0006950 response to stress;GO:0050896 response to stimulus;GO:0051716 cellular response to stimulus;GO:0033554 cellular response to stress;GO:0044699 single-organism process;GO:0043414 macromolecule methylation;GO:0032259 methylation;GO:0008283 cell proliferation;GO:0006270 DNA replication initiation;GO:0008152 metabolic process;GO:0006260 DNA replication;GO:0044763 single-organism cellular pr…	GO:1901363 heterocyclic compound binding;GO:0097159 organic cyclic compound binding;GO:0005515 protein binding;GO:0003676 nucleic acid binding;GO:0005488 binding;	ko03030 DNA replication;ko03430 Mismatch repair;ko03440 Homologous recombination;ko03420 Nucleotide excision repair;
BnaA07g20880D	140	69	2.88288	1.42769	-1.01382	9.03214e-07	6.87694e-06	GO:0071944 cell periphery;GO:0031224 intrinsic to membrane;GO:0016020 membrane;GO:0005886 plasma membrane;GO:0016021 integral to membrane;GO:0044425 membrane part;GO:0005623 cell;GO:0044464 cell part;	GO:0006820 anion transport;GO:0006811 ion transport;GO:0042221 response to chemical stimulus;GO:0071705 nitrogen compound transport;GO:0010054 trichoblast differentiation;GO:0010053 root epidermal cell differentiation;GO:0050896 response to stimulus;GO:0044710 single-organism metabolic process;GO:0009725 response to hormone stimulus;GO:0010015 root morphogenesis;GO:0009719 response to endogenous …	GO:0008509 anion transmembrane transporter activity;GO:0080161 auxin transmembrane transporter activity;GO:0010328 auxin influx transmembrane transporter activity;GO:0015291 secondary active transmembrane transporter activity;GO:0005342 organic acid transmembrane transporter activity;GO:0008514 organic anion transmembrane transporter activity;GO:0015171 amino acid transmembrane transporter activi…	ko04075 Plant hormone signal transduction;
BnaA02g23330D	280	138	6.04763	2.99498	-1.01382	3.49322e-12	4.85908e-11	GO:0005829 cytosol;GO:0005737 cytoplasm;GO:0044444 cytoplasmic part;GO:0005623 cell;GO:0044464 cell part;GO:0005622 intracellular;GO:0044424 intracellular part;	-	GO:0003824 catalytic activity;GO:0016747 transferase activity, transferring acyl groups other than amino-acyl groups;GO:0016746 transferase activity, transferring acyl groups;GO:0016740 transferase activity;	ko00940 Phenylpropanoid biosynthesis;ko01110 Biosynthesis of secondary metabolites;ko00941 Flavonoid biosynthesis;ko00945 Stilbenoid, diarylheptanoid and gingerol biosynthesis;ko00073 Cutin, suberine and wax biosynthesis;
BnaC02g23580D	138	68	6.77414	3.35406	-1.01413	1.07484e-06	8.09991e-06	GO:0005623 cell;GO:0044464 cell part;GO:0005634 nucleus;GO:0005622 intracellular;GO:0043231 intracellular membrane-bounded organelle;GO:0043227 membrane-bounded organelle;GO:0044424 intracellular part;GO:0043229 intracellular organelle;GO:0043226 organelle;	GO:0044765 single-organism transport;GO:0006810 transport;GO:0051234 establishment of localization;GO:0051179 localization;GO:0044699 single-organism process;GO:0008152 metabolic process;GO:0044763 single-organism cellular process;GO:0071702 organic substance transport;GO:1901362 organic cyclic compound biosynthetic process;GO:1901576 organic substance biosynthetic process;GO:0009058 biosynthetic…	GO:0003824 catalytic activity;GO:0003899 DNA-directed RNA polymerase activity;GO:0034062 RNA polymerase activity;GO:0016779 nucleotidyltransferase activity;GO:0016740 transferase activity;GO:0016772 transferase activity, transferring phosphorus-containing groups;	ko01100 Metabolic pathways;ko00240 Pyrimidine metabolism;ko03020 RNA polymerase;ko00230 Purine metabolism;
BnaC07g23800D	343	169	8.81947	4.36639	-1.01425	1.31908e-14	2.20416e-13	GO:0071944 cell periphery;GO:0016020 membrane;GO:0005886 plasma membrane;GO:0005623 cell;GO:0044464 cell part;	GO:0008152 metabolic process;GO:0009987 cellular process;GO:0071704 organic substance metabolic process;GO:0044237 cellular metabolic process;GO:0044238 primary metabolic process;GO:0006468 protein phosphorylation;GO:0043170 macromolecule metabolic process;GO:0006793 phosphorus metabolic process;GO:0006796 phosphate-containing compound metabolic process;GO:0043412 macromolecule modification;GO:00…	GO:0003824 catalytic activity;GO:0043167 ion binding;GO:0004713 protein tyrosine kinase activity;GO:0043168 anion binding;GO:1901363 heterocyclic compound binding;GO:0097159 organic cyclic compound binding;GO:0016740 transferase activity;GO:0005524 ATP binding;GO:0004674 protein serine/threonine kinase activity;GO:0005488 binding;GO:0030554 adenyl nucleotide binding;GO:0032559 adenyl ribonucleoti…	ko04075 Plant hormone signal transduction;ko04626 Plant-pathogen interaction;
BnaC07g40370D	333	164	18.7085	9.25817	-1.01489	3.08956e-14	5.03168e-13	GO:0022626 cytosolic ribosome;GO:0044445 cytosolic part;GO:0030054 cell junction;GO:0009506 plasmodesma;GO:0055044 symplast;GO:0005911 cell-cell junction;GO:0005730 nucleolus;GO:0005840 ribosome;GO:0005773 vacuole;GO:0044391 ribosomal subunit;GO:0071944 cell periphery;GO:0030529 ribonucleoprotein complex;GO:0005829 cytosol;GO:0043228 non-membrane-bounded organelle;GO:0043232 intracellular non-mem…	GO:0001510 RNA methylation;GO:0009451 RNA modification;GO:0043414 macromolecule methylation;GO:0032259 methylation;GO:0008152 metabolic process;GO:1901576 organic substance biosynthetic process;GO:0009058 biosynthetic process;GO:0006412 translation;GO:0044249 cellular biosynthetic process;GO:0009987 cellular process;GO:0071704 organic substance metabolic process;GO:1901360 organic cyclic compound…	GO:0005198 structural molecule activity;GO:0003735 structural constituent of ribosome;	ko03010 Ribosome;
BnaA03g58370D	398	196	22.3603	11.0646	-1.01498	9.98438e-17	1.9331e-15	GO:0022626 cytosolic ribosome;GO:0044445 cytosolic part;GO:0030054 cell junction;GO:0009506 plasmodesma;GO:0055044 symplast;GO:0005911 cell-cell junction;GO:0005730 nucleolus;GO:0005840 ribosome;GO:0005773 vacuole;GO:0044391 ribosomal subunit;GO:0030529 ribonucleoprotein complex;GO:0005829 cytosol;GO:0043228 non-membrane-bounded organelle;GO:0043232 intracellular non-membrane-bounded organelle;GO…	GO:0001510 RNA methylation;GO:0009451 RNA modification;GO:0043414 macromolecule methylation;GO:0032259 methylation;GO:0008152 metabolic process;GO:1901576 organic substance biosynthetic process;GO:0009058 biosynthetic process;GO:0006412 translation;GO:0044249 cellular biosynthetic process;GO:0009987 cellular process;GO:0071704 organic substance metabolic process;GO:1901360 organic cyclic compound…	GO:0005198 structural molecule activity;GO:0003735 structural constituent of ribosome;	ko03010 Ribosome;
BnaCnng43870D	197	97	16.5062	8.1666	-1.0152	5.28888e-09	5.41606e-08	GO:0031224 intrinsic to membrane;GO:0005737 cytoplasm;GO:0016020 membrane;GO:0044444 cytoplasmic part;GO:0005783 endoplasmic reticulum;GO:0031090 organelle membrane;GO:0016021 integral to membrane;GO:0044422 organelle part;GO:0044432 endoplasmic reticulum part;GO:0044446 intracellular organelle part;GO:0005789 endoplasmic reticulum membrane;GO:0042175 nuclear outer membrane-endoplasmic reticulum …	GO:0043067 regulation of programmed cell death;GO:0010941 regulation of cell death;GO:0065007 biological regulation;GO:0043069 negative regulation of programmed cell death;GO:0060548 negative regulation of cell death;GO:0050789 regulation of biological process;GO:0050794 regulation of cellular process;GO:0048523 negative regulation of cellular process;GO:0048519 negative regulation of biological …	GO:0003824 catalytic activity;GO:0016757 transferase activity, transferring glycosyl groups;GO:0016758 transferase activity, transferring hexosyl groups;GO:0016740 transferase activity;	ko01100 Metabolic pathways;ko00510 N-Glycan biosynthesis;ko04141 Protein processing in endoplasmic reticulum;
BnaA07g23190D	195	96	3.56257	1.76233	-1.01543	6.28234e-09	6.3862e-08	GO:0005576 extracellular region;GO:0048046 apoplast;GO:0030054 cell junction;GO:0009506 plasmodesma;GO:0055044 symplast;GO:0005911 cell-cell junction;GO:0005773 vacuole;GO:0071944 cell periphery;GO:0005829 cytosol;GO:0005794 Golgi apparatus;GO:0031224 intrinsic to membrane;GO:0005737 cytoplasm;GO:0016020 membrane;GO:0009507 chloroplast;GO:0005886 plasma membrane;GO:0044444 cytoplasmic part;GO:000…	GO:0010035 response to inorganic substance;GO:0042221 response to chemical stimulus;GO:0006950 response to stress;GO:0010054 trichoblast differentiation;GO:0010053 root epidermal cell differentiation;GO:0050896 response to stimulus;GO:0010015 root morphogenesis;GO:0048364 root development;GO:0022622 root system development;GO:0006972 hyperosmotic response;GO:0006970 response to osmotic stress;GO:…	GO:0002020 protease binding;GO:0005215 transporter activity;GO:0019899 enzyme binding;GO:0005515 protein binding;GO:0005488 binding;	ko03013 RNA transport;
BnaA04g20780D	260	128	5.3767	2.65974	-1.01543	1.92941e-11	2.52709e-10	GO:0005576 extracellular region;GO:0005737 cytoplasm;GO:0044444 cytoplasmic part;GO:0016023 cytoplasmic membrane-bounded vesicle;GO:0031410 cytoplasmic vesicle;GO:0031982 vesicle;GO:0031988 membrane-bounded vesicle;GO:0005623 cell;GO:0044464 cell part;GO:0005622 intracellular;GO:0043231 intracellular membrane-bounded organelle;GO:0043227 membrane-bounded organelle;GO:0044424 intracellular part;GO…	GO:0008152 metabolic process;GO:0071704 organic substance metabolic process;GO:0044238 primary metabolic process;GO:0006508 proteolysis;GO:0043170 macromolecule metabolic process;GO:0019538 protein metabolic process;	GO:0003824 catalytic activity;GO:0016787 hydrolase activity;GO:0070008 serine-type exopeptidase activity;GO:0008236 serine-type peptidase activity;GO:0017171 serine hydrolase activity;GO:0004180 carboxypeptidase activity;GO:0004185 serine-type carboxypeptidase activity;GO:0008233 peptidase activity;GO:0070011 peptidase activity, acting on L-amino acid peptides;GO:0008238 exopeptidase activity;	ko01100 Metabolic pathways;ko00460 Cyanoamino acid metabolism;
BnaC04g42260D	451	222	15.2734	7.55437	-1.01563	9.0367e-19	1.96926e-17	GO:0022626 cytosolic ribosome;GO:0044445 cytosolic part;GO:0030054 cell junction;GO:0009506 plasmodesma;GO:0055044 symplast;GO:0022627 cytosolic small ribosomal subunit;GO:0005911 cell-cell junction;GO:0005730 nucleolus;GO:0005840 ribosome;GO:0005773 vacuole;GO:0044391 ribosomal subunit;GO:0071944 cell periphery;GO:0015935 small ribosomal subunit;GO:0030529 ribonucleoprotein complex;GO:0005829 cy…	GO:0006950 response to stress;GO:0050896 response to stimulus;GO:0006970 response to osmotic stress;GO:0009651 response to salt stress;GO:0001510 RNA methylation;GO:0009451 RNA modification;GO:0043414 macromolecule methylation;GO:0032259 methylation;GO:0009628 response to abiotic stimulus;GO:0008152 metabolic process;GO:1901576 organic substance biosynthetic process;GO:0009058 biosynthetic proces…	GO:0005198 structural molecule activity;GO:0003735 structural constituent of ribosome;GO:1901363 heterocyclic compound binding;GO:0097159 organic cyclic compound binding;GO:0003676 nucleic acid binding;GO:0005488 binding;GO:0003723 RNA binding;	ko03010 Ribosome;
[truncated: 1,110 more rows]

## Sheet: 4074 DEGs in S-R
geneID	S-Expression	R-Expression	S-RPKM	R-RPKM	log2Ratio(R/S)	P-value	FDR	GO_C	GO_P	GO_F	KEGG Pathway
[truncated: 4,074 more rows]

## Sheet: 4255 DEGs in ST-RT
geneID	ST-Expression	RT-Expression	ST-RPKM	RT-RPKM	log2Ratio(RT/ST)	P-value	FDR	GO_C	GO_P	GO_F	KEGG Pathway
[truncated: 4,255 more rows]

## Sheet: 515 DEGs in ST-S
geneID	ST-Expression	S-Expression	ST-RPKM	S-RPKM	log2Ratio(S/ST)	P-value	FDR	GO_C	GO_P	GO_F	KEGG Pathway
[truncated: 515 more rows]
