# Supplementary material for: Transcriptomic basis for drought-resistance in Brassica napus L
Source: Sci Rep. 2017 Jan 16;7:40532. doi: 10.1038/srep40532 (PMC5238399; doi:10.1038/srep40532)
Supplement: Supplementary S2_Table [file srep40532-s3.xlsx]

## Sheet: RDR 37
21 DEGs in RT-R	log2Ratio(R/RT)		GO_C	GO_C Number	GO_P	GO_P Number	GO_F	GO_F Number	Path	Path Number
BnaC03g56210D	-10.4222		GO:0005794 Golgi apparatus;GO:0005737 cytoplasm;GO:0005739 mitochondrion;GO:0044444 cytoplasmic part;GO:0005623 cell;GO:0044464 cell part;GO:0005634 nucleus;GO:0005622 intracellular;GO:0043231 intracellular membrane-bounded organelle;GO:0043227 membrane-bounded organelle;GO:0044424 intracellular part;GO:0043229 intracellular organelle;GO:0043226 organelle;	13	GO:0006950 response to stress;GO:0050896 response to stimulus;GO:0009628 response to abiotic stimulus;GO:0009409 response to cold;GO:0009266 response to temperature stimulus;	5	-	0	ko03013 RNA transport;	1
BnaCnng59500D	-10.2858		GO:0005737 cytoplasm;GO:0005739 mitochondrion;GO:0044444 cytoplasmic part;GO:0005623 cell;GO:0044464 cell part;GO:0005622 intracellular;GO:0043231 intracellular membrane-bounded organelle;GO:0043227 membrane-bounded organelle;GO:0044424 intracellular part;GO:0043229 intracellular organelle;GO:0043226 organelle;	11	GO:0042221 response to chemical stimulus;GO:0050896 response to stimulus;GO:0009725 response to hormone stimulus;GO:0009719 response to endogenous stimulus;GO:0010033 response to organic substance;GO:0009733 response to auxin stimulus;	6	GO:0005516 calmodulin binding;GO:0005515 protein binding;GO:0005488 binding;	3	ko04075 Plant hormone signal transduction;	1
BnaA05g01040D	-9.80703		GO:0005829 cytosol;GO:0005737 cytoplasm;GO:0016020 membrane;GO:0044444 cytoplasmic part;GO:0005623 cell;GO:0044464 cell part;GO:0005634 nucleus;GO:0005622 intracellular;GO:0043231 intracellular membrane-bounded organelle;GO:0043227 membrane-bounded organelle;GO:0044424 intracellular part;GO:0043229 intracellular organelle;GO:0043226 organelle;	13	GO:0044710 single-organism metabolic process;GO:0044711 single-organism biosynthetic process;GO:0051179 localization;GO:0043436 oxoacid metabolic process;GO:0006082 organic acid metabolic process;GO:0044281 small molecule metabolic process;GO:0044283 small molecule biosynthetic process;GO:0019752 carboxylic acid metabolic process;GO:0016053 organic acid biosynthetic process;GO:0046394 carboxylic …	54	GO:0003824 catalytic activity;GO:0016787 hydrolase activity;GO:0000287 magnesium ion binding;GO:0046872 metal ion binding;GO:0043169 cation binding;GO:0004427 inorganic diphosphatase activity;GO:0043167 ion binding;GO:0016462 pyrophosphatase activity;GO:0016818 hydrolase activity, acting on acid anhydrides, in phosphorus-containing anhydrides;GO:0016817 hydrolase activity, acting on acid anhydrid…	11	ko00190 Oxidative phosphorylation;	1
BnaCnng20790D	-9.76357		GO:0005623 cell;GO:0044464 cell part;GO:0005622 intracellular;GO:0044424 intracellular part;	4	GO:1901700 response to oxygen-containing compound;GO:0010035 response to inorganic substance;GO:0042221 response to chemical stimulus;GO:0009415 response to water stimulus;GO:0006950 response to stress;GO:0050896 response to stimulus;GO:0009628 response to abiotic stimulus;	7	-	0	ko03040 Spliceosome;	1
BnaC09g44020D	-9.73764		GO:0005623 cell;GO:0044464 cell part;GO:0005634 nucleus;GO:0005622 intracellular;GO:0043231 intracellular membrane-bounded organelle;GO:0043227 membrane-bounded organelle;GO:0044424 intracellular part;GO:0043229 intracellular organelle;GO:0043226 organelle;	9	GO:1901700 response to oxygen-containing compound;GO:0010035 response to inorganic substance;GO:0042221 response to chemical stimulus;GO:0009267 cellular response to starvation;GO:0042594 response to starvation;GO:0031669 cellular response to nutrient levels;GO:0031667 response to nutrient levels;GO:0031668 cellular response to extracellular stimulus;GO:0071496 cellular response to external stimu…	87	GO:0043565 sequence-specific DNA binding;GO:0003677 DNA binding;GO:0001071 nucleic acid binding transcription factor activity;GO:0003700 sequence-specific DNA binding transcription factor activity;GO:1901363 heterocyclic compound binding;GO:0097159 organic cyclic compound binding;GO:0003676 nucleic acid binding;GO:0005488 binding;	8	ko04626 Plant-pathogen interaction;	1
BnaC03g12620D	-9.40367		GO:0005623 cell;GO:0044464 cell part;GO:0005634 nucleus;GO:0005622 intracellular;GO:0043231 intracellular membrane-bounded organelle;GO:0043227 membrane-bounded organelle;GO:0044424 intracellular part;GO:0043229 intracellular organelle;GO:0043226 organelle;	9	GO:0010054 trichoblast differentiation;GO:0010053 root epidermal cell differentiation;GO:0010015 root morphogenesis;GO:0048364 root development;GO:0022622 root system development;GO:0008544 epidermis development;GO:0009913 epidermal cell differentiation;GO:0048764 trichoblast maturation;GO:0048765 root hair cell differentiation;GO:0048469 cell maturation;GO:0021700 developmental maturation;GO:000…	45	GO:0003677 DNA binding;GO:0046983 protein dimerization activity;GO:0001071 nucleic acid binding transcription factor activity;GO:0003700 sequence-specific DNA binding transcription factor activity;GO:1901363 heterocyclic compound binding;GO:0097159 organic cyclic compound binding;GO:0005515 protein binding;GO:0003676 nucleic acid binding;GO:0005488 binding;	9	ko04712 Circadian rhythm - plant;ko04075 Plant hormone signal transduction;ko04626 Plant-pathogen interaction;	3
BnaC03g58100D	-9.32849		GO:0005623 cell;GO:0044464 cell part;GO:0005634 nucleus;GO:0005622 intracellular;GO:0043231 intracellular membrane-bounded organelle;GO:0043227 membrane-bounded organelle;GO:0044424 intracellular part;GO:0043229 intracellular organelle;GO:0043226 organelle;	9	GO:0042221 response to chemical stimulus;GO:0010054 trichoblast differentiation;GO:0010053 root epidermal cell differentiation;GO:0050896 response to stimulus;GO:0009725 response to hormone stimulus;GO:0010015 root morphogenesis;GO:0009719 response to endogenous stimulus;GO:0048364 root development;GO:0022622 root system development;GO:0010033 response to organic substance;GO:0008544 epidermis de…	71	GO:0003677 DNA binding;GO:0046983 protein dimerization activity;GO:0001071 nucleic acid binding transcription factor activity;GO:0003700 sequence-specific DNA binding transcription factor activity;GO:1901363 heterocyclic compound binding;GO:0097159 organic cyclic compound binding;GO:0005515 protein binding;GO:0003676 nucleic acid binding;GO:0005488 binding;	9	ko04712 Circadian rhythm - plant;	1
BnaC01g37110D	-9.09534		GO:0005737 cytoplasm;GO:0009507 chloroplast;GO:0044444 cytoplasmic part;GO:0009536 plastid;GO:0032991 macromolecular complex;GO:0043234 protein complex;GO:0005623 cell;GO:0044464 cell part;GO:0005634 nucleus;GO:0005622 intracellular;GO:0043231 intracellular membrane-bounded organelle;GO:0043227 membrane-bounded organelle;GO:0044424 intracellular part;GO:0043229 intracellular organelle;GO:0043226 …	15	GO:0065009 regulation of molecular function;GO:0050790 regulation of catalytic activity;GO:0065007 biological regulation;GO:0006446 regulation of translational initiation;GO:0050789 regulation of biological process;GO:0050794 regulation of cellular process;GO:0006417 regulation of translation;GO:0009889 regulation of biosynthetic process;GO:0019222 regulation of metabolic process;GO:0031326 regul…	19	GO:0030234 enzyme regulator activity;GO:0005085 guanyl-nucleotide exchange factor activity;GO:0043167 ion binding;GO:0043168 anion binding;GO:0060589 nucleoside-triphosphatase regulator activity;GO:1901363 heterocyclic compound binding;GO:0097159 organic cyclic compound binding;GO:0030695 GTPase regulator activity;GO:0003743 translation initiation factor activity;GO:0008135 translation factor act…	27	ko03013 RNA transport;	1
BnaA02g18900D	-8.72758		GO:0005737 cytoplasm;GO:0044444 cytoplasmic part;GO:0016023 cytoplasmic membrane-bounded vesicle;GO:0031410 cytoplasmic vesicle;GO:0031982 vesicle;GO:0031988 membrane-bounded vesicle;GO:0005623 cell;GO:0044464 cell part;GO:0005622 intracellular;GO:0043231 intracellular membrane-bounded organelle;GO:0043227 membrane-bounded organelle;GO:0044424 intracellular part;GO:0043229 intracellular organelle…	14	GO:0044710 single-organism metabolic process;GO:0044765 single-organism transport;GO:0055114 oxidation-reduction process;GO:0006810 transport;GO:0051234 establishment of localization;GO:0051179 localization;GO:0043436 oxoacid metabolic process;GO:0006082 organic acid metabolic process;GO:0044281 small molecule metabolic process;GO:0044699 single-organism process;GO:0019752 carboxylic acid metabol…	40	GO:0016491 oxidoreductase activity;GO:0016705 oxidoreductase activity, acting on paired donors, with incorporation or reduction of molecular oxygen;GO:0051213 dioxygenase activity;GO:0003824 catalytic activity;GO:0005506 iron ion binding;GO:0016706 oxidoreductase activity, acting on paired donors, with incorporation or reduction of molecular oxygen, 2-oxoglutarate as one donor, and incorporation …	13	ko00904 Diterpenoid biosynthesis;	1
BnaC07g19090D	-8.71416		GO:0005623 cell;GO:0044464 cell part;GO:0005634 nucleus;GO:0005622 intracellular;GO:0043231 intracellular membrane-bounded organelle;GO:0043227 membrane-bounded organelle;GO:0044424 intracellular part;GO:0043229 intracellular organelle;GO:0043226 organelle;	9	GO:1901700 response to oxygen-containing compound;GO:0010035 response to inorganic substance;GO:0042221 response to chemical stimulus;GO:0006950 response to stress;GO:0050896 response to stimulus;GO:0006979 response to oxidative stress;GO:0009725 response to hormone stimulus;GO:0009719 response to endogenous stimulus;GO:0033993 response to lipid;GO:0009737 response to abscisic acid stimulus;GO:00…	49	GO:0043565 sequence-specific DNA binding;GO:0003677 DNA binding;GO:0001071 nucleic acid binding transcription factor activity;GO:0003700 sequence-specific DNA binding transcription factor activity;GO:1901363 heterocyclic compound binding;GO:0097159 organic cyclic compound binding;GO:0003676 nucleic acid binding;GO:0005488 binding;	8	ko04626 Plant-pathogen interaction;	1
BnaA05g28740D	-8.62968		GO:0005737 cytoplasm;GO:0005739 mitochondrion;GO:0009507 chloroplast;GO:0044444 cytoplasmic part;GO:0009536 plastid;GO:0005623 cell;GO:0044464 cell part;GO:0005622 intracellular;GO:0043231 intracellular membrane-bounded organelle;GO:0043227 membrane-bounded organelle;GO:0044424 intracellular part;GO:0043229 intracellular organelle;GO:0043226 organelle;	13	GO:1901700 response to oxygen-containing compound;GO:0042221 response to chemical stimulus;GO:0006950 response to stress;GO:0010054 trichoblast differentiation;GO:0010053 root epidermal cell differentiation;GO:0050896 response to stimulus;GO:0044710 single-organism metabolic process;GO:0009725 response to hormone stimulus;GO:0010015 root morphogenesis;GO:0009719 response to endogenous stimulus;GO…	97	GO:0016491 oxidoreductase activity;GO:0016616 oxidoreductase activity, acting on the CH-OH group of donors, NAD or NADP as acceptor;GO:0048037 cofactor binding;GO:0050662 coenzyme binding;GO:0016614 oxidoreductase activity, acting on CH-OH group of donors;GO:0003824 catalytic activity;GO:0000287 magnesium ion binding;GO:0046872 metal ion binding;GO:0043169 cation binding;GO:0051287 NAD binding;GO…	31	ko01110 Biosynthesis of secondary metabolites;ko01100 Metabolic pathways;ko00020 Citrate cycle (TCA cycle);	3
BnaC05g09790D	-8.51485		GO:0005576 extracellular region;GO:0071944 cell periphery;GO:0016020 membrane;GO:0005886 plasma membrane;GO:0005623 cell;GO:0044464 cell part;	6	-	0	GO:0016829 lyase activity;GO:0003824 catalytic activity;GO:0016837 carbon-oxygen lyase activity, acting on polysaccharides;GO:0030570 pectate lyase activity;GO:0016835 carbon-oxygen lyase activity;	5	ko00040 Pentose and glucuronate interconversions;	1
BnaA10g07930D	-8.16717		GO:0005576 extracellular region;GO:0005618 cell wall;GO:0030312 external encapsulating structure;GO:0009505 plant-type cell wall;GO:0071944 cell periphery;GO:0005623 cell;GO:0044464 cell part;	7	GO:0045490 pectin catabolic process;GO:0010393 galacturonan metabolic process;GO:0045488 pectin metabolic process;GO:0044699 single-organism process;GO:0071554 cell wall organization or biogenesis;GO:0043086 negative regulation of catalytic activity;GO:0065009 regulation of molecular function;GO:0044036 cell wall macromolecule metabolic process;GO:0042545 cell wall modification;GO:0044092 negativ…	57	GO:0004857 enzyme inhibitor activity;GO:0045330 aspartyl esterase activity;GO:0030599 pectinesterase activity;GO:0052689 carboxylic ester hydrolase activity;GO:0003824 catalytic activity;GO:0030234 enzyme regulator activity;GO:0016787 hydrolase activity;GO:0016788 hydrolase activity, acting on ester bonds;	8	ko00500 Starch and sucrose metabolism;ko01100 Metabolic pathways;ko00040 Pentose and glucuronate interconversions;	3
BnaC09g15390D	-8.10564		GO:0005576 extracellular region;GO:0005618 cell wall;GO:0030312 external encapsulating structure;GO:0009505 plant-type cell wall;GO:0030054 cell junction;GO:0009506 plasmodesma;GO:0055044 symplast;GO:0005911 cell-cell junction;GO:0071944 cell periphery;GO:0005829 cytosol;GO:0005794 Golgi apparatus;GO:0005737 cytoplasm;GO:0044444 cytoplasmic part;GO:0005623 cell;GO:0044464 cell part;GO:0005622 int…	21	GO:0006811 ion transport;GO:0030001 metal ion transport;GO:0006950 response to stress;GO:0006812 cation transport;GO:0050896 response to stimulus;GO:0006970 response to osmotic stress;GO:0044765 single-organism transport;GO:0010359 regulation of anion channel activity;GO:0009651 response to salt stress;GO:0022898 regulation of transmembrane transporter activity;GO:0032409 regulation of transporte…	71	GO:0004553 hydrolase activity, hydrolyzing O-glycosyl compounds;GO:0016798 hydrolase activity, acting on glycosyl bonds;GO:0003824 catalytic activity;GO:0016787 hydrolase activity;GO:0043169 cation binding;GO:0043167 ion binding;GO:0005488 binding;	7	ko00940 Phenylpropanoid biosynthesis;ko01110 Biosynthesis of secondary metabolites;ko00500 Starch and sucrose metabolism;ko01100 Metabolic pathways;ko00460 Cyanoamino acid metabolism;	5
BnaC01g34960D	-7.89498		GO:0071944 cell periphery;GO:0005737 cytoplasm;GO:0016020 membrane;GO:0009507 chloroplast;GO:0005886 plasma membrane;GO:0044444 cytoplasmic part;GO:0009536 plastid;GO:0005623 cell;GO:0044464 cell part;GO:0005622 intracellular;GO:0043231 intracellular membrane-bounded organelle;GO:0043227 membrane-bounded organelle;GO:0044424 intracellular part;GO:0043229 intracellular organelle;GO:0043226 organel…	15	GO:1901700 response to oxygen-containing compound;GO:0006811 ion transport;GO:0042221 response to chemical stimulus;GO:1901698 response to nitrogen compound;GO:0006950 response to stress;GO:0050896 response to stimulus;GO:0044710 single-organism metabolic process;GO:0009725 response to hormone stimulus;GO:0009719 response to endogenous stimulus;GO:0010033 response to organic substance;GO:0044765 …	116	GO:0030551 cyclic nucleotide binding;GO:0015075 ion transmembrane transporter activity;GO:0022857 transmembrane transporter activity;GO:0022891 substrate-specific transmembrane transporter activity;GO:0022892 substrate-specific transporter activity;GO:0022838 substrate-specific channel activity;GO:0015267 channel activity;GO:0022803 passive transmembrane transporter activity;GO:0005215 transporte…	18	ko04626 Plant-pathogen interaction;	1
BnaA06g03410D	-7.86583		GO:0005576 extracellular region;	1	GO:0010054 trichoblast differentiation;GO:0010053 root epidermal cell differentiation;GO:0010015 root morphogenesis;GO:0048364 root development;GO:0022622 root system development;GO:0008544 epidermis development;GO:0009913 epidermal cell differentiation;GO:0009888 tissue development;GO:0048513 organ development;GO:0044699 single-organism process;GO:0048731 system development;GO:0008152 metabolic …	26	GO:0004553 hydrolase activity, hydrolyzing O-glycosyl compounds;GO:0016798 hydrolase activity, acting on glycosyl bonds;GO:0003824 catalytic activity;GO:0030246 carbohydrate binding;GO:0016787 hydrolase activity;GO:0008810 cellulase activity;GO:0005488 binding;	7	ko00500 Starch and sucrose metabolism;ko01100 Metabolic pathways;	2
BnaA03g24880D	-7.51873		GO:0022626 cytosolic ribosome;GO:0044445 cytosolic part;GO:0005840 ribosome;GO:0071944 cell periphery;GO:0030529 ribonucleoprotein complex;GO:0005829 cytosol;GO:0043228 non-membrane-bounded organelle;GO:0043232 intracellular non-membrane-bounded organelle;GO:0005737 cytoplasm;GO:0016020 membrane;GO:0009507 chloroplast;GO:0005886 plasma membrane;GO:0044444 cytoplasmic part;GO:0009536 plastid;GO:00…	23	GO:0010035 response to inorganic substance;GO:0042221 response to chemical stimulus;GO:0006950 response to stress;GO:0050896 response to stimulus;GO:0044710 single-organism metabolic process;GO:0006979 response to oxidative stress;GO:0009607 response to biotic stimulus;GO:0051707 response to other organism;GO:0006952 defense response;GO:0044699 single-organism process;GO:0048731 system developmen…	56	GO:0008289 lipid binding;GO:0003824 catalytic activity;GO:0016298 lipase activity;GO:0016787 hydrolase activity;GO:0016788 hydrolase activity, acting on ester bonds;GO:1901981 phosphatidylinositol phosphate binding;GO:0005546 phosphatidylinositol-4,5-bisphosphate binding;GO:0004620 phospholipase activity;GO:0008081 phosphoric diester hydrolase activity;GO:0043167 ion binding;GO:0042578 phosphoric…	16	ko01100 Metabolic pathways;ko00565 Ether lipid metabolism;ko00564 Glycerophospholipid metabolism;ko04144 Endocytosis;	4
BnaA03g03260D	-7.44233		GO:0005737 cytoplasm;GO:0005623 cell;GO:0044464 cell part;GO:0005634 nucleus;GO:0005622 intracellular;GO:0043231 intracellular membrane-bounded organelle;GO:0043227 membrane-bounded organelle;GO:0044424 intracellular part;GO:0043229 intracellular organelle;GO:0043226 organelle;	10	GO:0006950 response to stress;GO:0050896 response to stimulus;GO:0007154 cell communication;GO:0051716 cellular response to stimulus;GO:0006952 defense response;GO:0044699 single-organism process;GO:0007165 signal transduction;GO:0044763 single-organism cellular process;GO:0044700 single organism signaling;GO:0023052 signaling;GO:0009987 cellular process;GO:0065007 biological regulation;GO:005078…	14	GO:0003824 catalytic activity;GO:0016787 hydrolase activity;GO:0043167 ion binding;GO:0043531 ADP binding;GO:0043168 anion binding;GO:1901363 heterocyclic compound binding;GO:0097159 organic cyclic compound binding;GO:0017111 nucleoside-triphosphatase activity;GO:0016462 pyrophosphatase activity;GO:0016818 hydrolase activity, acting on acid anhydrides, in phosphorus-containing anhydrides;GO:00168…	24	ko04626 Plant-pathogen interaction;	1
BnaA02g11330D	-7.42283		GO:0032991 macromolecular complex;GO:0000151 ubiquitin ligase complex;GO:0043234 protein complex;GO:0005623 cell;GO:0044464 cell part;GO:0005634 nucleus;GO:0005622 intracellular;GO:0043231 intracellular membrane-bounded organelle;GO:0043227 membrane-bounded organelle;GO:0044424 intracellular part;GO:0043229 intracellular organelle;GO:0043226 organelle;	12	GO:0042221 response to chemical stimulus;GO:0006950 response to stress;GO:0050896 response to stimulus;GO:0010033 response to organic substance;GO:0009607 response to biotic stimulus;GO:0051707 response to other organism;GO:0009620 response to fungus;GO:0051704 multi-organism process;GO:0008152 metabolic process;GO:0009987 cellular process;GO:0071704 organic substance metabolic process;GO:0002238…	28	GO:0003824 catalytic activity;GO:0043167 ion binding;GO:0016879 ligase activity, forming carbon-nitrogen bonds;GO:0043168 anion binding;GO:0016874 ligase activity;GO:0016881 acid-amino acid ligase activity;GO:1901363 heterocyclic compound binding;GO:0097159 organic cyclic compound binding;GO:0016740 transferase activity;GO:0004842 ubiquitin-protein ligase activity;GO:0019787 small conjugating pro…	32	ko04626 Plant-pathogen interaction;	1
BnaA03g34560D	9.17614		-	0	GO:0044710 single-organism metabolic process;GO:0043436 oxoacid metabolic process;GO:0006082 organic acid metabolic process;GO:0044281 small molecule metabolic process;GO:0044699 single-organism process;GO:0019752 carboxylic acid metabolic process;GO:0048731 system development;GO:0008152 metabolic process;GO:0032787 monocarboxylic acid metabolic process;GO:0044767 single-organism developmental pr…	43	-	0	ko03040 Spliceosome;ko03013 RNA transport;	2
BnaC04g18800D	10.2675		GO:0005618 cell wall;GO:0030312 external encapsulating structure;GO:0071944 cell periphery;GO:0005737 cytoplasm;GO:0005623 cell;GO:0044464 cell part;GO:0005622 intracellular;GO:0044424 intracellular part;	8	GO:0006950 response to stress;GO:0050896 response to stimulus;GO:0044710 single-organism metabolic process;GO:0006970 response to osmotic stress;GO:0055114 oxidation-reduction process;GO:0009651 response to salt stress;GO:0044711 single-organism biosynthetic process;GO:0043436 oxoacid metabolic process;GO:0006082 organic acid metabolic process;GO:0044281 small molecule metabolic process;GO:004428…	54	GO:0016491 oxidoreductase activity;GO:0003824 catalytic activity;GO:0016645 oxidoreductase activity, acting on the CH-NH group of donors;GO:0016646 oxidoreductase activity, acting on the CH-NH group of donors, NAD or NADP as acceptor;GO:1901363 heterocyclic compound binding;GO:0097159 organic cyclic compound binding;GO:0005488 binding;GO:0000166 nucleotide binding;GO:1901265 nucleoside phosphate …	10	ko01110 Biosynthesis of secondary metabolites;ko01100 Metabolic pathways;ko00330 Arginine and proline metabolism;	3
RTR-SR 16	log2Ratio(R/RT)	log2Ratio(R/S)	GO_C	GO_C Number	GO_P	GO_P Number	GO_F	GO_F Number	Path	Path Number
BnaA03g58830D	-11.0153	-12.5246	-	0	GO:0044699 single-organism process;GO:0048731 system development;GO:0044767 single-organism developmental process;GO:0048856 anatomical structure development;GO:0007275 multicellular organismal development;GO:0032502 developmental process;GO:0044707 single-multicellular organism process;GO:0032501 multicellular organismal process;GO:0009653 anatomical structure morphogenesis;GO:0009886 post-embry…	15	-	0	ko01100 Metabolic pathways;ko00565 Ether lipid metabolism;ko00564 Glycerophospholipid metabolism;ko04144 Endocytosis;	4
BnaC04g08480D	-9.03072	-10.116	GO:0005737 cytoplasm;GO:0009507 chloroplast;GO:0044444 cytoplasmic part;GO:0009536 plastid;GO:0005623 cell;GO:0044464 cell part;GO:0005622 intracellular;GO:0043231 intracellular membrane-bounded organelle;GO:0043227 membrane-bounded organelle;GO:0044424 intracellular part;GO:0043229 intracellular organelle;GO:0043226 organelle;	12	GO:0050896 response to stimulus;GO:0044710 single-organism metabolic process;GO:0019748 secondary metabolic process;GO:0044711 single-organism biosynthetic process;GO:0009698 phenylpropanoid metabolic process;GO:0042445 hormone metabolic process;GO:0044281 small molecule metabolic process;GO:0044550 secondary metabolite biosynthetic process;GO:0044283 small molecule biosynthetic process;GO:001081…	48	GO:0046527 glucosyltransferase activity;GO:0003824 catalytic activity;GO:0016757 transferase activity, transferring glycosyl groups;GO:0035251 UDP-glucosyltransferase activity;GO:0016758 transferase activity, transferring hexosyl groups;GO:0080046 quercetin 4'-O-glucosyltransferase activity;GO:0080044 quercetin 7-O-glucosyltransferase activity;GO:0008194 UDP-glycosyltransferase activity;GO:008004…	12	ko00908 Zeatin biosynthesis;ko00944 Flavone and flavonol biosynthesis;	2
BnaAnng21300D	-9.19537	-9.46239	GO:0005576 extracellular region;	1	GO:0010167 response to nitrate;GO:0015706 nitrate transport;GO:0000041 transition metal ion transport;GO:0006820 anion transport;GO:0015698 inorganic anion transport;GO:1901700 response to oxygen-containing compound;GO:0006811 ion transport;GO:0010035 response to inorganic substance;GO:0006826 iron ion transport;GO:0010106 cellular response to iron ion starvation;GO:0042221 response to chemical s…	79	GO:0004601 peroxidase activity;GO:0016684 oxidoreductase activity, acting on peroxide as acceptor;GO:0016209 antioxidant activity;GO:0016491 oxidoreductase activity;GO:0003824 catalytic activity;GO:0005488 binding;	6	ko00940 Phenylpropanoid biosynthesis;ko00360 Phenylalanine metabolism;ko01110 Biosynthesis of secondary metabolites;ko01100 Metabolic pathways;	4
BnaA08g28220D	-8.86727	-9.44635	GO:0005576 extracellular region;GO:0005618 cell wall;GO:0030312 external encapsulating structure;GO:0009505 plant-type cell wall;GO:0071944 cell periphery;GO:0005623 cell;GO:0044464 cell part;	7	GO:0006950 response to stress;GO:0050896 response to stimulus;GO:0044710 single-organism metabolic process;GO:0006979 response to oxidative stress;GO:0055114 oxidation-reduction process;GO:0008152 metabolic process;	6	GO:0004601 peroxidase activity;GO:0016684 oxidoreductase activity, acting on peroxide as acceptor;GO:0020037 heme binding;GO:0046906 tetrapyrrole binding;GO:0016209 antioxidant activity;GO:0016491 oxidoreductase activity;GO:0003824 catalytic activity;GO:0046872 metal ion binding;GO:0043169 cation binding;GO:0043167 ion binding;GO:1901363 heterocyclic compound binding;GO:0097159 organic cyclic com…	13	ko00940 Phenylpropanoid biosynthesis;ko00360 Phenylalanine metabolism;ko01110 Biosynthesis of secondary metabolites;ko01100 Metabolic pathways;	4
BnaC01g17200D	-10.1555	-9.3879	GO:0005737 cytoplasm;GO:0009507 chloroplast;GO:0044444 cytoplasmic part;GO:0009536 plastid;GO:0005623 cell;GO:0044464 cell part;GO:0005622 intracellular;GO:0043231 intracellular membrane-bounded organelle;GO:0043227 membrane-bounded organelle;GO:0044424 intracellular part;GO:0043229 intracellular organelle;GO:0043226 organelle;	12	-	0	GO:0004857 enzyme inhibitor activity;GO:0030234 enzyme regulator activity;GO:0046910 pectinesterase inhibitor activity;	3	ko00500 Starch and sucrose metabolism;ko01100 Metabolic pathways;ko00040 Pentose and glucuronate interconversions;	3
BnaA03g06740D	-10.4253	-9.0214	GO:0005576 extracellular region;GO:0005618 cell wall;GO:0030312 external encapsulating structure;GO:0009505 plant-type cell wall;GO:0030054 cell junction;GO:0009506 plasmodesma;GO:0055044 symplast;GO:0005911 cell-cell junction;GO:0071944 cell periphery;GO:0016020 membrane;GO:0005623 cell;GO:0044464 cell part;	12	GO:0010167 response to nitrate;GO:0015706 nitrate transport;GO:0000041 transition metal ion transport;GO:0006820 anion transport;GO:0015698 inorganic anion transport;GO:1901700 response to oxygen-containing compound;GO:0006811 ion transport;GO:0010035 response to inorganic substance;GO:0006826 iron ion transport;GO:0010106 cellular response to iron ion starvation;GO:0042221 response to chemical s…	77	GO:0004601 peroxidase activity;GO:0016684 oxidoreductase activity, acting on peroxide as acceptor;GO:0020037 heme binding;GO:0046906 tetrapyrrole binding;GO:0016209 antioxidant activity;GO:0016491 oxidoreductase activity;GO:0003824 catalytic activity;GO:0046872 metal ion binding;GO:0043169 cation binding;GO:0043167 ion binding;GO:1901363 heterocyclic compound binding;GO:0097159 organic cyclic com…	13	ko00940 Phenylpropanoid biosynthesis;ko00360 Phenylalanine metabolism;ko01110 Biosynthesis of secondary metabolites;ko01100 Metabolic pathways;	4
BnaC02g09490D	-10.0854	-8.73884	GO:0005576 extracellular region;	1	GO:0010054 trichoblast differentiation;GO:0010053 root epidermal cell differentiation;GO:0010015 root morphogenesis;GO:0048364 root development;GO:0022622 root system development;GO:0008544 epidermis development;GO:0009913 epidermal cell differentiation;GO:0048764 trichoblast maturation;GO:0048765 root hair cell differentiation;GO:0048469 cell maturation;GO:0021700 developmental maturation;GO:000…	27	GO:0004601 peroxidase activity;GO:0016684 oxidoreductase activity, acting on peroxide as acceptor;GO:0016209 antioxidant activity;GO:0016491 oxidoreductase activity;GO:0003824 catalytic activity;GO:0005488 binding;	6	ko00940 Phenylpropanoid biosynthesis;ko00360 Phenylalanine metabolism;ko01110 Biosynthesis of secondary metabolites;ko01100 Metabolic pathways;	4
BnaA08g14940D	-8.89302	-8.36357	GO:0071944 cell periphery;GO:0005737 cytoplasm;GO:0016020 membrane;GO:0009507 chloroplast;GO:0005886 plasma membrane;GO:0044444 cytoplasmic part;GO:0009536 plastid;GO:0005623 cell;GO:0044464 cell part;GO:0005622 intracellular;GO:0043231 intracellular membrane-bounded organelle;GO:0043227 membrane-bounded organelle;GO:0044424 intracellular part;GO:0043229 intracellular organelle;GO:0043226 organel…	15	GO:1901700 response to oxygen-containing compound;GO:0042221 response to chemical stimulus;GO:0006950 response to stress;GO:0050896 response to stimulus;GO:0044710 single-organism metabolic process;GO:0009725 response to hormone stimulus;GO:0009719 response to endogenous stimulus;GO:0010033 response to organic substance;GO:0044765 single-organism transport;GO:0007154 cell communication;GO:0051716…	115	GO:0003824 catalytic activity;GO:0043167 ion binding;GO:0004713 protein tyrosine kinase activity;GO:0043168 anion binding;GO:1901363 heterocyclic compound binding;GO:0097159 organic cyclic compound binding;GO:0016740 transferase activity;GO:0005524 ATP binding;GO:0004674 protein serine/threonine kinase activity;GO:0005515 protein binding;GO:0005488 binding;GO:0030554 adenyl nucleotide binding;GO:…	28	ko02010 ABC transporters;	1
BnaC01g15100D	-8.33676	-7.97724	GO:0005576 extracellular region;	1	GO:0008152 metabolic process;GO:0071704 organic substance metabolic process;GO:0005975 carbohydrate metabolic process;GO:0044238 primary metabolic process;	4	GO:0004553 hydrolase activity, hydrolyzing O-glycosyl compounds;GO:0016798 hydrolase activity, acting on glycosyl bonds;GO:0003824 catalytic activity;GO:0016787 hydrolase activity;GO:0008810 cellulase activity;	5	ko00500 Starch and sucrose metabolism;ko01100 Metabolic pathways;	2
BnaA07g06750D	-4.24099	-5.25803	GO:0005623 cell;GO:0044464 cell part;GO:0005634 nucleus;GO:0005622 intracellular;GO:0043231 intracellular membrane-bounded organelle;GO:0043227 membrane-bounded organelle;GO:0044424 intracellular part;GO:0043229 intracellular organelle;GO:0043226 organelle;	9	GO:1901700 response to oxygen-containing compound;GO:0042221 response to chemical stimulus;GO:1901698 response to nitrogen compound;GO:0050896 response to stimulus;GO:0009725 response to hormone stimulus;GO:0009719 response to endogenous stimulus;GO:0010033 response to organic substance;GO:0007154 cell communication;GO:0051716 cellular response to stimulus;GO:0009723 response to ethylene stimulus…	43	GO:0003677 DNA binding;GO:0001071 nucleic acid binding transcription factor activity;GO:0003700 sequence-specific DNA binding transcription factor activity;GO:1901363 heterocyclic compound binding;GO:0097159 organic cyclic compound binding;GO:0003676 nucleic acid binding;GO:0005488 binding;	7	ko04075 Plant hormone signal transduction;	1
BnaA10g13870D	9.96685	2.00453	GO:0005623 cell;GO:0044464 cell part;GO:0005634 nucleus;GO:0005622 intracellular;GO:0043231 intracellular membrane-bounded organelle;GO:0043227 membrane-bounded organelle;GO:0044424 intracellular part;GO:0043229 intracellular organelle;GO:0043226 organelle;	9	GO:0044710 single-organism metabolic process;GO:0055114 oxidation-reduction process;GO:0008152 metabolic process;GO:0006471 protein ADP-ribosylation;GO:1901576 organic substance biosynthetic process;GO:0009058 biosynthetic process;GO:0044249 cellular biosynthetic process;GO:0009987 cellular process;GO:0071704 organic substance metabolic process;GO:0005975 carbohydrate metabolic process;GO:1901137…	29	GO:0016491 oxidoreductase activity;GO:0003824 catalytic activity;GO:0016757 transferase activity, transferring glycosyl groups;GO:0003950 NAD+ ADP-ribosyltransferase activity;GO:0003677 DNA binding;GO:0032440 2-alkenal reductase [NAD(P)] activity;GO:0016628 oxidoreductase activity, acting on the CH-CH group of donors, NAD or NADP as acceptor;GO:0016763 transferase activity, transferring pentosyl …	14	ko03410 Base excision repair;	1
BnaC04g25850D	1.40747	3.67389	-	0	-	0	-	0	ko03008 Ribosome biogenesis in eukaryotes;ko03018 RNA degradation;	2
BnaAnng32880D	2.27542	4.67934	GO:0009570 chloroplast stroma;GO:0009532 plastid stroma;GO:0005737 cytoplasm;GO:0009507 chloroplast;GO:0044444 cytoplasmic part;GO:0009536 plastid;GO:0044434 chloroplast part;GO:0044422 organelle part;GO:0044446 intracellular organelle part;GO:0044435 plastid part;GO:0005623 cell;GO:0044464 cell part;GO:0005622 intracellular;GO:0043231 intracellular membrane-bounded organelle;GO:0043227 membrane-…	18	GO:0044710 single-organism metabolic process;GO:0044711 single-organism biosynthetic process;GO:0043436 oxoacid metabolic process;GO:0006082 organic acid metabolic process;GO:0044281 small molecule metabolic process;GO:0044283 small molecule biosynthetic process;GO:0019752 carboxylic acid metabolic process;GO:0016053 organic acid biosynthetic process;GO:0046394 carboxylic acid biosynthetic proces…	50	GO:0016829 lyase activity;GO:0016846 carbon-sulfur lyase activity;GO:0048037 cofactor binding;GO:0003824 catalytic activity;GO:0004121 cystathionine beta-lyase activity;GO:0030170 pyridoxal phosphate binding;GO:0043167 ion binding;GO:0043168 anion binding;GO:0005488 binding;	9	ko01110 Biosynthesis of secondary metabolites;ko01100 Metabolic pathways;ko00270 Cysteine and methionine metabolism;ko00920 Sulfur metabolism;ko00450 Selenocompound metabolism;	5
BnaC04g24050D	8.68753	8.68753	GO:0005737 cytoplasm;GO:0005739 mitochondrion;GO:0044444 cytoplasmic part;GO:0005623 cell;GO:0044464 cell part;GO:0005622 intracellular;GO:0043231 intracellular membrane-bounded organelle;GO:0043227 membrane-bounded organelle;GO:0044424 intracellular part;GO:0043229 intracellular organelle;GO:0043226 organelle;	11	GO:0006820 anion transport;GO:0006811 ion transport;GO:0071705 nitrogen compound transport;GO:0006812 cation transport;GO:0044765 single-organism transport;GO:0006810 transport;GO:0051234 establishment of localization;GO:0051179 localization;GO:0015711 organic anion transport;GO:0015849 organic acid transport;GO:0046942 carboxylic acid transport;GO:0006865 amino acid transport;GO:0044699 single-o…	32	GO:0003824 catalytic activity;GO:0016740 transferase activity;GO:0004672 protein kinase activity;GO:0016773 phosphotransferase activity, alcohol group as acceptor;GO:0016772 transferase activity, transferring phosphorus-containing groups;GO:0016301 kinase activity;	6	ko02010 ABC transporters;ko04626 Plant-pathogen interaction;	2
BnaA06g30800D	10.5673	10.5673	GO:0005829 cytosol;GO:0005737 cytoplasm;GO:0044444 cytoplasmic part;GO:0005623 cell;GO:0044464 cell part;GO:0005622 intracellular;GO:0044424 intracellular part;	7	GO:0050896 response to stimulus;GO:0044710 single-organism metabolic process;GO:0019748 secondary metabolic process;GO:0044711 single-organism biosynthetic process;GO:0009698 phenylpropanoid metabolic process;GO:0044281 small molecule metabolic process;GO:0044550 secondary metabolite biosynthetic process;GO:0044283 small molecule biosynthetic process;GO:0008202 steroid metabolic process;GO:000969…	50	GO:0003824 catalytic activity;GO:0008374 O-acyltransferase activity;GO:0050736 O-malonyltransferase activity;GO:0016420 malonyltransferase activity;GO:0016747 transferase activity, transferring acyl groups other than amino-acyl groups;GO:0016746 transferase activity, transferring acyl groups;GO:0016407 acetyltransferase activity;GO:0003985 acetyl-CoA C-acetyltransferase activity;GO:0016453 C-acet…	13	ko00940 Phenylpropanoid biosynthesis;ko01110 Biosynthesis of secondary metabolites;ko00941 Flavonoid biosynthesis;ko00945 Stilbenoid, diarylheptanoid and gingerol biosynthesis;ko00330 Arginine and proline metabolism;	5
BnaA03g51150D	2.70737	10.8879	GO:0005623 cell;GO:0044464 cell part;GO:0005634 nucleus;GO:0005622 intracellular;GO:0043231 intracellular membrane-bounded organelle;GO:0043227 membrane-bounded organelle;GO:0044424 intracellular part;GO:0043229 intracellular organelle;GO:0043226 organelle;	9	GO:1901700 response to oxygen-containing compound;GO:0010035 response to inorganic substance;GO:0042221 response to chemical stimulus;GO:0006950 response to stress;GO:0050896 response to stimulus;GO:0006979 response to oxidative stress;GO:0008544 epidermis development;GO:0009913 epidermal cell differentiation;GO:0051716 cellular response to stimulus;GO:0033554 cellular response to stress;GO:00098…	48	GO:0046872 metal ion binding;GO:0043169 cation binding;GO:0043167 ion binding;GO:0005509 calcium ion binding;GO:0005515 protein binding;GO:0005488 binding;	6	ko04626 Plant-pathogen interaction;ko04070 Phosphatidylinositol signaling system;	2
37		32		34		34
Unique path	number	144UniqueGOF	number	UniqueGOP	Number	UniqueGOC46	number
ko01100 Metabolic pathways	14	GO:0005488 binding	25	GO:0009987 cellular process	27	GO:0005623 cell	30
ko01110 Biosynthesis of secondary metabolites	9	GO:0003824 catalytic activity	22	GO:0008152 metabolic process	22	GO:0044464 cell part	30
ko04626 Plant-pathogen interaction	8	GO:0097159 organic cyclic compound binding	15	GO:0044699 single-organism process	21	GO:0005622 intracellular	26
ko00940 Phenylpropanoid biosynthesis	6	GO:1901363 heterocyclic compound binding	15	GO:0050896 response to stimulus	21	GO:0044424 intracellular part	26
ko00500 Starch and sucrose metabolism	5	GO:0043167 ion binding	13	GO:0071704 organic substance metabolic process	19	GO:0043226 organelle	23
ko00360 Phenylalanine metabolism	4	GO:0005515 protein binding	8	GO:0044237 cellular metabolic process	17	GO:0043227 membrane-bounded organelle	23
ko04075 Plant hormone signal transduction	3	GO:0016491 oxidoreductase activity	8	GO:0044238 primary metabolic process	17	GO:0043229 intracellular organelle	23
ko03013 RNA transport	3	GO:0000166 nucleotide binding	7	GO:0044763 single-organism cellular process	17	GO:0043231 intracellular membrane-bounded organelle	23
ko00040 Pentose and glucuronate interconversions	3	GO:0003676 nucleic acid binding	7	GO:0006950 response to stress	16	GO:0005737 cytoplasm	17
ko04712 Circadian rhythm - plant	2	GO:0016787 hydrolase activity	7	GO:0044710 single-organism metabolic process	15	GO:0044444 cytoplasmic part	15
ko04144 Endocytosis	2	GO:0036094 small molecule binding	7	GO:0007275 multicellular organismal development	14	GO:0005634 nucleus	12
ko03040 Spliceosome	2	GO:0043168 anion binding	7	GO:0032501 multicellular organismal process	14	GO:0005576 extracellular region	9
ko02010 ABC transporters	2	GO:0043169 cation binding	7	GO:0032502 developmental process	14	GO:0071944 cell periphery	9
ko00565 Ether lipid metabolism	2	GO:1901265 nucleoside phosphate binding	7	GO:0042221 response to chemical stimulus	14	GO:0009507 chloroplast	8
ko00564 Glycerophospholipid metabolism	2	GO:0003677 DNA binding	6	GO:0044707 single-multicellular organism process	14	GO:0009536 plastid	8
ko00330 Arginine and proline metabolism	2	GO:0016740 transferase activity	6	GO:0044767 single-organism developmental process	13	GO:0016020 membrane	6
ko00020 Citrate cycle (TCA cycle)	1	GO:0046872 metal ion binding	6	GO:0048856 anatomical structure development	13	GO:0005618 cell wall	5
ko04070 Phosphatidylinositol signaling system	1	GO:0001071 nucleic acid binding transcription factor activity	5	GO:0065007 biological regulation	13	GO:0030312 external encapsulating structure	5
ko03410 Base excision repair	1	GO:0001882 nucleoside binding	5	GO:0048731 system development	12	GO:0005739 mitochondrion	4
ko03018 RNA degradation	1	GO:0001883 purine nucleoside binding	5	GO:0050789 regulation of biological process	12	GO:0005829 cytosol	4
ko03008 Ribosome biogenesis in eukaryotes	1	GO:0003700 sequence-specific DNA binding transcription factor activity	5	GO:0009058 biosynthetic process	11	GO:0005886 plasma membrane	4
ko00945 Stilbenoid, diarylheptanoid and gingerol biosynthesis	1	GO:0017076 purine nucleotide binding	5	GO:0044249 cellular biosynthetic process	11	GO:0009505 plant-type cell wall	4
ko00944 Flavone and flavonol biosynthesis	1	GO:0032549 ribonucleoside binding	5	GO:0050794 regulation of cellular process	11	GO:0032991 macromolecular complex	3
ko00941 Flavonoid biosynthesis	1	GO:0032550 purine ribonucleoside binding	5	GO:1901576 organic substance biosynthetic process	11	GO:0005794 Golgi apparatus	2
ko00920 Sulfur metabolism	1	GO:0032553 ribonucleotide binding	5	GO:0009653 anatomical structure morphogenesis	10	GO:0005911 cell-cell junction	2
ko00908 Zeatin biosynthesis	1	GO:0032555 purine ribonucleotide binding	5	GO:0044281 small molecule metabolic process	10	GO:0009506 plasmodesma	2
ko00904 Diterpenoid biosynthesis	1	GO:0004601 peroxidase activity	4	GO:1901700 response to oxygen-containing compound	10	GO:0030054 cell junction	2
ko00460 Cyanoamino acid metabolism	1	GO:0016209 antioxidant activity	4	GO:0010033 response to organic substance	9	GO:0043234 protein complex	2
ko00450 Selenocompound metabolism	1	GO:0016684 oxidoreductase activity, acting on peroxide as acceptor	4	GO:0030154 cell differentiation	9	GO:0055044 symplast	2
ko00270 Cysteine and methionine metabolism	1	GO:0030554 adenyl nucleotide binding	4	GO:0048513 organ development	9	GO:0000151 ubiquitin ligase complex	1
ko00190 Oxidative phosphorylation	1	GO:0032559 adenyl ribonucleotide binding	4	GO:0048869 cellular developmental process	9	GO:0005840 ribosome	1
		GO:0035639 purine ribonucleoside triphosphate binding	4	GO:0051716 cellular response to stimulus	9	GO:0009532 plastid stroma	1
		GO:0004553 hydrolase activity, hydrolyzing O-glycosyl compounds	3	GO:0006082 organic acid metabolic process	8	GO:0009570 chloroplast stroma	1
		GO:0004672 protein kinase activity	3	GO:0008544 epidermis development	8	GO:0016023 cytoplasmic membrane-bounded vesicle	1
		GO:0005524 ATP binding	3	GO:0009628 response to abiotic stimulus	8	GO:0022626 cytosolic ribosome	1
		GO:0016301 kinase activity	3	GO:0009719 response to endogenous stimulus	8	GO:0030529 ribonucleoprotein complex	1
		GO:0016772 transferase activity, transferring phosphorus-containing groups	3	GO:0009725 response to hormone stimulus	8	GO:0031410 cytoplasmic vesicle	1
		GO:0016773 phosphotransferase activity, alcohol group as acceptor	3	GO:0009888 tissue development	8	GO:0031982 vesicle	1
		GO:0016798 hydrolase activity, acting on glycosyl bonds	3	GO:0009913 epidermal cell differentiation	8	GO:0031988 membrane-bounded vesicle	1
		GO:0030234 enzyme regulator activity	3	GO:0019222 regulation of metabolic process	8	GO:0043228 non-membrane-bounded organelle	1
		GO:0000287 magnesium ion binding	2	GO:0019752 carboxylic acid metabolic process	8	GO:0043232 intracellular non-membrane-bounded organelle	1
		GO:0004674 protein serine/threonine kinase activity	2	GO:0022622 root system development	8	GO:0044422 organelle part	1
		GO:0004857 enzyme inhibitor activity	2	GO:0043436 oxoacid metabolic process	8	GO:0044434 chloroplast part	1
		GO:0005516 calmodulin binding	2	GO:0048364 root development	8	GO:0044435 plastid part	1
		GO:0008810 cellulase activity	2	GO:0048468 cell development	8	GO:0044445 cytosolic part	1
		GO:0016462 pyrophosphatase activity	2	GO:0051179 localization	8	GO:0044446 intracellular organelle part	1
		GO:0016757 transferase activity, transferring glycosyl groups	2	GO:0006810 transport	7
		GO:0016788 hydrolase activity, acting on ester bonds	2	GO:0007154 cell communication	7
		GO:0016817 hydrolase activity, acting on acid anhydrides	2	GO:0009056 catabolic process	7
		GO:0016818 hydrolase activity, acting on acid anhydrides, in phosphorus-containing anhydrides	2	GO:0010015 root morphogenesis	7
		GO:0016829 lyase activity	2	GO:0010035 response to inorganic substance	7
		GO:0020037 heme binding	2	GO:0010053 root epidermal cell differentiation	7
		GO:0043565 sequence-specific DNA binding	2	GO:0010054 trichoblast differentiation	7
		GO:0046906 tetrapyrrole binding	2	GO:0031323 regulation of cellular metabolic process	7
		GO:0046914 transition metal ion binding	2	GO:0043170 macromolecule metabolic process	7
		GO:0046983 protein dimerization activity	2	GO:0044260 cellular macromolecule metabolic process	7
		GO:0048037 cofactor binding	2	GO:0044283 small molecule biosynthetic process	7
		GO:0003723 RNA binding	1	GO:0044711 single-organism biosynthetic process	7
		GO:0003743 translation initiation factor activity	1	GO:0044765 single-organism transport	7
		GO:0003950 NAD+ ADP-ribosyltransferase activity	1	GO:0051234 establishment of localization	7
		GO:0003985 acetyl-CoA C-acetyltransferase activity	1	GO:0070887 cellular response to chemical stimulus	7
		GO:0003988 acetyl-CoA C-acyltransferase activity	1	GO:1901360 organic cyclic compound metabolic process	7
		GO:0004121 cystathionine beta-lyase activity	1	GO:0006629 lipid metabolic process	6
		GO:0004427 inorganic diphosphatase activity	1	GO:0006725 cellular aromatic compound metabolic process	6
		GO:0004620 phospholipase activity	1	GO:0009889 regulation of biosynthetic process	6
		GO:0004713 protein tyrosine kinase activity	1	GO:0010468 regulation of gene expression	6
		GO:0004842 ubiquitin-protein ligase activity	1	GO:0010556 regulation of macromolecule biosynthetic process	6
		GO:0005085 guanyl-nucleotide exchange factor activity	1	GO:0021700 developmental maturation	6
		GO:0005215 transporter activity	1	GO:0031326 regulation of cellular biosynthetic process	6
		GO:0005216 ion channel activity	1	GO:0044248 cellular catabolic process	6
		GO:0005506 iron ion binding	1	GO:0048469 cell maturation	6
		GO:0005509 calcium ion binding	1	GO:0048764 trichoblast maturation	6
		GO:0005525 GTP binding	1	GO:0048765 root hair cell differentiation	6
		GO:0005543 phospholipid binding	1	GO:0051704 multi-organism process	6
		GO:0005546 phosphatidylinositol-4,5-bisphosphate binding	1	GO:0055114 oxidation-reduction process	6
		GO:0008081 phosphoric diester hydrolase activity	1	GO:0060255 regulation of macromolecule metabolic process	6
		GO:0008135 translation factor activity, nucleic acid binding	1	GO:0080090 regulation of primary metabolic process	6
		GO:0008194 UDP-glycosyltransferase activity	1	GO:1901575 organic substance catabolic process	6
		GO:0008270 zinc ion binding	1	GO:2000112 regulation of cellular macromolecule biosynthetic process	6
		GO:0008289 lipid binding	1	GO:0005975 carbohydrate metabolic process	5
		GO:0008374 O-acyltransferase activity	1	GO:0006355 regulation of transcription, DNA-dependent	5
		GO:0015075 ion transmembrane transporter activity	1	GO:0006793 phosphorus metabolic process	5
		GO:0015267 channel activity	1	GO:0006796 phosphate-containing compound metabolic process	5
		GO:0016298 lipase activity	1	GO:0006811 ion transport	5
		GO:0016407 acetyltransferase activity	1	GO:0006952 defense response	5
		GO:0016408 C-acyltransferase activity	1	GO:0006979 response to oxidative stress	5
		GO:0016420 malonyltransferase activity	1	GO:0009607 response to biotic stimulus	5
		GO:0016453 C-acetyltransferase activity	1	GO:0009791 post-embryonic development	5
		GO:0016614 oxidoreductase activity, acting on CH-OH group of donors	1	GO:0016043 cellular component organization	5
		GO:0016616 oxidoreductase activity, acting on the CH-OH group of donors, NAD or NADP as acceptor	1	GO:0016053 organic acid biosynthetic process	5
		GO:0016627 oxidoreductase activity, acting on the CH-CH group of donors	1	GO:0019219 regulation of nucleobase-containing compound metabolic process	5
		GO:0016628 oxidoreductase activity, acting on the CH-CH group of donors, NAD or NADP as acceptor	1	GO:0033554 cellular response to stress	5
		GO:0016645 oxidoreductase activity, acting on the CH-NH group of donors	1	GO:0040007 growth	5
		GO:0016646 oxidoreductase activity, acting on the CH-NH group of donors, NAD or NADP as acceptor	1	GO:0044255 cellular lipid metabolic process	5
		GO:0016705 oxidoreductase activity, acting on paired donors, with incorporation or reduction of molecular oxygen	1	GO:0046394 carboxylic acid biosynthetic process	5
		GO:0016706 oxidoreductase activity, acting on paired donors, with incorporation or reduction of molecular oxygen, 2-oxoglutarate as one donor, and incorporation of one atom each of oxygen into both donors	1	GO:0046483 heterocycle metabolic process	5
		GO:0016746 transferase activity, transferring acyl groups	1	GO:0051171 regulation of nitrogen compound metabolic process	5
		GO:0016747 transferase activity, transferring acyl groups other than amino-acyl groups	1	GO:0051252 regulation of RNA metabolic process	5
		GO:0016758 transferase activity, transferring hexosyl groups	1	GO:0051707 response to other organism	5
		GO:0016763 transferase activity, transferring pentosyl groups	1	GO:0071840 cellular component organization or biogenesis	5
		GO:0016835 carbon-oxygen lyase activity	1	GO:1901362 organic cyclic compound biosynthetic process	5
		GO:0016837 carbon-oxygen lyase activity, acting on polysaccharides	1	GO:1901701 cellular response to oxygen-containing compound	5
		GO:0016846 carbon-sulfur lyase activity	1	GO:2001141 regulation of RNA biosynthetic process	5
		GO:0016874 ligase activity	1	GO:0006812 cation transport	4
		GO:0016879 ligase activity, forming carbon-nitrogen bonds	1	GO:0007165 signal transduction	4
		GO:0016881 acid-amino acid ligase activity	1	GO:0009605 response to external stimulus	4
		GO:0017111 nucleoside-triphosphatase activity	1	GO:0016049 cell growth	4
		GO:0019001 guanyl nucleotide binding	1	GO:0019438 aromatic compound biosynthetic process	4
		GO:0019787 small conjugating protein ligase activity	1	GO:0019538 protein metabolic process	4
		GO:0022803 passive transmembrane transporter activity	1	GO:0023052 signaling	4
		GO:0022838 substrate-specific channel activity	1	GO:0044267 cellular protein metabolic process	4
		GO:0022857 transmembrane transporter activity	1	GO:0044700 single organism signaling	4
		GO:0022891 substrate-specific transmembrane transporter activity	1	GO:0048589 developmental growth	4
		GO:0022892 substrate-specific transporter activity	1	GO:0065009 regulation of molecular function	4
		GO:0030170 pyridoxal phosphate binding	1	GO:1901698 response to nitrogen compound	4
		GO:0030246 carbohydrate binding	1	GO:0000003 reproduction	3
		GO:0030551 cyclic nucleotide binding	1	GO:0000902 cell morphogenesis	3
		GO:0030570 pectate lyase activity	1	GO:0000904 cell morphogenesis involved in differentiation	3
		GO:0030599 pectinesterase activity	1	GO:0002376 immune system process	3
		GO:0030695 GTPase regulator activity	1	GO:0003006 developmental process involved in reproduction	3
		GO:0032440 2-alkenal reductase [NAD(P)] activity	1	GO:0006464 cellular protein modification process	3
		GO:0032561 guanyl ribonucleotide binding	1	GO:0006520 cellular amino acid metabolic process	3
		GO:0035091 phosphatidylinositol binding	1	GO:0006807 nitrogen compound metabolic process	3
		GO:0035251 UDP-glucosyltransferase activity	1	GO:0006820 anion transport	3
		GO:0042578 phosphoric ester hydrolase activity	1	GO:0006955 immune response	3
		GO:0043531 ADP binding	1	GO:0008652 cellular amino acid biosynthetic process	3
		GO:0045330 aspartyl esterase activity	1	GO:0009066 aspartate family amino acid metabolic process	3
		GO:0045543 gibberellin 2-beta-dioxygenase activity	1	GO:0009267 cellular response to starvation	3
		GO:0046527 glucosyltransferase activity	1	GO:0009617 response to bacterium	3
		GO:0046910 pectinesterase inhibitor activity	1	GO:0009620 response to fungus	3
		GO:0047634 agmatine N4-coumaroyltransferase activity	1	GO:0009755 hormone-mediated signaling pathway	3
		GO:0050403 trans-zeatin O-beta-D-glucosyltransferase activity	1	GO:0009814 defense response, incompatible interaction	3
		GO:0050502 cis-zeatin O-beta-D-glucosyltransferase activity	1	GO:0009991 response to extracellular stimulus	3
		GO:0050662 coenzyme binding	1	GO:0016042 lipid catabolic process	3
		GO:0050736 O-malonyltransferase activity	1	GO:0016054 organic acid catabolic process	3
		GO:0051213 dioxygenase activity	1	GO:0016310 phosphorylation	3
		GO:0051287 NAD binding	1	GO:0018130 heterocycle biosynthetic process	3
		GO:0052634 C-19 gibberellin 2-beta-dioxygenase activity	1	GO:0022414 reproductive process	3
		GO:0052689 carboxylic ester hydrolase activity	1	GO:0030001 metal ion transport	3
		GO:0060589 nucleoside-triphosphatase regulator activity	1	GO:0031667 response to nutrient levels	3
		GO:0080043 quercetin 3-O-glucosyltransferase activity	1	GO:0031668 cellular response to extracellular stimulus	3
		GO:0080044 quercetin 7-O-glucosyltransferase activity	1	GO:0031669 cellular response to nutrient levels	3
		GO:0080046 quercetin 4'-O-glucosyltransferase activity	1	GO:0032787 monocarboxylic acid metabolic process	3
		GO:1901981 phosphatidylinositol phosphate binding	1	GO:0032870 cellular response to hormone stimulus	3
				GO:0032989 cellular component morphogenesis	3
				GO:0033036 macromolecule localization	3
				GO:0036211 protein modification process	3
				GO:0042594 response to starvation	3
				GO:0042742 defense response to bacterium	3
				GO:0043412 macromolecule modification	3
				GO:0044242 cellular lipid catabolic process	3
				GO:0044282 small molecule catabolic process	3
				GO:0044712 single-organism catabolic process	3
				GO:0045087 innate immune response	3
				GO:0046395 carboxylic acid catabolic process	3
				GO:0048583 regulation of response to stimulus	3
				GO:0048588 developmental cell growth	3
				GO:0051641 cellular localization	3
				GO:0051649 establishment of localization in cell	3
				GO:0060560 developmental growth involved in morphogenesis	3
				GO:0071310 cellular response to organic substance	3
				GO:0071495 cellular response to endogenous stimulus	3
				GO:0071496 cellular response to external stimulus	3
				GO:0071702 organic substance transport	3
				GO:0071705 nitrogen compound transport	3
				GO:1901564 organonitrogen compound metabolic process	3
				GO:1901566 organonitrogen compound biosynthetic process	3
				GO:1901605 alpha-amino acid metabolic process	3
				GO:1901607 alpha-amino acid biosynthetic process	3
				GO:0000041 transition metal ion transport	2
				GO:0000096 sulfur amino acid metabolic process	2
				GO:0000097 sulfur amino acid biosynthetic process	2
				GO:0000302 response to reactive oxygen species	2
				GO:0000394 RNA splicing, via endonucleolytic cleavage and ligation	2
				GO:0002682 regulation of immune system process	2
				GO:0006066 alcohol metabolic process	2
				GO:0006139 nucleobase-containing compound metabolic process	2
				GO:0006396 RNA processing	2
				GO:0006468 protein phosphorylation	2
				GO:0006555 methionine metabolic process	2
				GO:0006605 protein targeting	2
				GO:0006612 protein targeting to membrane	2
				GO:0006643 membrane lipid metabolic process	2
				GO:0006720 isoprenoid metabolic process	2
				GO:0006721 terpenoid metabolic process	2
				GO:0006790 sulfur compound metabolic process	2
				GO:0006826 iron ion transport	2
				GO:0006886 intracellular protein transport	2
				GO:0006970 response to osmotic stress	2
				GO:0008104 protein localization	2
				GO:0008202 steroid metabolic process	2
				GO:0008380 RNA splicing	2
				GO:0008610 lipid biosynthetic process	2
				GO:0009057 macromolecule catabolic process	2
				GO:0009059 macromolecule biosynthetic process	2
				GO:0009067 aspartate family amino acid biosynthetic process	2
				GO:0009086 methionine biosynthetic process	2
				GO:0009266 response to temperature stimulus	2
				GO:0009308 amine metabolic process	2
				GO:0009309 amine biosynthetic process	2
				GO:0009415 response to water stimulus	2
				GO:0009627 systemic acquired resistance	2
				GO:0009651 response to salt stress	2
				GO:0009696 salicylic acid metabolic process	2
				GO:0009697 salicylic acid biosynthetic process	2
				GO:0009698 phenylpropanoid metabolic process	2
				GO:0009699 phenylpropanoid biosynthetic process	2
				GO:0009723 response to ethylene stimulus	2
				GO:0009733 response to auxin stimulus	2
				GO:0009751 response to salicylic acid stimulus	2
				GO:0009753 response to jasmonic acid stimulus	2
				GO:0009790 embryo development	2
				GO:0009793 embryo development ending in seed dormancy	2
				GO:0009812 flavonoid metabolic process	2
				GO:0009813 flavonoid biosynthetic process	2
				GO:0009863 salicylic acid mediated signaling pathway	2
				GO:0009867 jasmonic acid mediated signaling pathway	2
				GO:0010106 cellular response to iron ion starvation	2
				GO:0010154 fruit development	2
				GO:0010167 response to nitrate	2
				GO:0010200 response to chitin	2
				GO:0010243 response to organic nitrogen	2
				GO:0010359 regulation of anion channel activity	2
				GO:0010363 regulation of plant-type hypersensitive response	2
				GO:0010467 gene expression	2
				GO:0010941 regulation of cell death	2
				GO:0014070 response to organic cyclic compound	2
				GO:0015031 protein transport	2
				GO:0015698 inorganic anion transport	2
				GO:0015706 nitrate transport	2
				GO:0016070 RNA metabolic process	2
				GO:0019748 secondary metabolic process	2
				GO:0022898 regulation of transmembrane transporter activity	2
				GO:0031347 regulation of defense response	2
				GO:0032409 regulation of transporter activity	2
				GO:0032412 regulation of ion transmembrane transporter activity	2
				GO:0032879 regulation of localization	2
				GO:0034599 cellular response to oxidative stress	2
				GO:0034613 cellular protein localization	2
				GO:0034614 cellular response to reactive oxygen species	2
				GO:0034641 cellular nitrogen compound metabolic process	2
				GO:0034645 cellular macromolecule biosynthetic process	2
				GO:0034762 regulation of transmembrane transport	2
				GO:0034765 regulation of ion transmembrane transport	2
				GO:0035556 intracellular signal transduction	2
				GO:0042180 cellular ketone metabolic process	2
				GO:0042181 ketone biosynthetic process	2
				GO:0042440 pigment metabolic process	2
				GO:0042537 benzene-containing compound metabolic process	2
				GO:0042542 response to hydrogen peroxide	2
				GO:0043067 regulation of programmed cell death	2
				GO:0043269 regulation of ion transport	2
				GO:0044070 regulation of anion transport	2
				GO:0044085 cellular component biogenesis	2
				GO:0044271 cellular nitrogen compound biosynthetic process	2
				GO:0044272 sulfur compound biosynthetic process	2
				GO:0044550 secondary metabolite biosynthetic process	2
				GO:0044723 single-organism carbohydrate metabolic process	2
				GO:0045088 regulation of innate immune response	2
				GO:0045184 establishment of protein localization	2
				GO:0046148 pigment biosynthetic process	2
				GO:0046907 intracellular transport	2
				GO:0048316 seed development	2
				GO:0048527 lateral root development	2
				GO:0048528 post-embryonic root development	2
				GO:0048569 post-embryonic organ development	2
				GO:0048608 reproductive structure development	2
				GO:0048767 root hair elongation	2
				GO:0050776 regulation of immune response	2
				GO:0050790 regulation of catalytic activity	2
				GO:0050832 defense response to fungus	2
				GO:0051049 regulation of transport	2
				GO:0061458 reproductive system development	2
				GO:0070301 cellular response to hydrogen peroxide	2
				GO:0070727 cellular macromolecule localization	2
				GO:0071395 cellular response to jasmonic acid stimulus	2
				GO:0071407 cellular response to organic cyclic compound	2
				GO:0071446 cellular response to salicylic acid stimulus	2
				GO:0072330 monocarboxylic acid biosynthetic process	2
				GO:0080134 regulation of response to stress	2
				GO:0080135 regulation of cellular response to stress	2
				GO:0090304 nucleic acid metabolic process	2
				GO:1901135 carbohydrate derivative metabolic process	2
				GO:1901137 carbohydrate derivative biosynthetic process	2
				GO:1901615 organic hydroxy compound metabolic process	2
				GO:0000160 phosphorelay signal transduction system	1
				GO:0000165 MAPK cascade	1
				GO:0000271 polysaccharide biosynthetic process	1
				GO:0000272 polysaccharide catabolic process	1
				GO:0001666 response to hypoxia	1
				GO:0002238 response to molecule of fungal origin	1
				GO:0005976 polysaccharide metabolic process	1
				GO:0006091 generation of precursor metabolites and energy	1
				GO:0006099 tricarboxylic acid cycle	1
				GO:0006102 isocitrate metabolic process	1
				GO:0006417 regulation of translation	1
				GO:0006446 regulation of translational initiation	1
				GO:0006461 protein complex assembly	1
				GO:0006471 protein ADP-ribosylation	1
				GO:0006486 protein glycosylation	1
				GO:0006508 proteolysis	1
				GO:0006511 ubiquitin-dependent protein catabolic process	1
				GO:0006560 proline metabolic process	1
				GO:0006561 proline biosynthetic process	1
				GO:0006566 threonine metabolic process	1
				GO:0006567 threonine catabolic process	1
				GO:0006631 fatty acid metabolic process	1
				GO:0006644 phospholipid metabolic process	1
				GO:0006664 glycolipid metabolic process	1
				GO:0006694 steroid biosynthetic process	1
				GO:0006722 triterpenoid metabolic process	1
				GO:0006816 calcium ion transport	1
				GO:0006865 amino acid transport	1
				GO:0006996 organelle organization	1
				GO:0007030 Golgi organization	1
				GO:0007243 intracellular protein kinase cascade	1
				GO:0008299 isoprenoid biosynthetic process	1
				GO:0008300 isoprenoid catabolic process	1
				GO:0009060 aerobic respiration	1
				GO:0009062 fatty acid catabolic process	1
				GO:0009063 cellular amino acid catabolic process	1
				GO:0009064 glutamine family amino acid metabolic process	1
				GO:0009068 aspartate family amino acid catabolic process	1
				GO:0009069 serine family amino acid metabolic process	1
				GO:0009084 glutamine family amino acid biosynthetic process	1
				GO:0009100 glycoprotein metabolic process	1
				GO:0009101 glycoprotein biosynthetic process	1
				GO:0009247 glycolipid biosynthetic process	1
				GO:0009314 response to radiation	1
				GO:0009395 phospholipid catabolic process	1
				GO:0009408 response to heat	1
				GO:0009409 response to cold	1
				GO:0009411 response to UV	1
				GO:0009414 response to water deprivation	1
				GO:0009416 response to light stimulus	1
				GO:0009595 detection of biotic stimulus	1
				GO:0009612 response to mechanical stimulus	1
				GO:0009624 response to nematode	1
				GO:0009685 gibberellin metabolic process	1
				GO:0009692 ethylene metabolic process	1
				GO:0009693 ethylene biosynthetic process	1
				GO:0009718 anthocyanin-containing compound biosynthetic process	1
				GO:0009735 response to cytokinin stimulus	1
				GO:0009737 response to abscisic acid stimulus	1
				GO:0009743 response to carbohydrate stimulus	1
				GO:0009744 response to sucrose stimulus	1
				GO:0009746 response to hexose stimulus	1
				GO:0009749 response to glucose stimulus	1
				GO:0009750 response to fructose stimulus	1
				GO:0009816 defense response to bacterium, incompatible interaction	1
				GO:0009826 unidimensional cell growth	1
				GO:0009832 plant-type cell wall biogenesis	1
				GO:0009838 abscission	1
				GO:0009856 pollination	1
				GO:0009860 pollen tube growth	1
				GO:0009862 systemic acquired resistance, salicylic acid mediated signaling pathway	1
				GO:0009873 ethylene mediated signaling pathway	1
				GO:0009886 post-embryonic morphogenesis	1
				GO:0009891 positive regulation of biosynthetic process	1
				GO:0009893 positive regulation of metabolic process	1
				GO:0009932 cell tip growth	1
				GO:0010016 shoot system morphogenesis	1
				GO:0010026 trichome differentiation	1
				GO:0010038 response to metal ion	1
				GO:0010044 response to aluminum ion	1
				GO:0010090 trichome morphogenesis	1
				GO:0010091 trichome branching	1
				GO:0010103 stomatal complex morphogenesis	1
				GO:0010224 response to UV-B	1
				GO:0010310 regulation of hydrogen peroxide metabolic process	1
				GO:0010374 stomatal complex development	1
				GO:0010383 cell wall polysaccharide metabolic process	1
				GO:0010393 galacturonan metabolic process	1
				GO:0010410 hemicellulose metabolic process	1
				GO:0010413 glucuronoxylan metabolic process	1
				GO:0010498 proteasomal protein catabolic process	1
				GO:0010557 positive regulation of macromolecule biosynthetic process	1
				GO:0010604 positive regulation of macromolecule metabolic process	1
				GO:0010608 posttranscriptional regulation of gene expression	1
				GO:0010628 positive regulation of gene expression	1
				GO:0010817 regulation of hormone levels	1
				GO:0010876 lipid localization	1
				GO:0015711 organic anion transport	1
				GO:0015804 neutral amino acid transport	1
				GO:0015824 proline transport	1
				GO:0015849 organic acid transport	1
				GO:0015980 energy derivation by oxidation of organic compounds	1
				GO:0016036 cellular response to phosphate starvation	1
				GO:0016051 carbohydrate biosynthetic process	1
				GO:0016052 carbohydrate catabolic process	1
				GO:0016101 diterpenoid metabolic process	1
				GO:0016103 diterpenoid catabolic process	1
				GO:0016104 triterpenoid biosynthetic process	1
				GO:0016114 terpenoid biosynthetic process	1
				GO:0016115 terpenoid catabolic process	1
				GO:0016125 sterol metabolic process	1
				GO:0016126 sterol biosynthetic process	1
				GO:0016128 phytosteroid metabolic process	1
				GO:0016131 brassinosteroid metabolic process	1
				GO:0016567 protein ubiquitination	1
				GO:0019374 galactolipid metabolic process	1
				GO:0019375 galactolipid biosynthetic process	1
				GO:0019637 organophosphate metabolic process	1
				GO:0019722 calcium-mediated signaling	1
				GO:0019742 pentacyclic triterpenoid metabolic process	1
				GO:0019745 pentacyclic triterpenoid biosynthetic process	1
				GO:0019915 lipid storage	1
				GO:0019932 second-messenger-mediated signaling	1
				GO:0019941 modification-dependent protein catabolic process	1
				GO:0022607 cellular component assembly	1
				GO:0030163 protein catabolic process	1
				GO:0031325 positive regulation of cellular metabolic process	1
				GO:0031328 positive regulation of cellular biosynthetic process	1
				GO:0031348 negative regulation of defense response	1
				GO:0032101 regulation of response to external stimulus	1
				GO:0032104 regulation of response to extracellular stimulus	1
				GO:0032107 regulation of response to nutrient levels	1
				GO:0032268 regulation of cellular protein metabolic process	1
				GO:0032446 protein modification by small protein conjugation	1
				GO:0032940 secretion by cell	1
				GO:0033692 cellular polysaccharide biosynthetic process	1
				GO:0033993 response to lipid	1
				GO:0034284 response to monosaccharide stimulus	1
				GO:0034285 response to disaccharide stimulus	1
				GO:0034622 cellular macromolecular complex assembly	1
				GO:0034637 cellular carbohydrate biosynthetic process	1
				GO:0035295 tube development	1
				GO:0035966 response to topologically incorrect protein	1
				GO:0036293 response to decreased oxygen levels	1
				GO:0036294 cellular response to decreased oxygen levels	1
				GO:0042445 hormone metabolic process	1
				GO:0042545 cell wall modification	1
				GO:0042546 cell wall biogenesis	1
				GO:0042631 cellular response to water deprivation	1
				GO:0042743 hydrogen peroxide metabolic process	1
				GO:0042744 hydrogen peroxide catabolic process	1
				GO:0043086 negative regulation of catalytic activity	1
				GO:0043161 proteasomal ubiquitin-dependent protein catabolic process	1
				GO:0043248 proteasome assembly	1
				GO:0043413 macromolecule glycosylation	1
				GO:0043449 cellular alkene metabolic process	1
				GO:0043450 alkene biosynthetic process	1
				GO:0043620 regulation of DNA-dependent transcription in response to stress	1
				GO:0043623 cellular protein complex assembly	1
				GO:0043632 modification-dependent macromolecule catabolic process	1
				GO:0043900 regulation of multi-organism process	1
				GO:0043933 macromolecular complex subunit organization	1
				GO:0044036 cell wall macromolecule metabolic process	1
				GO:0044038 cell wall macromolecule biosynthetic process	1
				GO:0044092 negative regulation of molecular function	1
				GO:0044257 cellular protein catabolic process	1
				GO:0044262 cellular carbohydrate metabolic process	1
				GO:0044264 cellular polysaccharide metabolic process	1
				GO:0044265 cellular macromolecule catabolic process	1
				GO:0044703 multi-organism reproductive process	1
				GO:0044706 multi-multicellular organism process	1
				GO:0045229 external encapsulating structure organization	1
				GO:0045333 cellular respiration	1
				GO:0045487 gibberellin catabolic process	1
				GO:0045488 pectin metabolic process	1
				GO:0045490 pectin catabolic process	1
				GO:0045491 xylan metabolic process	1
				GO:0045492 xylan biosynthetic process	1
				GO:0045893 positive regulation of transcription, DNA-dependent	1
				GO:0045935 positive regulation of nucleobase-containing compound metabolic process	1
				GO:0046165 alcohol biosynthetic process	1
				GO:0046283 anthocyanin-containing compound metabolic process	1
				GO:0046434 organophosphate catabolic process	1
				GO:0046467 membrane lipid biosynthetic process	1
				GO:0046903 secretion	1
				GO:0046942 carboxylic acid transport	1
				GO:0048367 shoot system development	1
				GO:0048518 positive regulation of biological process	1
				GO:0048519 negative regulation of biological process	1
				GO:0048522 positive regulation of cellular process	1
				GO:0048585 negative regulation of response to stimulus	1
				GO:0048610 cellular process involved in reproduction	1
				GO:0048646 anatomical structure formation involved in morphogenesis	1
				GO:0048868 pollen tube development	1
				GO:0051173 positive regulation of nitrogen compound metabolic process	1
				GO:0051246 regulation of protein metabolic process	1
				GO:0051254 positive regulation of RNA metabolic process	1
				GO:0051552 flavone metabolic process	1
				GO:0051553 flavone biosynthetic process	1
				GO:0051554 flavonol metabolic process	1
				GO:0051555 flavonol biosynthetic process	1
				GO:0051603 proteolysis involved in cellular protein catabolic process	1
				GO:0051606 detection of stimulus	1
				GO:0051788 response to misfolded protein	1
				GO:0055085 transmembrane transport	1
				GO:0065003 macromolecular complex assembly	1
				GO:0065008 regulation of biological quality	1
				GO:0070085 glycosylation	1
				GO:0070271 protein complex biogenesis	1
				GO:0070482 response to oxygen levels	1
				GO:0070589 cellular component macromolecule biosynthetic process	1
				GO:0070592 cell wall polysaccharide biosynthetic process	1
				GO:0070647 protein modification by small protein conjugation or removal	1
				GO:0070838 divalent metal ion transport	1
				GO:0071214 cellular response to abiotic stimulus	1
				GO:0071265 L-methionine biosynthetic process	1
				GO:0071369 cellular response to ethylene stimulus	1
				GO:0071453 cellular response to oxygen levels	1
				GO:0071456 cellular response to hypoxia	1
				GO:0071462 cellular response to water stimulus	1
				GO:0071554 cell wall organization or biogenesis	1
				GO:0071555 cell wall organization	1
				GO:0071669 plant-type cell wall organization or biogenesis	1
				GO:0071822 protein complex subunit organization	1
				GO:0072329 monocarboxylic acid catabolic process	1
				GO:0072350 tricarboxylic acid metabolic process	1
				GO:0072511 divalent inorganic cation transport	1
				GO:0072593 reactive oxygen species metabolic process	1
				GO:0080147 root hair cell development	1
				GO:0097305 response to alcohol	1
				GO:1900673 olefin metabolic process	1
				GO:1900674 olefin biosynthetic process	1
				GO:1901565 organonitrogen compound catabolic process	1
				GO:1901606 alpha-amino acid catabolic process	1
				GO:1901617 organic hydroxy compound biosynthetic process	1
				GO:2000377 regulation of reactive oxygen species metabolic process	1

## Sheet: SDR 35
SR-STS 32	log2Ratio(R/S)	log2Ratio(S/ST)	difference	GO_C Number	GO_C	GO_P Number	GO_P	GO_F Number	GO_F	Path Number	Path	KO
BnaC04g53040D	-9.72244	9.72244	-19.4449	7	GO:0005576 extracellular region;GO:0048046 apoplast;GO:0016020 membrane;GO:0071944 cell periphery;GO:0005886 plasma membrane;GO:0005623 cell;GO:0044464 cell part;	61	GO:1901700 response to oxygen-containing compound;GO:0006950 response to stress;GO:0050896 response to stimulus;GO:0042221 response to chemical stimulus;GO:0044710 single-organism metabolic process;GO:0006952 defense response;GO:0010033 response to organic substance;GO:0009719 response to endogenous stimulus;GO:0006811 ion transport;GO:0006820 anion transport;GO:1901698 response to nitrogen compo…	8	GO:0097367 carbohydrate derivative binding;GO:0008061 chitin binding;GO:0004568 chitinase activity;GO:0004553 hydrolase activity, hydrolyzing O-glycosyl compounds;GO:0016798 hydrolase activity, acting on glycosyl bonds;GO:0003824 catalytic activity;GO:0016787 hydrolase activity;GO:0005488 binding;	2	ko01110 Biosynthesis of secondary metabolites;ko00520 Amino sugar and nucleotide sugar metabolism;	K03791|1|7e-65|245|aly:ARALYDRAFT_483472|putative chitinase!K01183|5|8e-58|221|mtr:MTR_2g099470|chitinase [EC:3.2.1.14];
BnaA07g25920D	-11.8898	6.13193	-18.0218	13	GO:0009507 chloroplast;GO:0009536 plastid;GO:0005737 cytoplasm;GO:0044444 cytoplasmic part;GO:0005623 cell;GO:0044464 cell part;GO:0043227 membrane-bounded organelle;GO:0043231 intracellular membrane-bounded organelle;GO:0043226 organelle;GO:0043229 intracellular organelle;GO:0044424 intracellular part;GO:0005622 intracellular;GO:0005634 nucleus;	2	GO:0008152 metabolic process;GO:0032259 methylation;	7	GO:0019010 farnesoic acid O-methyltransferase activity;GO:0008171 O-methyltransferase activity;GO:0003824 catalytic activity;GO:0008757 S-adenosylmethionine-dependent methyltransferase activity;GO:0016741 transferase activity, transferring one-carbon groups;GO:0008168 methyltransferase activity;GO:0016740 transferase activity;	1	ko00592 alpha-Linolenic acid metabolism;	K08241|1|2e-21|101|vvi:100260930|jasmonate O-methyltransferase [EC:2.1.1.141];
BnaC03g21190D	-8.83456	8.83456	-17.6691	5	GO:0005737 cytoplasm;GO:0005623 cell;GO:0044464 cell part;GO:0044424 intracellular part;GO:0005622 intracellular;	15	GO:0050896 response to stimulus;GO:0042221 response to chemical stimulus;GO:0044710 single-organism metabolic process;GO:0019748 secondary metabolic process;GO:0010033 response to organic substance;GO:0055114 oxidation-reduction process;GO:0014070 response to organic cyclic compound;GO:0009056 catabolic process;GO:0010583 response to cyclopentenone;GO:0009404 toxin metabolic process;GO:0009407 to…	5	GO:0016491 oxidoreductase activity;GO:0051213 dioxygenase activity;GO:0016705 oxidoreductase activity, acting on paired donors, with incorporation or reduction of molecular oxygen;GO:0016706 oxidoreductase activity, acting on paired donors, with incorporation or reduction of molecular oxygen, 2-oxoglutarate as one donor, and incorporation of one atom each of oxygen into both donors;GO:0003824 cat…	3	ko01110 Biosynthesis of secondary metabolites;ko00941 Flavonoid biosynthesis;ko01100 Metabolic pathways;	K05278|1|8e-65|245|osa:4330843|flavonol synthase [EC:1.14.11.23]!K05277|3|6e-62|236|pop:POPTR_646527|leucoanthocyanidin dioxygenase [EC:1.14.11.19];
BnaA06g16790D	-10.0892	4.12105	-14.2102	14	GO:0005737 cytoplasm;GO:0016020 membrane;GO:0071944 cell periphery;GO:0044444 cytoplasmic part;GO:0005886 plasma membrane;GO:0005768 endosome;GO:0005623 cell;GO:0044464 cell part;GO:0043227 membrane-bounded organelle;GO:0043231 intracellular membrane-bounded organelle;GO:0043226 organelle;GO:0043229 intracellular organelle;GO:0044424 intracellular part;GO:0005622 intracellular;	122	GO:1901700 response to oxygen-containing compound;GO:0006950 response to stress;GO:0050896 response to stimulus;GO:0042221 response to chemical stimulus;GO:0044710 single-organism metabolic process;GO:0044711 single-organism biosynthetic process;GO:0006952 defense response;GO:0019748 secondary metabolic process;GO:0009628 response to abiotic stimulus;GO:0044283 small molecule biosynthetic process…	14	GO:0016491 oxidoreductase activity;GO:0051213 dioxygenase activity;GO:0016705 oxidoreductase activity, acting on paired donors, with incorporation or reduction of molecular oxygen;GO:0016706 oxidoreductase activity, acting on paired donors, with incorporation or reduction of molecular oxygen, 2-oxoglutarate as one donor, and incorporation of one atom each of oxygen into both donors;GO:0045431 fla…	3	ko01110 Biosynthesis of secondary metabolites;ko00941 Flavonoid biosynthesis;ko01100 Metabolic pathways;	K05278|1|3e-39|160|ath:AT5G63590|flavonol synthase [EC:1.14.11.23];
BnaAnng38110D	-9.09888	4.32458	-13.4235	7	GO:0005737 cytoplasm;GO:0044444 cytoplasmic part;GO:0005829 cytosol;GO:0005623 cell;GO:0044464 cell part;GO:0044424 intracellular part;GO:0005622 intracellular;	90	GO:1901700 response to oxygen-containing compound;GO:0050896 response to stimulus;GO:0042221 response to chemical stimulus;GO:0044710 single-organism metabolic process;GO:0044711 single-organism biosynthetic process;GO:0019748 secondary metabolic process;GO:0044283 small molecule biosynthetic process;GO:0006811 ion transport;GO:0044281 small molecule metabolic process;GO:0006820 anion transport;G…	5	GO:0016491 oxidoreductase activity;GO:0051213 dioxygenase activity;GO:0016705 oxidoreductase activity, acting on paired donors, with incorporation or reduction of molecular oxygen;GO:0016706 oxidoreductase activity, acting on paired donors, with incorporation or reduction of molecular oxygen, 2-oxoglutarate as one donor, and incorporation of one atom each of oxygen into both donors;GO:0003824 cat…	3	ko01110 Biosynthesis of secondary metabolites;ko00941 Flavonoid biosynthesis;ko01100 Metabolic pathways;	K05278|1|5e-54|209|mtr:MTR_3g072820|flavonol synthase [EC:1.14.11.23]!K05277|3|7e-53|206|pop:POPTR_646527|leucoanthocyanidin dioxygenase [EC:1.14.11.19];
BnaC07g23420D	-9.58431	3.32458	-12.9089	14	GO:0009507 chloroplast;GO:0005576 extracellular region;GO:0009536 plastid;GO:0005737 cytoplasm;GO:0044444 cytoplasmic part;GO:0005783 endoplasmic reticulum;GO:0005623 cell;GO:0044464 cell part;GO:0043227 membrane-bounded organelle;GO:0043231 intracellular membrane-bounded organelle;GO:0043226 organelle;GO:0043229 intracellular organelle;GO:0044424 intracellular part;GO:0005622 intracellular;	46	GO:1901700 response to oxygen-containing compound;GO:0006950 response to stress;GO:0050896 response to stimulus;GO:0042221 response to chemical stimulus;GO:0044710 single-organism metabolic process;GO:0010033 response to organic substance;GO:0009719 response to endogenous stimulus;GO:0010035 response to inorganic substance;GO:1901698 response to nitrogen compound;GO:0009725 response to hormone st…	16	GO:0016491 oxidoreductase activity;GO:0046906 tetrapyrrole binding;GO:0016705 oxidoreductase activity, acting on paired donors, with incorporation or reduction of molecular oxygen;GO:0020037 heme binding;GO:0004497 monooxygenase activity;GO:0005506 iron ion binding;GO:0019825 oxygen binding;GO:0009055 electron carrier activity;GO:0003824 catalytic activity;GO:0043169 cation binding;GO:0046872 met…	4	ko01110 Biosynthesis of secondary metabolites;ko00945 Stilbenoid, diarylheptanoid and gingerol biosynthesis;ko00903 Limonene and pinene degradation;ko01100 Metabolic pathways;	K00517|1|4e-155|546|ath:AT3G26200|[EC:1.14.-.-];
BnaC06g40190D	-10.0927	2.24658	-12.3393	39	GO:0005618 cell wall;GO:0030312 external encapsulating structure;GO:0009507 chloroplast;GO:0005576 extracellular region;GO:0009536 plastid;GO:0048046 apoplast;GO:0030054 cell junction;GO:0005911 cell-cell junction;GO:0009506 plasmodesma;GO:0055044 symplast;GO:0005737 cytoplasm;GO:0016020 membrane;GO:0071944 cell periphery;GO:0044444 cytoplasmic part;GO:0044422 organelle part;GO:0044446 intracellu…	292	GO:1901700 response to oxygen-containing compound;GO:0006950 response to stress;GO:0050896 response to stimulus;GO:0042221 response to chemical stimulus;GO:0044710 single-organism metabolic process;GO:0044711 single-organism biosynthetic process;GO:0006952 defense response;GO:0019748 secondary metabolic process;GO:0009628 response to abiotic stimulus;GO:0043436 oxoacid metabolic process;GO:000608…	62	GO:0016491 oxidoreductase activity;GO:0009055 electron carrier activity;GO:0048037 cofactor binding;GO:0003824 catalytic activity;GO:0050662 coenzyme binding;GO:0016853 isomerase activity;GO:0046975 histone methyltransferase activity (H3-K36 specific);GO:0042803 protein homodimerization activity;GO:0016620 oxidoreductase activity, acting on the aldehyde or oxo group of donors, NAD or NADP as acce…	3	ko01110 Biosynthesis of secondary metabolites;ko00940 Phenylpropanoid biosynthesis;ko01100 Metabolic pathways;	K09753|1|5e-61|233|ath:AT1G80820|cinnamoyl-CoA reductase [EC:1.2.1.44];
BnaA05g07610D	-9.9197	2.14704	-12.0667	12	GO:0009507 chloroplast;GO:0009536 plastid;GO:0005737 cytoplasm;GO:0044444 cytoplasmic part;GO:0005623 cell;GO:0044464 cell part;GO:0043227 membrane-bounded organelle;GO:0043231 intracellular membrane-bounded organelle;GO:0043226 organelle;GO:0043229 intracellular organelle;GO:0044424 intracellular part;GO:0005622 intracellular;	51	GO:0050896 response to stimulus;GO:0044710 single-organism metabolic process;GO:0044711 single-organism biosynthetic process;GO:0019748 secondary metabolic process;GO:0009628 response to abiotic stimulus;GO:0044283 small molecule biosynthetic process;GO:0009607 response to biotic stimulus;GO:0051707 response to other organism;GO:0044281 small molecule metabolic process;GO:0044550 secondary metabo…	12	GO:0050403 trans-zeatin O-beta-D-glucosyltransferase activity;GO:0050502 cis-zeatin O-beta-D-glucosyltransferase activity;GO:0046527 glucosyltransferase activity;GO:0035251 UDP-glucosyltransferase activity;GO:0016758 transferase activity, transferring hexosyl groups;GO:0080043 quercetin 3-O-glucosyltransferase activity;GO:0016757 transferase activity, transferring glycosyl groups;GO:0080044 querc…	2	ko00944 Flavone and flavonol biosynthesis;ko00908 Zeatin biosynthesis;	K13496|1|0.0|704|ath:AT2G36780|UDP-glucosyl transferase 73C [EC:2.4.1.-];
BnaC09g30400D	-10.5349	1.31228	-11.8472	15	GO:0009507 chloroplast;GO:0009536 plastid;GO:0005737 cytoplasm;GO:0016020 membrane;GO:0071944 cell periphery;GO:0044444 cytoplasmic part;GO:0005886 plasma membrane;GO:0005623 cell;GO:0044464 cell part;GO:0043227 membrane-bounded organelle;GO:0043231 intracellular membrane-bounded organelle;GO:0043226 organelle;GO:0043229 intracellular organelle;GO:0044424 intracellular part;GO:0005622 intracellul…	3	GO:0044710 single-organism metabolic process;GO:0055114 oxidation-reduction process;GO:0008152 metabolic process;	16	GO:0016491 oxidoreductase activity;GO:0046906 tetrapyrrole binding;GO:0016705 oxidoreductase activity, acting on paired donors, with incorporation or reduction of molecular oxygen;GO:0020037 heme binding;GO:0004497 monooxygenase activity;GO:0005506 iron ion binding;GO:0019825 oxygen binding;GO:0009055 electron carrier activity;GO:0003824 catalytic activity;GO:0043169 cation binding;GO:0046872 met…	4	ko01110 Biosynthesis of secondary metabolites;ko00945 Stilbenoid, diarylheptanoid and gingerol biosynthesis;ko00903 Limonene and pinene degradation;ko01100 Metabolic pathways;	K00517|1|0.0|864|ath:AT5G25180|[EC:1.14.-.-];
BnaA05g04050D	-9.19567	2.44589	-11.6416	15	GO:0009507 chloroplast;GO:0005576 extracellular region;GO:0009536 plastid;GO:0005737 cytoplasm;GO:0016020 membrane;GO:0044444 cytoplasmic part;GO:0005623 cell;GO:0044464 cell part;GO:0043227 membrane-bounded organelle;GO:0043231 intracellular membrane-bounded organelle;GO:0043226 organelle;GO:0043229 intracellular organelle;GO:0044424 intracellular part;GO:0005622 intracellular;GO:0005634 nucleus;	71	GO:1901700 response to oxygen-containing compound;GO:0050896 response to stimulus;GO:0042221 response to chemical stimulus;GO:0009628 response to abiotic stimulus;GO:0010033 response to organic substance;GO:0009607 response to biotic stimulus;GO:0051707 response to other organism;GO:0034284 response to monosaccharide stimulus;GO:0009746 response to hexose stimulus;GO:0009750 response to fructose …	7	GO:0004553 hydrolase activity, hydrolyzing O-glycosyl compounds;GO:0016798 hydrolase activity, acting on glycosyl bonds;GO:0003824 catalytic activity;GO:0043169 cation binding;GO:0016787 hydrolase activity;GO:0043167 ion binding;GO:0005488 binding;	1	ko00380 Tryptophan metabolism;	K01238|1|0.0|884|ath:AT5G24540|[EC:3.2.1.-]!K01237|3|0.0|697|ath:AT2G44460|myrosinase [EC:3.2.1.147];
BnaC01g15930D	-4.60317	4.63124	-9.23441	0	-	3	GO:0050896 response to stimulus;GO:0009628 response to abiotic stimulus;GO:0080167 response to karrikin;	0	-	6	ko01100 Metabolic pathways;ko00564 Glycerophospholipid metabolism;ko00565 Ether lipid metabolism;ko04144 Endocytosis;ko03015 mRNA surveillance pathway;ko03013 RNA transport;	K13171|1|2e-06|50.8|rcu:RCOM_0733150|serine/arginine repetitive matrix protein 1!K01115|2|5e-06|49.7|vcn:VOLCADRAFT_99471|phospholipase D [EC:3.1.4.4];
BnaA10g25810D	-4.57214	4.60021	-9.17236	10	GO:0016020 membrane;GO:0005623 cell;GO:0044464 cell part;GO:0043227 membrane-bounded organelle;GO:0043231 intracellular membrane-bounded organelle;GO:0043226 organelle;GO:0043229 intracellular organelle;GO:0044424 intracellular part;GO:0005622 intracellular;GO:0005634 nucleus;	60	GO:1901700 response to oxygen-containing compound;GO:0006950 response to stress;GO:0050896 response to stimulus;GO:0042221 response to chemical stimulus;GO:0044710 single-organism metabolic process;GO:0044711 single-organism biosynthetic process;GO:0006952 defense response;GO:0043436 oxoacid metabolic process;GO:0006082 organic acid metabolic process;GO:0044283 small molecule biosynthetic process…	9	GO:0008171 O-methyltransferase activity;GO:0003824 catalytic activity;GO:0052624 2-phytyl-1,4-naphthoquinone methyltransferase activity;GO:0080150 S-adenosyl-L-methionine:benzoic acid carboxyl methyl transferase activity;GO:0008757 S-adenosylmethionine-dependent methyltransferase activity;GO:0016741 transferase activity, transferring one-carbon groups;GO:0008169 C-methyltransferase activity;GO:00…	1	ko00592 alpha-Linolenic acid metabolism;	K08241|1|3e-25|114|aly:ARALYDRAFT_472188|jasmonate O-methyltransferase [EC:2.1.1.141];
BnaA08g10720D	-3.77105	4.53608	-8.30713	0	-	3	GO:0050896 response to stimulus;GO:0009628 response to abiotic stimulus;GO:0080167 response to karrikin;	0	-	6	ko01100 Metabolic pathways;ko00564 Glycerophospholipid metabolism;ko00565 Ether lipid metabolism;ko00500 Starch and sucrose metabolism;ko00040 Pentose and glucuronate interconversions;ko04144 Endocytosis;	K01115|1|4e-08|56.6|vcn:VOLCADRAFT_99471|phospholipase D [EC:3.1.4.4]!K15174|4|2e-07|54.3|rcu:RCOM_1489440|RNA polymerase II-associated factor 1!K01051|5|2e-06|51.2|gmx:100776781|pectinesterase [EC:3.1.1.11];
BnaA08g15660D	-4.34626	3.63737	-7.98363	12	GO:0005576 extracellular region;GO:0005737 cytoplasm;GO:0044444 cytoplasmic part;GO:0005783 endoplasmic reticulum;GO:0005623 cell;GO:0044464 cell part;GO:0043227 membrane-bounded organelle;GO:0043231 intracellular membrane-bounded organelle;GO:0043226 organelle;GO:0043229 intracellular organelle;GO:0044424 intracellular part;GO:0005622 intracellular;	103	GO:1901700 response to oxygen-containing compound;GO:0006950 response to stress;GO:0050896 response to stimulus;GO:0042221 response to chemical stimulus;GO:0044710 single-organism metabolic process;GO:0044711 single-organism biosynthetic process;GO:0006952 defense response;GO:0019748 secondary metabolic process;GO:0009628 response to abiotic stimulus;GO:0043436 oxoacid metabolic process;GO:000608…	16	GO:0016491 oxidoreductase activity;GO:0046906 tetrapyrrole binding;GO:0016705 oxidoreductase activity, acting on paired donors, with incorporation or reduction of molecular oxygen;GO:0020037 heme binding;GO:0004497 monooxygenase activity;GO:0005506 iron ion binding;GO:0019825 oxygen binding;GO:0009055 electron carrier activity;GO:0003824 catalytic activity;GO:0043169 cation binding;GO:0046872 met…	4	ko01110 Biosynthesis of secondary metabolites;ko00945 Stilbenoid, diarylheptanoid and gingerol biosynthesis;ko00903 Limonene and pinene degradation;ko01100 Metabolic pathways;	K00517|1|1e-134|478|ath:AT4G37410|[EC:1.14.-.-];
BnaC08g34950D	-4.10747	3.13555	-7.24302	13	GO:0009507 chloroplast;GO:0009536 plastid;GO:0005737 cytoplasm;GO:0044444 cytoplasmic part;GO:0005623 cell;GO:0044464 cell part;GO:0043227 membrane-bounded organelle;GO:0043231 intracellular membrane-bounded organelle;GO:0043226 organelle;GO:0043229 intracellular organelle;GO:0044424 intracellular part;GO:0005622 intracellular;GO:0005634 nucleus;	2	GO:0008152 metabolic process;GO:0032259 methylation;	7	GO:0019010 farnesoic acid O-methyltransferase activity;GO:0008171 O-methyltransferase activity;GO:0003824 catalytic activity;GO:0008757 S-adenosylmethionine-dependent methyltransferase activity;GO:0016741 transferase activity, transferring one-carbon groups;GO:0008168 methyltransferase activity;GO:0016740 transferase activity;	1	ko00592 alpha-Linolenic acid metabolism;	K08241|1|2e-30|131|aly:ARALYDRAFT_472188|jasmonate O-methyltransferase [EC:2.1.1.141];
BnaAnng13920D	-2.74902	3.77709	-6.52611	14	GO:0009507 chloroplast;GO:0009536 plastid;GO:0005737 cytoplasm;GO:0016020 membrane;GO:0044444 cytoplasmic part;GO:0005829 cytosol;GO:0005623 cell;GO:0044464 cell part;GO:0043227 membrane-bounded organelle;GO:0043231 intracellular membrane-bounded organelle;GO:0043226 organelle;GO:0043229 intracellular organelle;GO:0044424 intracellular part;GO:0005622 intracellular;	75	GO:1901700 response to oxygen-containing compound;GO:0006950 response to stress;GO:0050896 response to stimulus;GO:0042221 response to chemical stimulus;GO:0006952 defense response;GO:0009628 response to abiotic stimulus;GO:0010033 response to organic substance;GO:0009607 response to biotic stimulus;GO:0051707 response to other organism;GO:1901701 cellular response to oxygen-containing compound;G…	20	GO:1901681 sulfur compound binding;GO:0016829 lyase activity;GO:0048037 cofactor binding;GO:0003824 catalytic activity;GO:0050662 coenzyme binding;GO:0016831 carboxy-lyase activity;GO:0043169 cation binding;GO:0046872 metal ion binding;GO:0004737 pyruvate decarboxylase activity;GO:0019842 vitamin binding;GO:0030976 thiamine pyrophosphate binding;GO:0016830 carbon-carbon lyase activity;GO:0000287 …	3	ko01110 Biosynthesis of secondary metabolites;ko01100 Metabolic pathways;ko00010 Glycolysis / Gluconeogenesis;	K01568|1|0.0|1165|aly:ARALYDRAFT_486945|pyruvate decarboxylase [EC:4.1.1.1];
BnaA05g01210D	-1.97458	4.32458	-6.29916	20	GO:0005737 cytoplasm;GO:0016020 membrane;GO:0044444 cytoplasmic part;GO:0044422 organelle part;GO:0044446 intracellular organelle part;GO:0031090 organelle membrane;GO:0044425 membrane part;GO:0042175 nuclear outer membrane-endoplasmic reticulum membrane network;GO:0044432 endoplasmic reticulum part;GO:0005789 endoplasmic reticulum membrane;GO:0005783 endoplasmic reticulum;GO:0005623 cell;GO:0044…	111	GO:0006950 response to stress;GO:0050896 response to stimulus;GO:0044710 single-organism metabolic process;GO:0044711 single-organism biosynthetic process;GO:0006952 defense response;GO:0019748 secondary metabolic process;GO:0043436 oxoacid metabolic process;GO:0006082 organic acid metabolic process;GO:0044283 small molecule biosynthetic process;GO:0019752 carboxylic acid metabolic process;GO:000…	8	GO:0046906 tetrapyrrole binding;GO:0020037 heme binding;GO:0043169 cation binding;GO:0046872 metal ion binding;GO:0043167 ion binding;GO:0005488 binding;GO:1901363 heterocyclic compound binding;GO:0097159 organic cyclic compound binding;	1	ko00910 Nitrogen metabolism;	K00360|1|1e-12|69.7|ppp:PHYPADRAFT_184973|nitrate reductase (NADH) [EC:1.7.1.1]!K13076|3|9e-11|63.5|gmx:100775880|delta8-fatty-acid desaturase [EC:1.14.19.4];
BnaC06g27540D	-2.63354	3.66161	-6.29516	13	GO:0009507 chloroplast;GO:0009536 plastid;GO:0005737 cytoplasm;GO:0044444 cytoplasmic part;GO:0005623 cell;GO:0044464 cell part;GO:0043227 membrane-bounded organelle;GO:0043231 intracellular membrane-bounded organelle;GO:0043226 organelle;GO:0043229 intracellular organelle;GO:0044424 intracellular part;GO:0005622 intracellular;GO:0005634 nucleus;	2	GO:0008152 metabolic process;GO:0032259 methylation;	7	GO:0019010 farnesoic acid O-methyltransferase activity;GO:0008171 O-methyltransferase activity;GO:0003824 catalytic activity;GO:0008757 S-adenosylmethionine-dependent methyltransferase activity;GO:0016741 transferase activity, transferring one-carbon groups;GO:0008168 methyltransferase activity;GO:0016740 transferase activity;	1	ko00592 alpha-Linolenic acid metabolism;	K08241|1|1e-34|145|aly:ARALYDRAFT_472188|jasmonate O-methyltransferase [EC:2.1.1.141];
BnaA09g45070D	-4.24498	1.95112	-6.1961	5	GO:0005737 cytoplasm;GO:0005623 cell;GO:0044464 cell part;GO:0044424 intracellular part;GO:0005622 intracellular;	69	GO:0006950 response to stress;GO:0050896 response to stimulus;GO:0042221 response to chemical stimulus;GO:0044710 single-organism metabolic process;GO:0019748 secondary metabolic process;GO:0043436 oxoacid metabolic process;GO:0006082 organic acid metabolic process;GO:0010033 response to organic substance;GO:0019752 carboxylic acid metabolic process;GO:0044281 small molecule metabolic process;GO:…	16	GO:0016597 amino acid binding;GO:0004364 glutathione transferase activity;GO:0031406 carboxylic acid binding;GO:0016765 transferase activity, transferring alkyl or aryl (other than methyl) groups;GO:0072341 modified amino acid binding;GO:1901681 sulfur compound binding;GO:0043295 glutathione binding;GO:1900750 oligopeptide binding;GO:0033218 amide binding;GO:0042277 peptide binding;GO:0016829 lya…	1	ko00480 Glutathione metabolism;	K00799|1|1e-40|164|gmx:547936|glutathione S-transferase [EC:2.5.1.18];
BnaA02g35770D	-3.69244	2.49812	-6.19055	5	GO:0005737 cytoplasm;GO:0005623 cell;GO:0044464 cell part;GO:0044424 intracellular part;GO:0005622 intracellular;	128	GO:1901700 response to oxygen-containing compound;GO:0006950 response to stress;GO:0050896 response to stimulus;GO:0042221 response to chemical stimulus;GO:0044710 single-organism metabolic process;GO:0019748 secondary metabolic process;GO:0009628 response to abiotic stimulus;GO:0043436 oxoacid metabolic process;GO:0006082 organic acid metabolic process;GO:0010033 response to organic substance;GO…	4	GO:0004364 glutathione transferase activity;GO:0016765 transferase activity, transferring alkyl or aryl (other than methyl) groups;GO:0003824 catalytic activity;GO:0016740 transferase activity;	1	ko00480 Glutathione metabolism;	K00799|1|2e-33|140|pop:POPTR_587490|glutathione S-transferase [EC:2.5.1.18];
BnaCnng58050D	-3.1295	3.05066	-6.18016	5	GO:0016020 membrane;GO:0071944 cell periphery;GO:0005886 plasma membrane;GO:0005623 cell;GO:0044464 cell part;	86	GO:1901700 response to oxygen-containing compound;GO:0006950 response to stress;GO:0050896 response to stimulus;GO:0042221 response to chemical stimulus;GO:0006952 defense response;GO:0009628 response to abiotic stimulus;GO:0010033 response to organic substance;GO:0009607 response to biotic stimulus;GO:0051707 response to other organism;GO:1901701 cellular response to oxygen-containing compound;G…	2	GO:0001071 nucleic acid binding transcription factor activity;GO:0003700 sequence-specific DNA binding transcription factor activity;	3	ko01100 Metabolic pathways;ko00500 Starch and sucrose metabolism;ko00040 Pentose and glucuronate interconversions;	K01051|1|3e-07|54.3|gmx:100776781|pectinesterase [EC:3.1.1.11];
BnaCnng49200D	-4.06353	2.0916	-6.15513	5	GO:0005737 cytoplasm;GO:0005623 cell;GO:0044464 cell part;GO:0044424 intracellular part;GO:0005622 intracellular;	128	GO:1901700 response to oxygen-containing compound;GO:0006950 response to stress;GO:0050896 response to stimulus;GO:0042221 response to chemical stimulus;GO:0044710 single-organism metabolic process;GO:0019748 secondary metabolic process;GO:0009628 response to abiotic stimulus;GO:0043436 oxoacid metabolic process;GO:0006082 organic acid metabolic process;GO:0010033 response to organic substance;GO…	4	GO:0004364 glutathione transferase activity;GO:0016765 transferase activity, transferring alkyl or aryl (other than methyl) groups;GO:0003824 catalytic activity;GO:0016740 transferase activity;	1	ko00480 Glutathione metabolism;	K00799|1|3e-69|259|pop:POPTR_587490|glutathione S-transferase [EC:2.5.1.18];
BnaAnng16550D	-3.37051	2.62806	-5.99857	5	GO:0016020 membrane;GO:0071944 cell periphery;GO:0005886 plasma membrane;GO:0005623 cell;GO:0044464 cell part;	86	GO:1901700 response to oxygen-containing compound;GO:0006950 response to stress;GO:0050896 response to stimulus;GO:0042221 response to chemical stimulus;GO:0006952 defense response;GO:0009628 response to abiotic stimulus;GO:0010033 response to organic substance;GO:0009607 response to biotic stimulus;GO:0051707 response to other organism;GO:1901701 cellular response to oxygen-containing compound;G…	2	GO:0001071 nucleic acid binding transcription factor activity;GO:0003700 sequence-specific DNA binding transcription factor activity;	4	ko01100 Metabolic pathways;ko00564 Glycerophospholipid metabolism;ko00565 Ether lipid metabolism;ko04144 Endocytosis;	K01115|1|6e-24|110|vcn:VOLCADRAFT_99471|phospholipase D [EC:3.1.4.4];
BnaC01g01680D	-2.93537	2.96344	-5.89881	21	GO:0009507 chloroplast;GO:0005576 extracellular region;GO:0009536 plastid;GO:0005773 vacuole;GO:0048046 apoplast;GO:0030054 cell junction;GO:0005911 cell-cell junction;GO:0009506 plasmodesma;GO:0055044 symplast;GO:0005737 cytoplasm;GO:0044444 cytoplasmic part;GO:0005829 cytosol;GO:0005783 endoplasmic reticulum;GO:0005623 cell;GO:0044464 cell part;GO:0043227 membrane-bounded organelle;GO:0043231 i…	156	GO:1901700 response to oxygen-containing compound;GO:0006950 response to stress;GO:0050896 response to stimulus;GO:0042221 response to chemical stimulus;GO:0044710 single-organism metabolic process;GO:0044711 single-organism biosynthetic process;GO:0006952 defense response;GO:0009628 response to abiotic stimulus;GO:0043436 oxoacid metabolic process;GO:0006082 organic acid metabolic process;GO:004…	12	GO:0016491 oxidoreductase activity;GO:0003824 catalytic activity;GO:0043169 cation binding;GO:0046872 metal ion binding;GO:0016787 hydrolase activity;GO:0008234 cysteine-type peptidase activity;GO:0005509 calcium ion binding;GO:0043167 ion binding;GO:0008233 peptidase activity;GO:0070011 peptidase activity, acting on L-amino acid peptides;GO:0005515 protein binding;GO:0005488 binding;	1	ko04145 Phagosome;	K01376|1|6e-129|458|ath:AT5G43060|[EC:3.4.22.-]!K01365|4|4e-103|372|smo:SELMODRAFT_184826|cathepsin L [EC:3.4.22.15];
BnaC01g00790D	-3.11467	2.23585	-5.35052	12	GO:0009507 chloroplast;GO:0009536 plastid;GO:0005737 cytoplasm;GO:0044444 cytoplasmic part;GO:0005623 cell;GO:0044464 cell part;GO:0043227 membrane-bounded organelle;GO:0043231 intracellular membrane-bounded organelle;GO:0043226 organelle;GO:0043229 intracellular organelle;GO:0044424 intracellular part;GO:0005622 intracellular;	111	GO:0006950 response to stress;GO:0050896 response to stimulus;GO:0044710 single-organism metabolic process;GO:0044711 single-organism biosynthetic process;GO:0006952 defense response;GO:0043436 oxoacid metabolic process;GO:0006082 organic acid metabolic process;GO:0044283 small molecule biosynthetic process;GO:0019752 carboxylic acid metabolic process;GO:0009607 response to biotic stimulus;GO:004…	29	GO:0016491 oxidoreductase activity;GO:0004020 adenylylsulfate kinase activity;GO:0003824 catalytic activity;GO:0016627 oxidoreductase activity, acting on the CH-CH group of donors;GO:0016628 oxidoreductase activity, acting on the CH-CH group of donors, NAD or NADP as acceptor;GO:0032440 2-alkenal reductase [NAD(P)] activity;GO:0043167 ion binding;GO:0016740 transferase activity;GO:0043168 anion b…	3	ko01100 Metabolic pathways;ko00920 Sulfur metabolism;ko00230 Purine metabolism;	K00860|1|1e-47|188|aly:ARALYDRAFT_912483|adenylylsulfate kinase [EC:2.7.1.25];
BnaC04g12030D	-3.85594	1.45105	-5.30698	7	GO:0005737 cytoplasm;GO:0044444 cytoplasmic part;GO:0005829 cytosol;GO:0005623 cell;GO:0044464 cell part;GO:0044424 intracellular part;GO:0005622 intracellular;	147	GO:1901700 response to oxygen-containing compound;GO:0006950 response to stress;GO:0050896 response to stimulus;GO:0042221 response to chemical stimulus;GO:0044710 single-organism metabolic process;GO:0009628 response to abiotic stimulus;GO:0043436 oxoacid metabolic process;GO:0006082 organic acid metabolic process;GO:0010033 response to organic substance;GO:0006811 ion transport;GO:0019752 carbo…	12	GO:0016829 lyase activity;GO:0048037 cofactor binding;GO:0030170 pyridoxal phosphate binding;GO:0003824 catalytic activity;GO:0004351 glutamate decarboxylase activity;GO:0016831 carboxy-lyase activity;GO:0005516 calmodulin binding;GO:0016830 carbon-carbon lyase activity;GO:0043167 ion binding;GO:0005515 protein binding;GO:0043168 anion binding;GO:0005488 binding;	6	ko01110 Biosynthesis of secondary metabolites;ko01100 Metabolic pathways;ko00430 Taurine and hypotaurine metabolism;ko00250 Alanine, aspartate and glutamate metabolism;ko00650 Butanoate metabolism;ko00410 beta-Alanine metabolism;	K01580|1|2e-72|270|aly:ARALYDRAFT_894224|glutamate decarboxylase [EC:4.1.1.15];
BnaC07g22910D	-2.60112	2.62919	-5.23031	39	GO:0009507 chloroplast;GO:0009536 plastid;GO:0005773 vacuole;GO:0009579 thylakoid;GO:0044434 chloroplast part;GO:0044435 plastid part;GO:0009534 chloroplast thylakoid;GO:0031976 plastid thylakoid;GO:0031984 organelle subcompartment;GO:0042651 thylakoid membrane;GO:0009535 chloroplast thylakoid membrane;GO:0055035 plastid thylakoid membrane;GO:0034357 photosynthetic membrane;GO:0044436 thylakoid p…	108	GO:1901700 response to oxygen-containing compound;GO:0006950 response to stress;GO:0050896 response to stimulus;GO:0042221 response to chemical stimulus;GO:0044710 single-organism metabolic process;GO:0044711 single-organism biosynthetic process;GO:0006952 defense response;GO:0009628 response to abiotic stimulus;GO:0043436 oxoacid metabolic process;GO:0006082 organic acid metabolic process;GO:004…	5	GO:0003824 catalytic activity;GO:0016853 isomerase activity;GO:0009975 cyclase activity;GO:0046423 allene-oxide cyclase activity;GO:0016860 intramolecular oxidoreductase activity;	2	ko00592 alpha-Linolenic acid metabolism;ko01100 Metabolic pathways;	K10525|1|2e-119|426|ath:AT3G25770|allene oxide cyclase [EC:5.3.99.6];
BnaA08g15380D	-2.08811	2.96418	-5.05229	0	-	0	-	1	GO:0045735 nutrient reservoir activity;	3	ko01110 Biosynthesis of secondary metabolites;ko01100 Metabolic pathways;ko00860 Porphyrin and chlorophyll metabolism;	K03404|1|2e-06|52.8|bdi:100824575|magnesium chelatase subunit D [EC:6.6.1.1]!K15174|2|3e-06|52.0|sbi:SORBI_07g003820|RNA polymerase II-associated factor 1;
BnaC09g13640D	3.41085	-3.38278	6.79363	18	GO:0005576 extracellular region;GO:0005773 vacuole;GO:0005737 cytoplasm;GO:0016020 membrane;GO:0071944 cell periphery;GO:0044444 cytoplasmic part;GO:0031224 intrinsic to membrane;GO:0016021 integral to membrane;GO:0005886 plasma membrane;GO:0044425 membrane part;GO:0005623 cell;GO:0044464 cell part;GO:0043227 membrane-bounded organelle;GO:0043231 intracellular membrane-bounded organelle;GO:004322…	115	GO:0050896 response to stimulus;GO:0044710 single-organism metabolic process;GO:0044711 single-organism biosynthetic process;GO:0043436 oxoacid metabolic process;GO:0006082 organic acid metabolic process;GO:0044283 small molecule biosynthetic process;GO:0006811 ion transport;GO:0019752 carboxylic acid metabolic process;GO:0042430 indole-containing compound metabolic process;GO:0016053 organic aci…	27	GO:0003824 catalytic activity;GO:0043167 ion binding;GO:0016740 transferase activity;GO:0004713 protein tyrosine kinase activity;GO:0043168 anion binding;GO:0004674 protein serine/threonine kinase activity;GO:0004672 protein kinase activity;GO:0016301 kinase activity;GO:0030554 adenyl nucleotide binding;GO:0032559 adenyl ribonucleotide binding;GO:0016773 phosphotransferase activity, alcohol group…	1	ko04626 Plant-pathogen interaction;	K13420|1|8e-37|154|sbi:SORBI_06g028760|LRR receptor-like serine/threonine-protein kinase FLS2 [EC:2.7.11.1];
BnaC04g40560D	3.59528	-4.05263	7.64791	5	GO:0005737 cytoplasm;GO:0005623 cell;GO:0044464 cell part;GO:0044424 intracellular part;GO:0005622 intracellular;	81	GO:0006950 response to stress;GO:0050896 response to stimulus;GO:0042221 response to chemical stimulus;GO:0044710 single-organism metabolic process;GO:0019748 secondary metabolic process;GO:0043436 oxoacid metabolic process;GO:0006082 organic acid metabolic process;GO:0010033 response to organic substance;GO:0019752 carboxylic acid metabolic process;GO:0044281 small molecule metabolic process;GO:…	4	GO:0004364 glutathione transferase activity;GO:0016765 transferase activity, transferring alkyl or aryl (other than methyl) groups;GO:0003824 catalytic activity;GO:0016740 transferase activity;	1	ko00480 Glutathione metabolism;	K00799|1|7e-99|357|aly:ARALYDRAFT_901907|glutathione S-transferase [EC:2.5.1.18];
BnaAnng35070D	9.78482	-9.03686	18.8217	27	GO:0009507 chloroplast;GO:0009536 plastid;GO:0044434 chloroplast part;GO:0044435 plastid part;GO:0005737 cytoplasm;GO:0016020 membrane;GO:0009526 plastid envelope;GO:0009941 chloroplast envelope;GO:0044444 cytoplasmic part;GO:0044422 organelle part;GO:0044446 intracellular organelle part;GO:0031975 envelope;GO:0031967 organelle envelope;GO:0031224 intrinsic to membrane;GO:0031090 organelle membra…	24	GO:0044710 single-organism metabolic process;GO:0044711 single-organism biosynthetic process;GO:0044283 small molecule biosynthetic process;GO:0044281 small molecule metabolic process;GO:1901576 organic substance biosynthetic process;GO:0009058 biosynthetic process;GO:1901362 organic cyclic compound biosynthetic process;GO:0044249 cellular biosynthetic process;GO:0008152 metabolic process;GO:0006…	4	GO:0003824 catalytic activity;GO:0016740 transferase activity;GO:0016301 kinase activity;GO:0016772 transferase activity, transferring phosphorus-containing groups;	1	ko00900 Terpenoid backbone biosynthesis;	K15892|1|8e-39|159|ath:AT5G58560|farnesol kinase [EC:2.7.1.-];
BnaA06g03560D	10.0057	-9.71455	19.7202	5	GO:0005737 cytoplasm;GO:0005623 cell;GO:0044464 cell part;GO:0044424 intracellular part;GO:0005622 intracellular;	189	GO:1901700 response to oxygen-containing compound;GO:0006950 response to stress;GO:0050896 response to stimulus;GO:0042221 response to chemical stimulus;GO:0044710 single-organism metabolic process;GO:0044711 single-organism biosynthetic process;GO:0006952 defense response;GO:0009628 response to abiotic stimulus;GO:0043436 oxoacid metabolic process;GO:0006082 organic acid metabolic process;GO:004…	8	GO:0003824 catalytic activity;GO:0052625 4-aminobenzoate amino acid synthetase activity;GO:0052626 benzoate amino acid synthetase activity;GO:0052627 vanillate amino acid synthetase activity;GO:0052628 4-hydroxybenzoate amino acid synthetase activity;GO:0016881 acid-amino acid ligase activity;GO:0016879 ligase activity, forming carbon-nitrogen bonds;GO:0016874 ligase activity;	1	ko04075 Plant hormone signal transduction;	K14487|1|2e-49|192|ath:AT5G51470|auxin responsive GH3 gene family;
Only 3	log2Ratio(S/ST)			GO_C number	GO_C	GO_P Number	GO_P	GO_F Number	GO_F	Path Number	Path	KO
BnaA09g29930D	-9.11004			24	GO:0071944 cell periphery;GO:0009507 chloroplast;GO:0005886 plasma membrane;GO:0009536 plastid;GO:0016020 membrane;GO:0044434 chloroplast part;GO:0005829 cytosol;GO:0044435 plastid part;GO:0005737 cytoplasm;GO:0009941 chloroplast envelope;GO:0009526 plastid envelope;GO:0044444 cytoplasmic part;GO:0005623 cell;GO:0044464 cell part;GO:0031967 organelle envelope;GO:0031975 envelope;GO:0044422 organe…	41	GO:1901700 response to oxygen-containing compound;GO:0042221 response to chemical stimulus;GO:0050896 response to stimulus;GO:0010035 response to inorganic substance;GO:0010033 response to organic substance;GO:1901698 response to nitrogen compound;GO:0043436 oxoacid metabolic process;GO:0006082 organic acid metabolic process;GO:0019752 carboxylic acid metabolic process;GO:0044710 single-organism …	11	GO:0003824 catalytic activity;GO:0016829 lyase activity;GO:0043169 cation binding;GO:0046872 metal ion binding;GO:0046914 transition metal ion binding;GO:0016835 carbon-oxygen lyase activity;GO:0016836 hydro-lyase activity;GO:0004089 carbonate dehydratase activity;GO:0043167 ion binding;GO:0008270 zinc ion binding;GO:0005488 binding;	1	ko00910 Nitrogen metabolism;	K01673|1|6e-119|424|ath:AT1G23730|carbonic anhydrase [EC:4.2.1.1];
BnaA01g15420D	8.17289			13	GO:0071944 cell periphery;GO:0005886 plasma membrane;GO:0016020 membrane;GO:0005829 cytosol;GO:0005737 cytoplasm;GO:0044444 cytoplasmic part;GO:0005623 cell;GO:0044464 cell part;GO:0044445 cytosolic part;GO:0044424 intracellular part;GO:0005622 intracellular;GO:0043234 protein complex;GO:0032991 macromolecular complex;	44	GO:0009056 catabolic process;GO:1901575 organic substance catabolic process;GO:0044699 single-organism process;GO:0044763 single-organism cellular process;GO:0008152 metabolic process;GO:0006091 generation of precursor metabolites and energy;GO:0044724 single-organism carbohydrate catabolic process;GO:0016052 carbohydrate catabolic process;GO:0006096 glycolysis;GO:1901135 carbohydrate derivative …	25	GO:0003824 catalytic activity;GO:0019200 carbohydrate kinase activity;GO:0016740 transferase activity;GO:0043167 ion binding;GO:0043168 anion binding;GO:1901363 heterocyclic compound binding;GO:0097159 organic cyclic compound binding;GO:0016773 phosphotransferase activity, alcohol group as acceptor;GO:0005524 ATP binding;GO:0016301 kinase activity;GO:0032559 adenyl ribonucleotide binding;GO:00305…	6	ko01110 Biosynthesis of secondary metabolites;ko00030 Pentose phosphate pathway;ko01100 Metabolic pathways;ko00052 Galactose metabolism;ko00010 Glycolysis / Gluconeogenesis;ko00051 Fructose and mannose metabolism;	K00850|1|0.0|957|ath:AT4G26270|6-phosphofructokinase [EC:2.7.1.11];
BnaA10g19500D	9.25232			1	GO:0005576 extracellular region;	6	GO:0006950 response to stress;GO:0050896 response to stimulus;GO:0044710 single-organism metabolic process;GO:0055114 oxidation-reduction process;GO:0006979 response to oxidative stress;GO:0008152 metabolic process;	13	GO:0016491 oxidoreductase activity;GO:0020037 heme binding;GO:0046906 tetrapyrrole binding;GO:0003824 catalytic activity;GO:0004601 peroxidase activity;GO:0016684 oxidoreductase activity, acting on peroxide as acceptor;GO:0016209 antioxidant activity;GO:0043169 cation binding;GO:0046872 metal ion binding;GO:0043167 ion binding;GO:1901363 heterocyclic compound binding;GO:0097159 organic cyclic com…	4	ko01110 Biosynthesis of secondary metabolites;ko00940 Phenylpropanoid biosynthesis;ko01100 Metabolic pathways;ko00360 Phenylalanine metabolism;	K00430|1|1e-113|407|ath:AT5G14130|peroxidase [EC:1.11.1.7];
35		33		34		32
Unique Path	Number	UniqueGOF	number	UniqueGOP	number	Unique GOC	Number
ko01100 Metabolic pathways	18	GO:0003824 catalytic activity	29	GO:0008152 metabolic process	30	GO:0044464 cell part	31
ko01110 Biosynthesis of secondary metabolites	13	GO:0005488 binding	17	GO:0050896 response to stimulus	28	GO:0005623 cell	31
ko00592 alpha-Linolenic acid metabolism	5	GO:0016740 transferase activity	16	GO:0009987 cellular process	27	GO:0044424 intracellular part	28
ko00480 Glutathione metabolism	4	GO:0043167 ion binding	15	GO:0044710 single-organism metabolic process	24	GO:0005622 intracellular	28
ko04144 Endocytosis	3	GO:1901363 heterocyclic compound binding	10	GO:0071704 organic substance metabolic process	23	GO:0005737 cytoplasm	27
ko00945 Stilbenoid, diarylheptanoid and gingerol biosynthesis	3	GO:0097159 organic cyclic compound binding	10	GO:0044237 cellular metabolic process	23	GO:0044444 cytoplasmic part	21
ko00941 Flavonoid biosynthesis	3	GO:0043169 cation binding	10	GO:0044699 single-organism process	21	GO:0043231 intracellular membrane-bounded organelle	19
ko00903 Limonene and pinene degradation	3	GO:0016491 oxidoreductase activity	10	GO:0042221 response to chemical stimulus	21	GO:0043229 intracellular organelle	19
ko00565 Ether lipid metabolism	3	GO:0046872 metal ion binding	9	GO:0010033 response to organic substance	20	GO:0043227 membrane-bounded organelle	19
ko00564 Glycerophospholipid metabolism	3	GO:0043168 anion binding	7	GO:0006950 response to stress	20	GO:0043226 organelle	19
ko00940 Phenylpropanoid biosynthesis	2	GO:0016772 transferase activity, transferring phosphorus-containing groups	6	GO:0065007 biological regulation	19	GO:0016020 membrane	15
ko00910 Nitrogen metabolism	2	GO:0016705 oxidoreductase activity, acting on paired donors, with incorporation or reduction of molecular oxygen	6	GO:0044281 small molecule metabolic process	19	GO:0009536 plastid	14
ko00500 Starch and sucrose metabolism	2	GO:0016301 kinase activity	6	GO:1901700 response to oxygen-containing compound	18	GO:0009507 chloroplast	14
ko00040 Pentose and glucuronate interconversions	2	GO:0046914 transition metal ion binding	5	GO:0044763 single-organism cellular process	18	GO:0071944 cell periphery	10
ko00010 Glycolysis / Gluconeogenesis	2	GO:0046906 tetrapyrrole binding	5	GO:0050794 regulation of cellular process	17	GO:0005886 plasma membrane	10
ko04626 Plant-pathogen interaction	1	GO:0036094 small molecule binding	5	GO:0050789 regulation of biological process	17	GO:0005576 extracellular region	8
ko04145 Phagosome	1	GO:0020037 heme binding	5	GO:0044238 primary metabolic process	17	GO:0005829 cytosol	7
ko04075 Plant hormone signal transduction	1	GO:0016773 phosphotransferase activity, alcohol group as acceptor	5	GO:1901576 organic substance biosynthetic process	16	GO:0005634 nucleus	6
ko03015 mRNA surveillance pathway	1	GO:0016741 transferase activity, transferring one-carbon groups	5	GO:0009628 response to abiotic stimulus	16	GO:0044446 intracellular organelle part	5
ko03013 RNA transport	1	GO:0008757 S-adenosylmethionine-dependent methyltransferase activity	5	GO:0009058 biosynthetic process	16	GO:0044422 organelle part	5
ko00944 Flavone and flavonol biosynthesis	1	GO:0008168 methyltransferase activity	5	GO:0044249 cellular biosynthetic process	15	GO:0005783 endoplasmic reticulum	4
ko00920 Sulfur metabolism	1	GO:1901265 nucleoside phosphate binding	4	GO:0043436 oxoacid metabolic process	15	GO:0048046 apoplast	3
ko00908 Zeatin biosynthesis	1	GO:0035639 purine ribonucleoside triphosphate binding	4	GO:0006082 organic acid metabolic process	15	GO:0044435 plastid part	3
ko00900 Terpenoid backbone biosynthesis	1	GO:0032559 adenyl ribonucleotide binding	4	GO:0051707 response to other organism	14	GO:0044434 chloroplast part	3
ko00860 Porphyrin and chlorophyll metabolism	1	GO:0032555 purine ribonucleotide binding	4	GO:0051704 multi-organism process	14	GO:0044425 membrane part	3
ko00650 Butanoate metabolism	1	GO:0032553 ribonucleotide binding	4	GO:0019752 carboxylic acid metabolic process	14	GO:0031975 envelope	3
ko00520 Amino sugar and nucleotide sugar metabolism	1	GO:0032550 purine ribonucleoside binding	4	GO:0009607 response to biotic stimulus	14	GO:0031967 organelle envelope	3
ko00430 Taurine and hypotaurine metabolism	1	GO:0032549 ribonucleoside binding	4	GO:0009056 catabolic process	14	GO:0031090 organelle membrane	3
ko00410 beta-Alanine metabolism	1	GO:0030554 adenyl nucleotide binding	4	GO:1901575 organic substance catabolic process	13	GO:0009941 chloroplast envelope	3
ko00380 Tryptophan metabolism	1	GO:0017076 purine nucleotide binding	4	GO:0071840 cellular component organization or biogenesis	13	GO:0009526 plastid envelope	3
ko00360 Phenylalanine metabolism	1	GO:0016829 lyase activity	4	GO:0044711 single-organism biosynthetic process	13	GO:0005773 vacuole	3
ko00250 Alanine, aspartate and glutamate metabolism	1	GO:0016765 transferase activity, transferring alkyl or aryl (other than methyl) groups	4	GO:0044248 cellular catabolic process	13	GO:0055044 symplast	2
ko00230 Purine metabolism	1	GO:0009055 electron carrier activity	4	GO:0006952 defense response	13	GO:0031224 intrinsic to membrane	2
ko00052 Galactose metabolism	1	GO:0008171 O-methyltransferase activity	4	GO:1901360 organic cyclic compound metabolic process	12	GO:0030054 cell junction	2
ko00051 Fructose and mannose metabolism	1	GO:0005524 ATP binding	4	GO:0055114 oxidation-reduction process	12	GO:0016021 integral to membrane	2
ko00030 Pentose phosphate pathway	1	GO:0005515 protein binding	4	GO:0051716 cellular response to stimulus	12	GO:0009506 plasmodesma	2
		GO:0004364 glutathione transferase activity	4	GO:0044283 small molecule biosynthetic process	12	GO:0005911 cell-cell junction	2
		GO:0001883 purine nucleoside binding	4	GO:0032787 monocarboxylic acid metabolic process	12	GO:0070013 intracellular organelle lumen	1
		GO:0001882 nucleoside binding	4	GO:0010035 response to inorganic substance	12	GO:0055035 plastid thylakoid membrane	1
		GO:0000166 nucleotide binding	4	GO:0051234 establishment of localization	11	GO:0044445 cytosolic part	1
		GO:0051213 dioxygenase activity	3	GO:0051179 localization	11	GO:0044437 vacuolar part	1
		GO:0048037 cofactor binding	3	GO:0044765 single-organism transport	11	GO:0044436 thylakoid part	1
		GO:0019825 oxygen binding	3	GO:0019748 secondary metabolic process	11	GO:0044432 endoplasmic reticulum part	1
		GO:0019010 farnesoic acid O-methyltransferase activity	3	GO:0016043 cellular component organization	11	GO:0044428 nuclear part	1
		GO:0016787 hydrolase activity	3	GO:0009719 response to endogenous stimulus	11	GO:0043234 protein complex	1
		GO:0016706 oxidoreductase activity, acting on paired donors, with incorporation or reduction of molecular oxygen, 2-oxoglutarate as one donor, and incorporation of one atom each of oxygen into both donors	3	GO:0007154 cell communication	11	GO:0043233 organelle lumen	1
		GO:0005506 iron ion binding	3	GO:0006810 transport	11	GO:0043232 intracellular non-membrane-bounded organelle	1
		GO:0004674 protein serine/threonine kinase activity	3	GO:0006725 cellular aromatic compound metabolic process	11	GO:0043228 non-membrane-bounded organelle	1
		GO:0004672 protein kinase activity	3	GO:0006629 lipid metabolic process	11	GO:0042651 thylakoid membrane	1
		GO:0004497 monooxygenase activity	3	GO:1901362 organic cyclic compound biosynthetic process	10	GO:0042579 microbody	1
		GO:1901681 sulfur compound binding	2	GO:0070887 cellular response to chemical stimulus	10	GO:0042175 nuclear outer membrane-endoplasmic reticulum membrane network	1
		GO:0050662 coenzyme binding	2	GO:0046483 heterocycle metabolic process	10	GO:0042170 plastid membrane	1
		GO:0016853 isomerase activity	2	GO:0044700 single organism signaling	10	GO:0034357 photosynthetic membrane	1
		GO:0016831 carboxy-lyase activity	2	GO:0044260 cellular macromolecule metabolic process	10	GO:0032991 macromolecular complex	1
		GO:0016830 carbon-carbon lyase activity	2	GO:0043170 macromolecule metabolic process	10	GO:0031984 organelle subcompartment	1
		GO:0016798 hydrolase activity, acting on glycosyl bonds	2	GO:0023052 signaling	10	GO:0031981 nuclear lumen	1
		GO:0008270 zinc ion binding	2	GO:0009725 response to hormone stimulus	10	GO:0031976 plastid thylakoid	1
		GO:0004553 hydrolase activity, hydrolyzing O-glycosyl compounds	2	GO:0007165 signal transduction	10	GO:0031974 membrane-enclosed lumen	1
		GO:0003700 sequence-specific DNA binding transcription factor activity	2	GO:0006807 nitrogen compound metabolic process	10	GO:0031969 chloroplast membrane	1
		GO:0001071 nucleic acid binding transcription factor activity	2	GO:1901701 cellular response to oxygen-containing compound	9	GO:0030312 external encapsulating structure	1
		GO:0097367 carbohydrate derivative binding	1	GO:1901698 response to nitrogen compound	9	GO:0012505 endomembrane system	1
		GO:1900750 oligopeptide binding	1	GO:0071310 cellular response to organic substance	9	GO:0010319 stromule	1
		GO:0080150 S-adenosyl-L-methionine:benzoic acid carboxyl methyl transferase activity	1	GO:0044255 cellular lipid metabolic process	9	GO:0009579 thylakoid	1
		GO:0080046 quercetin 4'-O-glucosyltransferase activity	1	GO:0032502 developmental process	9	GO:0009570 chloroplast stroma	1
		GO:0080044 quercetin 7-O-glucosyltransferase activity	1	GO:0032501 multicellular organismal process	9	GO:0009535 chloroplast thylakoid membrane	1
		GO:0080043 quercetin 3-O-glucosyltransferase activity	1	GO:0019438 aromatic compound biosynthetic process	9	GO:0009534 chloroplast thylakoid	1
		GO:0072341 modified amino acid binding	1	GO:1901564 organonitrogen compound metabolic process	8	GO:0009532 plastid stroma	1
		GO:0070011 peptidase activity, acting on L-amino acid peptides	1	GO:0046395 carboxylic acid catabolic process	8	GO:0005794 Golgi apparatus	1
		GO:0052628 4-hydroxybenzoate amino acid synthetase activity	1	GO:0044767 single-organism developmental process	8	GO:0005789 endoplasmic reticulum membrane	1
		GO:0052627 vanillate amino acid synthetase activity	1	GO:0044712 single-organism catabolic process	8	GO:0005777 peroxisome	1
		GO:0052626 benzoate amino acid synthetase activity	1	GO:0044707 single-multicellular organism process	8	GO:0005774 vacuolar membrane	1
		GO:0052625 4-aminobenzoate amino acid synthetase activity	1	GO:0044282 small molecule catabolic process	8	GO:0005768 endosome	1
		GO:0052624 2-phytyl-1,4-naphthoquinone methyltransferase activity	1	GO:0031323 regulation of cellular metabolic process	8	GO:0005739 mitochondrion	1
		GO:0050502 cis-zeatin O-beta-D-glucosyltransferase activity	1	GO:0019538 protein metabolic process	8	GO:0005730 nucleolus	1
		GO:0050403 trans-zeatin O-beta-D-glucosyltransferase activity	1	GO:0019222 regulation of metabolic process	8	GO:0005618 cell wall	1
		GO:0046983 protein dimerization activity	1	GO:0018130 heterocycle biosynthetic process	8
		GO:0046975 histone methyltransferase activity (H3-K36 specific)	1	GO:0016054 organic acid catabolic process	8
		GO:0046608 carotenoid isomerase activity	1	GO:0014070 response to organic cyclic compound	8
		GO:0046527 glucosyltransferase activity	1	GO:0010038 response to metal ion	8
		GO:0046423 allene-oxide cyclase activity	1	GO:0007275 multicellular organismal development	8
		GO:0045735 nutrient reservoir activity	1	GO:0080090 regulation of primary metabolic process	7
		GO:0045431 flavonol synthase activity	1	GO:0065008 regulation of biological quality	7
		GO:0043566 structure-specific DNA binding	1	GO:0046394 carboxylic acid biosynthetic process	7
		GO:0043295 glutathione binding	1	GO:0044267 cellular protein metabolic process	7
		GO:0042803 protein homodimerization activity	1	GO:0034641 cellular nitrogen compound metabolic process	7
		GO:0042802 identical protein binding	1	GO:0033554 cellular response to stress	7
		GO:0042800 histone methyltransferase activity (H3-K4 specific)	1	GO:0016053 organic acid biosynthetic process	7
		GO:0042277 peptide binding	1	GO:0008610 lipid biosynthetic process	7
		GO:0042054 histone methyltransferase activity	1	GO:0006811 ion transport	7
		GO:0035251 UDP-glucosyltransferase activity	1	GO:0006796 phosphate-containing compound metabolic process	7
		GO:0033218 amide binding	1	GO:0006793 phosphorus metabolic process	7
		GO:0032440 2-alkenal reductase [NAD(P)] activity	1	GO:1901135 carbohydrate derivative metabolic process	6
		GO:0031406 carboxylic acid binding	1	GO:0072330 monocarboxylic acid biosynthetic process	6
		GO:0030976 thiamine pyrophosphate binding	1	GO:0071705 nitrogen compound transport	6
		GO:0030170 pyridoxal phosphate binding	1	GO:0071554 cell wall organization or biogenesis	6
		GO:0019842 vitamin binding	1	GO:0071495 cellular response to endogenous stimulus	6
		GO:0019200 carbohydrate kinase activity	1	GO:0070727 cellular macromolecule localization	6
		GO:0018024 histone-lysine N-methyltransferase activity	1	GO:0051641 cellular localization	6
		GO:0016903 oxidoreductase activity, acting on the aldehyde or oxo group of donors	1	GO:0048856 anatomical structure development	6
		GO:0016881 acid-amino acid ligase activity	1	GO:0046686 response to cadmium ion	6
		GO:0016879 ligase activity, forming carbon-nitrogen bonds	1	GO:0044550 secondary metabolite biosynthetic process	6
		GO:0016874 ligase activity	1	GO:0044242 cellular lipid catabolic process	6
		GO:0016860 intramolecular oxidoreductase activity	1	GO:0042445 hormone metabolic process	6
		GO:0016859 cis-trans isomerase activity	1	GO:0033036 macromolecule localization	6
		GO:0016836 hydro-lyase activity	1	GO:0032870 cellular response to hormone stimulus	6
		GO:0016835 carbon-oxygen lyase activity	1	GO:0031326 regulation of cellular biosynthetic process	6
		GO:0016758 transferase activity, transferring hexosyl groups	1	GO:0016310 phosphorylation	6
		GO:0016757 transferase activity, transferring glycosyl groups	1	GO:0016042 lipid catabolic process	6
		GO:0016684 oxidoreductase activity, acting on peroxide as acceptor	1	GO:0010817 regulation of hormone levels	6
		GO:0016628 oxidoreductase activity, acting on the CH-CH group of donors, NAD or NADP as acceptor	1	GO:0009889 regulation of biosynthetic process	6
		GO:0016627 oxidoreductase activity, acting on the CH-CH group of donors	1	GO:0009755 hormone-mediated signaling pathway	6
		GO:0016621 cinnamoyl-CoA reductase activity	1	GO:0009620 response to fungus	6
		GO:0016620 oxidoreductase activity, acting on the aldehyde or oxo group of donors, NAD or NADP as acceptor	1	GO:0009057 macromolecule catabolic process	6
		GO:0016597 amino acid binding	1	GO:0006812 cation transport	6
		GO:0016279 protein-lysine N-methyltransferase activity	1	GO:0006631 fatty acid metabolic process	6
		GO:0016278 lysine N-methyltransferase activity	1	GO:0006508 proteolysis	6
		GO:0016209 antioxidant activity	1	GO:0005975 carbohydrate metabolic process	6
		GO:0009975 cyclase activity	1	GO:0002376 immune system process	6
		GO:0008276 protein methyltransferase activity	1	GO:1901565 organonitrogen compound catabolic process	5
		GO:0008234 cysteine-type peptidase activity	1	GO:0072329 monocarboxylic acid catabolic process	5
		GO:0008233 peptidase activity	1	GO:0071702 organic substance transport	5
		GO:0008194 UDP-glycosyltransferase activity	1	GO:0071446 cellular response to salicylic acid stimulus	5
		GO:0008170 N-methyltransferase activity	1	GO:0071407 cellular response to organic cyclic compound	5
		GO:0008169 C-methyltransferase activity	1	GO:0070482 response to oxygen levels	5
		GO:0008061 chitin binding	1	GO:0060255 regulation of macromolecule metabolic process	5
		GO:0005516 calmodulin binding	1	GO:0051603 proteolysis involved in cellular protein catabolic process	5
		GO:0005509 calcium ion binding	1	GO:0050832 defense response to fungus	5
		GO:0004737 pyruvate decarboxylase activity	1	GO:0048731 system development	5
		GO:0004713 protein tyrosine kinase activity	1	GO:0048513 organ development	5
		GO:0004601 peroxidase activity	1	GO:0045087 innate immune response	5
		GO:0004568 chitinase activity	1	GO:0044271 cellular nitrogen compound biosynthetic process	5
		GO:0004351 glutamate decarboxylase activity	1	GO:0044265 cellular macromolecule catabolic process	5
		GO:0004089 carbonate dehydratase activity	1	GO:0044257 cellular protein catabolic process	5
		GO:0004020 adenylylsulfate kinase activity	1	GO:0042742 defense response to bacterium	5
		GO:0003729 mRNA binding	1	GO:0042446 hormone biosynthetic process	5
		GO:0003723 RNA binding	1	GO:0036293 response to decreased oxygen levels	5
		GO:0003697 single-stranded DNA binding	1	GO:0035966 response to topologically incorrect protein	5
		GO:0003690 double-stranded DNA binding	1	GO:0032259 methylation	5
		GO:0003677 DNA binding	1	GO:0030163 protein catabolic process	5
		GO:0003676 nucleic acid binding	1	GO:0030001 metal ion transport	5
		GO:0000287 magnesium ion binding	1	GO:0010498 proteasomal protein catabolic process	5
				GO:0010468 regulation of gene expression	5
				GO:0009888 tissue development	5
				GO:0009863 salicylic acid mediated signaling pathway	5
				GO:0009751 response to salicylic acid stimulus	5
				GO:0009723 response to ethylene stimulus	5
				GO:0009653 anatomical structure morphogenesis	5
				GO:0009617 response to bacterium	5
				GO:0009415 response to water stimulus	5
				GO:0009414 response to water deprivation	5
				GO:0009407 toxin catabolic process	5
				GO:0009404 toxin metabolic process	5
				GO:0009062 fatty acid catabolic process	5
				GO:0006955 immune response	5
				GO:0006820 anion transport	5
				GO:0006520 cellular amino acid metabolic process	5
				GO:0001666 response to hypoxia	5
				GO:2001141 regulation of RNA biosynthetic process	4
				GO:2000377 regulation of reactive oxygen species metabolic process	4
				GO:2000112 regulation of cellular macromolecule biosynthetic process	4
				GO:1901615 organic hydroxy compound metabolic process	4
				GO:1901605 alpha-amino acid metabolic process	4
				GO:1901566 organonitrogen compound biosynthetic process	4
				GO:1901361 organic cyclic compound catabolic process	4
				GO:1901137 carbohydrate derivative biosynthetic process	4
				GO:0080167 response to karrikin	4
				GO:0080135 regulation of cellular response to stress	4
				GO:0080134 regulation of response to stress	4
				GO:0080129 proteasome core complex assembly	4
				GO:0071822 protein complex subunit organization	4
				GO:0071555 cell wall organization	4
				GO:0070271 protein complex biogenesis	4
				GO:0065003 macromolecular complex assembly	4
				GO:0051788 response to misfolded protein	4
				GO:0051649 establishment of localization in cell	4
				GO:0051252 regulation of RNA metabolic process	4
				GO:0051171 regulation of nitrogen compound metabolic process	4
				GO:0050776 regulation of immune response	4
				GO:0048583 regulation of response to stimulus	4
				GO:0048522 positive regulation of cellular process	4
				GO:0048518 positive regulation of biological process	4
				GO:0046907 intracellular transport	4
				GO:0046700 heterocycle catabolic process	4
				GO:0045229 external encapsulating structure organization	4
				GO:0045184 establishment of protein localization	4
				GO:0045088 regulation of innate immune response	4
				GO:0044723 single-organism carbohydrate metabolic process	4
				GO:0044270 cellular nitrogen compound catabolic process	4
				GO:0044085 cellular component biogenesis	4
				GO:0043933 macromolecular complex subunit organization	4
				GO:0043632 modification-dependent macromolecule catabolic process	4
				GO:0043623 cellular protein complex assembly	4
				GO:0043248 proteasome assembly	4
				GO:0043161 proteasomal ubiquitin-dependent protein catabolic process	4
				GO:0043067 regulation of programmed cell death	4
				GO:0042440 pigment metabolic process	4
				GO:0042435 indole-containing compound biosynthetic process	4
				GO:0042430 indole-containing compound metabolic process	4
				GO:0034622 cellular macromolecular complex assembly	4
				GO:0034613 cellular protein localization	4
				GO:0034440 lipid oxidation	4
				GO:0033993 response to lipid	4
				GO:0031347 regulation of defense response	4
				GO:0030258 lipid modification	4
				GO:0022607 cellular component assembly	4
				GO:0019941 modification-dependent protein catabolic process	4
				GO:0019439 aromatic compound catabolic process	4
				GO:0019395 fatty acid oxidation	4
				GO:0019318 hexose metabolic process	4
				GO:0019219 regulation of nucleobase-containing compound metabolic process	4
				GO:0016114 terpenoid biosynthetic process	4
				GO:0015706 nitrate transport	4
				GO:0015698 inorganic anion transport	4
				GO:0015031 protein transport	4
				GO:0010941 regulation of cell death	4
				GO:0010556 regulation of macromolecule biosynthetic process	4
				GO:0010363 regulation of plant-type hypersensitive response	4
				GO:0010310 regulation of hydrogen peroxide metabolic process	4
				GO:0010243 response to organic nitrogen	4
				GO:0010200 response to chitin	4
				GO:0010167 response to nitrate	4
				GO:0009862 systemic acquired resistance, salicylic acid mediated signaling pathway	4
				GO:0009814 defense response, incompatible interaction	4
				GO:0009699 phenylpropanoid biosynthetic process	4
				GO:0009698 phenylpropanoid metabolic process	4
				GO:0009651 response to salt stress	4
				GO:0009627 systemic acquired resistance	4
				GO:0009605 response to external stimulus	4
				GO:0009308 amine metabolic process	4
				GO:0009266 response to temperature stimulus	4
				GO:0009072 aromatic amino acid family metabolic process	4
				GO:0008299 isoprenoid biosynthetic process	4
				GO:0008202 steroid metabolic process	4
				GO:0008104 protein localization	4
				GO:0006970 response to osmotic stress	4
				GO:0006886 intracellular protein transport	4
				GO:0006721 terpenoid metabolic process	4
				GO:0006720 isoprenoid metabolic process	4
				GO:0006635 fatty acid beta-oxidation	4
				GO:0006605 protein targeting	4
				GO:0006511 ubiquitin-dependent protein catabolic process	4
				GO:0006461 protein complex assembly	4
				GO:0006355 regulation of transcription, DNA-dependent	4
				GO:0006066 alcohol metabolic process	4
				GO:0006006 glucose metabolic process	4
				GO:0005996 monosaccharide metabolic process	4
				GO:0002682 regulation of immune system process	4
				GO:0000041 transition metal ion transport	4
				GO:2000026 regulation of multicellular organismal development	3
				GO:1901617 organic hydroxy compound biosynthetic process	3
				GO:1901606 alpha-amino acid catabolic process	3
				GO:0097305 response to alcohol	3
				GO:0071496 cellular response to external stimulus	3
				GO:0071396 cellular response to lipid	3
				GO:0071369 cellular response to ethylene stimulus	3
				GO:0065009 regulation of molecular function	3
				GO:0052545 callose localization	3
				GO:0052542 defense response by callose deposition	3
				GO:0051239 regulation of multicellular organismal process	3
				GO:0051049 regulation of transport	3
				GO:0050793 regulation of developmental process	3
				GO:0048646 anatomical structure formation involved in morphogenesis	3
				GO:0048519 negative regulation of biological process	3
				GO:0046365 monosaccharide catabolic process	3
				GO:0046218 indolalkylamine catabolic process	3
				GO:0046165 alcohol biosynthetic process	3
				GO:0046148 pigment biosynthetic process	3
				GO:0044724 single-organism carbohydrate catabolic process	3
				GO:0044272 sulfur compound biosynthetic process	3
				GO:0044106 cellular amine metabolic process	3
				GO:0044070 regulation of anion transport	3
				GO:0044036 cell wall macromolecule metabolic process	3
				GO:0043269 regulation of ion transport	3
				GO:0042594 response to starvation	3
				GO:0042545 cell wall modification	3
				GO:0042436 indole-containing compound catabolic process	3
				GO:0042402 cellular biogenic amine catabolic process	3
				GO:0042181 ketone biosynthetic process	3
				GO:0042180 cellular ketone metabolic process	3
				GO:0042044 fluid transport	3
				GO:0034765 regulation of ion transmembrane transport	3
				GO:0034762 regulation of transmembrane transport	3
				GO:0034754 cellular hormone metabolic process	3
				GO:0033037 polysaccharide localization	3
				GO:0032879 regulation of localization	3
				GO:0032412 regulation of ion transmembrane transporter activity	3
				GO:0032409 regulation of transporter activity	3
				GO:0031669 cellular response to nutrient levels	3
				GO:0031668 cellular response to extracellular stimulus	3
				GO:0031667 response to nutrient levels	3
				GO:0031325 positive regulation of cellular metabolic process	3
				GO:0022898 regulation of transmembrane transporter activity	3
				GO:0019320 hexose catabolic process	3
				GO:0016131 brassinosteroid metabolic process	3
				GO:0016128 phytosteroid metabolic process	3
				GO:0016052 carbohydrate catabolic process	3
				GO:0010583 response to cyclopentenone	3
				GO:0010359 regulation of anion channel activity	3
				GO:0009991 response to extracellular stimulus	3
				GO:0009893 positive regulation of metabolic process	3
				GO:0009873 ethylene mediated signaling pathway	3
				GO:0009851 auxin biosynthetic process	3
				GO:0009850 auxin metabolic process	3
				GO:0009813 flavonoid biosynthetic process	3
				GO:0009812 flavonoid metabolic process	3
				GO:0009791 post-embryonic development	3
				GO:0009753 response to jasmonic acid stimulus	3
				GO:0009743 response to carbohydrate stimulus	3
				GO:0009737 response to abscisic acid stimulus	3
				GO:0009684 indoleacetic acid biosynthetic process	3
				GO:0009683 indoleacetic acid metabolic process	3
				GO:0009416 response to light stimulus	3
				GO:0009409 response to cold	3
				GO:0009314 response to radiation	3
				GO:0009310 amine catabolic process	3
				GO:0009267 cellular response to starvation	3
				GO:0009074 aromatic amino acid family catabolic process	3
				GO:0009063 cellular amino acid catabolic process	3
				GO:0007568 aging	3
				GO:0006996 organelle organization	3
				GO:0006979 response to oxidative stress	3
				GO:0006833 water transport	3
				GO:0006790 sulfur compound metabolic process	3
				GO:0006694 steroid biosynthetic process	3
				GO:0006612 protein targeting to membrane	3
				GO:0006586 indolalkylamine metabolic process	3
				GO:0006576 cellular biogenic amine metabolic process	3
				GO:0006569 tryptophan catabolic process	3
				GO:0006568 tryptophan metabolic process	3
				GO:0006096 glycolysis	3
				GO:0006091 generation of precursor metabolites and energy	3
				GO:0006007 glucose catabolic process	3
				GO:0000160 phosphorelay signal transduction system	3
				GO:1901659 glycosyl compound biosynthetic process	2
				GO:1901657 glycosyl compound metabolic process	2
				GO:1900376 regulation of secondary metabolite biosynthetic process	2
				GO:0097306 cellular response to alcohol	2
				GO:0072511 divalent inorganic cation transport	2
				GO:0071669 plant-type cell wall organization or biogenesis	2
				GO:0071462 cellular response to water stimulus	2
				GO:0071456 cellular response to hypoxia	2
				GO:0071453 cellular response to oxygen levels	2
				GO:0071215 cellular response to abscisic acid stimulus	2
				GO:0071214 cellular response to abiotic stimulus	2
				GO:0070838 divalent metal ion transport	2
				GO:0065001 specification of axis polarity	2
				GO:0060548 negative regulation of cell death	2
				GO:0055082 cellular chemical homeostasis	2
				GO:0055080 cation homeostasis	2
				GO:0052544 defense response by callose deposition in cell wall	2
				GO:0052543 callose deposition in cell wall	2
				GO:0052482 defense response by cell wall thickening	2
				GO:0052386 cell wall thickening	2
				GO:0051606 detection of stimulus	2
				GO:0051246 regulation of protein metabolic process	2
				GO:0050801 ion homeostasis	2
				GO:0048878 chemical homeostasis	2
				GO:0048869 cellular developmental process	2
				GO:0048638 regulation of developmental growth	2
				GO:0048532 anatomical structure arrangement	2
				GO:0048523 negative regulation of cellular process	2
				GO:0048509 regulation of meristem development	2
				GO:0048507 meristem development	2
				GO:0048364 root development	2
				GO:0046467 membrane lipid biosynthetic process	2
				GO:0046364 monosaccharide biosynthetic process	2
				GO:0045730 respiratory burst	2
				GO:0043455 regulation of secondary metabolic process	2
				GO:0043412 macromolecule modification	2
				GO:0043069 negative regulation of programmed cell death	2
				GO:0042631 cellular response to water deprivation	2
				GO:0042592 homeostatic process	2
				GO:0042537 benzene-containing compound metabolic process	2
				GO:0040008 regulation of growth	2
				GO:0036294 cellular response to decreased oxygen levels	2
				GO:0036211 protein modification process	2
				GO:0035556 intracellular signal transduction	2
				GO:0034614 cellular response to reactive oxygen species	2
				GO:0034599 cellular response to oxidative stress	2
				GO:0034285 response to disaccharide stimulus	2
				GO:0034284 response to monosaccharide stimulus	2
				GO:0032268 regulation of cellular protein metabolic process	2
				GO:0031399 regulation of protein modification process	2
				GO:0031328 positive regulation of cellular biosynthetic process	2
				GO:0030154 cell differentiation	2
				GO:0030003 cellular cation homeostasis	2
				GO:0022622 root system development	2
				GO:0022414 reproductive process	2
				GO:0019761 glucosinolate biosynthetic process	2
				GO:0019760 glucosinolate metabolic process	2
				GO:0019758 glycosinolate biosynthetic process	2
				GO:0019757 glycosinolate metabolic process	2
				GO:0019725 cellular homeostasis	2
				GO:0019637 organophosphate metabolic process	2
				GO:0019375 galactolipid biosynthetic process	2
				GO:0019374 galactolipid metabolic process	2
				GO:0019319 hexose biosynthetic process	2
				GO:0016144 S-glycoside biosynthetic process	2
				GO:0016143 S-glycoside metabolic process	2
				GO:0016132 brassinosteroid biosynthetic process	2
				GO:0016129 phytosteroid biosynthetic process	2
				GO:0016051 carbohydrate biosynthetic process	2
				GO:0016045 detection of bacterium	2
				GO:0016036 cellular response to phosphate starvation	2
				GO:0010604 positive regulation of macromolecule metabolic process	2
				GO:0010224 response to UV-B	2
				GO:0010119 regulation of stomatal movement	2
				GO:0010075 regulation of meristem growth	2
				GO:0010073 meristem maintenance	2
				GO:0010053 root epidermal cell differentiation	2
				GO:0010043 response to zinc ion	2
				GO:0010015 root morphogenesis	2
				GO:0010014 meristem initiation	2
				GO:0009955 adaxial/abaxial pattern specification	2
				GO:0009944 polarity specification of adaxial/abaxial axis	2
				GO:0009943 adaxial/abaxial axis specification	2
				GO:0009933 meristem structural organization	2
				GO:0009913 epidermal cell differentiation	2
				GO:0009891 positive regulation of biosynthetic process	2
				GO:0009855 determination of bilateral symmetry	2
				GO:0009799 specification of symmetry	2
				GO:0009798 axis specification	2
				GO:0009750 response to fructose stimulus	2
				GO:0009746 response to hexose stimulus	2
				GO:0009744 response to sucrose stimulus	2
				GO:0009738 abscisic acid mediated signaling pathway	2
				GO:0009733 response to auxin stimulus	2
				GO:0009695 jasmonic acid biosynthetic process	2
				GO:0009694 jasmonic acid metabolic process	2
				GO:0009664 plant-type cell wall organization	2
				GO:0009611 response to wounding	2
				GO:0009595 detection of biotic stimulus	2
				GO:0009581 detection of external stimulus	2
				GO:0009411 response to UV	2
				GO:0009247 glycolipid biosynthetic process	2
				GO:0008544 epidermis development	2
				GO:0007389 pattern specification process	2
				GO:0007030 Golgi organization	2
				GO:0006972 hyperosmotic response	2
				GO:0006873 cellular ion homeostasis	2
				GO:0006664 glycolipid metabolic process	2
				GO:0006643 membrane lipid metabolic process	2
				GO:0006468 protein phosphorylation	2
				GO:0006464 cellular protein modification process	2
				GO:0006139 nucleobase-containing compound metabolic process	2
				GO:0006094 gluconeogenesis	2
				GO:0003002 regionalization	2
				GO:0002679 respiratory burst involved in defense response	2
				GO:0002252 immune effector process	2
				GO:0000302 response to reactive oxygen species	2
				GO:0000003 reproduction	2
				GO:2001252 positive regulation of chromosome organization	1
				GO:2000762 regulation of phenylpropanoid metabolic process	1
				GO:2000242 negative regulation of reproductive process	1
				GO:2000241 regulation of reproductive process	1
				GO:1901699 cellular response to nitrogen compound	1
				GO:1901293 nucleoside phosphate biosynthetic process	1
				GO:1901136 carbohydrate derivative catabolic process	1
				GO:1901072 glucosamine-containing compound catabolic process	1
				GO:1901071 glucosamine-containing compound metabolic process	1
				GO:1900378 positive regulation of secondary metabolite biosynthetic process	1
				GO:0090407 organophosphate biosynthetic process	1
				GO:0090304 nucleic acid metabolic process	1
				GO:0072666 establishment of protein localization to vacuole	1
				GO:0072665 protein localization to vacuole	1
				GO:0072594 establishment of protein localization to organelle	1
				GO:0072593 reactive oxygen species metabolic process	1
				GO:0071732 cellular response to nitric oxide	1
				GO:0071731 response to nitric oxide	1
				GO:0071395 cellular response to jasmonic acid stimulus	1
				GO:0071370 cellular response to gibberellin stimulus	1
				GO:0071281 cellular response to iron ion	1
				GO:0071248 cellular response to metal ion	1
				GO:0071241 cellular response to inorganic substance	1
				GO:0071103 DNA conformation change	1
				GO:0070814 hydrogen sulfide biosynthetic process	1
				GO:0070813 hydrogen sulfide metabolic process	1
				GO:0070301 cellular response to hydrogen peroxide	1
				GO:0061458 reproductive system development	1
				GO:0061025 membrane fusion	1
				GO:0061024 membrane organization	1
				GO:0060560 developmental growth involved in morphogenesis	1
				GO:0055086 nucleobase-containing small molecule metabolic process	1
				GO:0052546 cell wall pectin metabolic process	1
				GO:0052541 plant-type cell wall cellulose metabolic process	1
				GO:0051596 methylglyoxal catabolic process	1
				GO:0051555 flavonol biosynthetic process	1
				GO:0051554 flavonol metabolic process	1
				GO:0051553 flavone biosynthetic process	1
				GO:0051552 flavone metabolic process	1
				GO:0051276 chromosome organization	1
				GO:0051273 beta-glucan metabolic process	1
				GO:0051254 positive regulation of RNA metabolic process	1
				GO:0051247 positive regulation of protein metabolic process	1
				GO:0051241 negative regulation of multicellular organismal process	1
				GO:0051236 establishment of RNA localization	1
				GO:0051187 cofactor catabolic process	1
				GO:0051186 cofactor metabolic process	1
				GO:0051174 regulation of phosphorus metabolic process	1
				GO:0051173 positive regulation of nitrogen compound metabolic process	1
				GO:0051169 nuclear transport	1
				GO:0051168 nuclear export	1
				GO:0051130 positive regulation of cellular component organization	1
				GO:0051128 regulation of cellular component organization	1
				GO:0051093 negative regulation of developmental process	1
				GO:0051028 mRNA transport	1
				GO:0050778 positive regulation of immune response	1
				GO:0050658 RNA transport	1
				GO:0050657 nucleic acid transport	1
				GO:0048767 root hair elongation	1
				GO:0048765 root hair cell differentiation	1
				GO:0048764 trichoblast maturation	1
				GO:0048653 anther development	1
				GO:0048609 multicellular organismal reproductive process	1
				GO:0048608 reproductive structure development	1
				GO:0048589 developmental growth	1
				GO:0048588 developmental cell growth	1
				GO:0048585 negative regulation of response to stimulus	1
				GO:0048584 positive regulation of response to stimulus	1
				GO:0048581 negative regulation of post-embryonic development	1
				GO:0048580 regulation of post-embryonic development	1
				GO:0048569 post-embryonic organ development	1
				GO:0048481 ovule development	1
				GO:0048469 cell maturation	1
				GO:0048468 cell development	1
				GO:0048467 gynoecium development	1
				GO:0048466 androecium development	1
				GO:0048443 stamen development	1
				GO:0048440 carpel development	1
				GO:0048438 floral whorl development	1
				GO:0048437 floral organ development	1
				GO:0048367 shoot system development	1
				GO:0048232 male gamete generation	1
				GO:0048229 gametophyte development	1
				GO:0046942 carboxylic acid transport	1
				GO:0046482 para-aminobenzoic acid metabolic process	1
				GO:0046348 amino sugar catabolic process	1
				GO:0046283 anthocyanin-containing compound metabolic process	1
				GO:0046185 aldehyde catabolic process	1
				GO:0046149 pigment catabolic process	1
				GO:0045935 positive regulation of nucleobase-containing compound metabolic process	1
				GO:0045893 positive regulation of transcription, DNA-dependent	1
				GO:0045488 pectin metabolic process	1
				GO:0045089 positive regulation of innate immune response	1
				GO:0044702 single organism reproductive process	1
				GO:0044419 interspecies interaction between organisms	1
				GO:0044277 cell wall disassembly	1
				GO:0044264 cellular polysaccharide metabolic process	1
				GO:0044262 cellular carbohydrate metabolic process	1
				GO:0044042 glucan metabolic process	1
				GO:0043900 regulation of multi-organism process	1
				GO:0043648 dicarboxylic acid metabolic process	1
				GO:0043414 macromolecule methylation	1
				GO:0043255 regulation of carbohydrate biosynthetic process	1
				GO:0043068 positive regulation of programmed cell death	1
				GO:0042762 regulation of sulfur metabolic process	1
				GO:0042754 negative regulation of circadian rhythm	1
				GO:0042752 regulation of circadian rhythm	1
				GO:0042744 hydrogen peroxide catabolic process	1
				GO:0042743 hydrogen peroxide metabolic process	1
				GO:0042542 response to hydrogen peroxide	1
				GO:0042538 hyperosmotic salinity response	1
				GO:0042362 fat-soluble vitamin biosynthetic process	1
				GO:0042360 vitamin E metabolic process	1
				GO:0042343 indole glucosinolate metabolic process	1
				GO:0040029 regulation of gene expression, epigenetic	1
				GO:0040007 growth	1
				GO:0035967 cellular response to topologically incorrect protein	1
				GO:0035670 plant-type ovary development	1
				GO:0035304 regulation of protein dephosphorylation	1
				GO:0035303 regulation of dephosphorylation	1
				GO:0034976 response to endoplasmic reticulum stress	1
				GO:0034968 histone lysine methylation	1
				GO:0034654 nucleobase-containing compound biosynthetic process	1
				GO:0034620 cellular response to unfolded protein	1
				GO:0034052 positive regulation of plant-type hypersensitive response	1
				GO:0033365 protein localization to organelle	1
				GO:0033044 regulation of chromosome organization	1
				GO:0033043 regulation of organelle organization	1
				GO:0033015 tetrapyrrole catabolic process	1
				GO:0033013 tetrapyrrole metabolic process	1
				GO:0032508 DNA duplex unwinding	1
				GO:0032504 multicellular organism reproduction	1
				GO:0032392 DNA geometric change	1
				GO:0032270 positive regulation of cellular protein metabolic process	1
				GO:0031401 positive regulation of protein modification process	1
				GO:0031349 positive regulation of defense response	1
				GO:0031348 negative regulation of defense response	1
				GO:0031062 positive regulation of histone methylation	1
				GO:0031060 regulation of histone methylation	1
				GO:0031058 positive regulation of histone modification	1
				GO:0031056 regulation of histone modification	1
				GO:0030968 endoplasmic reticulum unfolded protein response	1
				GO:0030243 cellulose metabolic process	1
				GO:0022411 cellular component disassembly	1
				GO:0021700 developmental maturation	1
				GO:0019953 sexual reproduction	1
				GO:0019745 pentacyclic triterpenoid biosynthetic process	1
				GO:0019742 pentacyclic triterpenoid metabolic process	1
				GO:0019243 methylglyoxal catabolic process to D-lactate	1
				GO:0019220 regulation of phosphate metabolic process	1
				GO:0018874 benzoate metabolic process	1
				GO:0016998 cell wall macromolecule catabolic process	1
				GO:0016571 histone methylation	1
				GO:0016570 histone modification	1
				GO:0016569 covalent chromatin modification	1
				GO:0016568 chromatin modification	1
				GO:0016482 cytoplasmic transport	1
				GO:0016192 vesicle-mediated transport	1
				GO:0016126 sterol biosynthetic process	1
				GO:0016125 sterol metabolic process	1
				GO:0016117 carotenoid biosynthetic process	1
				GO:0016116 carotenoid metabolic process	1
				GO:0016109 tetraterpenoid biosynthetic process	1
				GO:0016108 tetraterpenoid metabolic process	1
				GO:0016104 triterpenoid biosynthetic process	1
				GO:0016102 diterpenoid biosynthetic process	1
				GO:0016101 diterpenoid metabolic process	1
				GO:0016071 mRNA metabolic process	1
				GO:0016070 RNA metabolic process	1
				GO:0016049 cell growth	1
				GO:0016046 detection of fungus	1
				GO:0016044 cellular membrane organization	1
				GO:0015996 chlorophyll catabolic process	1
				GO:0015994 chlorophyll metabolic process	1
				GO:0015931 nucleobase-containing compound transport	1
				GO:0015849 organic acid transport	1
				GO:0015824 proline transport	1
				GO:0015804 neutral amino acid transport	1
				GO:0015711 organic anion transport	1
				GO:0010942 positive regulation of cell death	1
				GO:0010675 regulation of cellular carbohydrate metabolic process	1
				GO:0010638 positive regulation of organelle organization	1
				GO:0010628 positive regulation of gene expression	1
				GO:0010566 regulation of ketone biosynthetic process	1
				GO:0010565 regulation of cellular ketone metabolic process	1
				GO:0010557 positive regulation of macromolecule biosynthetic process	1
				GO:0010501 RNA secondary structure unwinding	1
				GO:0010476 gibberellin mediated signaling pathway	1
				GO:0010467 gene expression	1
				GO:0010452 histone H3-K36 methylation	1
				GO:0010439 regulation of glucosinolate biosynthetic process	1
				GO:0010393 galacturonan metabolic process	1
				GO:0010383 cell wall polysaccharide metabolic process	1
				GO:0010346 shoot axis formation	1
				GO:0010228 vegetative to reproductive phase transition of meristem	1
				GO:0010223 secondary shoot formation	1
				GO:0010189 vitamin E biosynthetic process	1
				GO:0010114 response to red light	1
				GO:0010112 regulation of systemic acquired resistance	1
				GO:0010106 cellular response to iron ion starvation	1
				GO:0010089 xylem development	1
				GO:0010087 phloem or xylem histogenesis	1
				GO:0010054 trichoblast differentiation	1
				GO:0010039 response to iron ion	1
				GO:0010037 response to carbon dioxide	1
				GO:0010016 shoot system morphogenesis	1
				GO:0009963 positive regulation of flavonoid biosynthetic process	1
				GO:0009962 regulation of flavonoid biosynthetic process	1
				GO:0009910 negative regulation of flower development	1
				GO:0009909 regulation of flower development	1
				GO:0009908 flower development	1
				GO:0009867 jasmonic acid mediated signaling pathway	1
				GO:0009838 abscission	1
				GO:0009830 cell wall modification involved in abscission	1
				GO:0009827 plant-type cell wall modification	1
				GO:0009816 defense response to bacterium, incompatible interaction	1
				GO:0009809 lignin biosynthetic process	1
				GO:0009808 lignin metabolic process	1
				GO:0009759 indole glucosinolate biosynthetic process	1
				GO:0009740 gibberellic acid mediated signaling pathway	1
				GO:0009739 response to gibberellin stimulus	1
				GO:0009718 anthocyanin-containing compound biosynthetic process	1
				GO:0009697 salicylic acid biosynthetic process	1
				GO:0009696 salicylic acid metabolic process	1
				GO:0009686 gibberellin biosynthetic process	1
				GO:0009685 gibberellin metabolic process	1
				GO:0009682 induced systemic resistance	1
				GO:0009662 etioplast organization	1
				GO:0009657 plastid organization	1
				GO:0009639 response to red or far red light	1
				GO:0009625 response to insect	1
				GO:0009555 pollen development	1
				GO:0009553 embryo sac development	1
				GO:0009438 methylglyoxal metabolic process	1
				GO:0009269 response to desiccation	1
				GO:0009165 nucleotide biosynthetic process	1
				GO:0009117 nucleotide metabolic process	1
				GO:0009110 vitamin biosynthetic process	1
				GO:0009064 glutamine family amino acid metabolic process	1
				GO:0008380 RNA splicing	1
				GO:0008213 protein alkylation	1
				GO:0007276 gamete generation	1
				GO:0007243 intracellular protein kinase cascade	1
				GO:0007169 transmembrane receptor protein tyrosine kinase signaling pathway	1
				GO:0007167 enzyme linked receptor protein signaling pathway	1
				GO:0007166 cell surface receptor signaling pathway	1
				GO:0007034 vacuolar transport	1
				GO:0007010 cytoskeleton organization	1
				GO:0006986 response to unfolded protein	1
				GO:0006984 ER-nucleus signaling pathway	1
				GO:0006944 cellular membrane fusion	1
				GO:0006913 nucleocytoplasmic transport	1
				GO:0006898 receptor-mediated endocytosis	1
				GO:0006897 endocytosis	1
				GO:0006865 amino acid transport	1
				GO:0006826 iron ion transport	1
				GO:0006787 porphyrin-containing compound catabolic process	1
				GO:0006778 porphyrin-containing compound metabolic process	1
				GO:0006775 fat-soluble vitamin metabolic process	1
				GO:0006766 vitamin metabolic process	1
				GO:0006753 nucleoside phosphate metabolic process	1
				GO:0006722 triterpenoid metabolic process	1
				GO:0006633 fatty acid biosynthetic process	1
				GO:0006623 protein targeting to vacuole	1
				GO:0006536 glutamate metabolic process	1
				GO:0006479 protein methylation	1
				GO:0006406 mRNA export from nucleus	1
				GO:0006405 RNA export from nucleus	1
				GO:0006403 RNA localization	1
				GO:0006397 mRNA processing	1
				GO:0006396 RNA processing	1
				GO:0006325 chromatin organization	1
				GO:0006259 DNA metabolic process	1
				GO:0006109 regulation of carbohydrate metabolic process	1
				GO:0006089 lactate metabolic process	1
				GO:0006081 cellular aldehyde metabolic process	1
				GO:0006073 cellular glucan metabolic process	1
				GO:0006040 amino sugar metabolic process	1
				GO:0006032 chitin catabolic process	1
				GO:0006030 chitin metabolic process	1
				GO:0006026 aminoglycan catabolic process	1
				GO:0006022 aminoglycan metabolic process	1
				GO:0005976 polysaccharide metabolic process	1
				GO:0003006 developmental process involved in reproduction	1
				GO:0002831 regulation of response to biotic stimulus	1
				GO:0002684 positive regulation of immune system process	1
				GO:0002237 response to molecule of bacterial origin	1
				GO:0002213 defense response to insect	1
				GO:0001763 morphogenesis of a branching structure	1
				GO:0000398 mRNA splicing, via spliceosome	1
				GO:0000380 alternative mRNA splicing, via spliceosome	1
				GO:0000377 RNA splicing, via transesterification reactions with bulged adenosine as nucleophile	1
				GO:0000375 RNA splicing, via transesterification reactions	1
				GO:0000165 MAPK cascade	1
				GO:0000103 sulfate assimilation	1

## Sheet: CDR 97
72 DEGs in S-R	log2Ratio(R/S)			GO_C Number	GO_P Number	GO_F Number	Path Number	Path	GO_C	GO_P	GO_F	KO	Path
BnaC04g08380D	-11.0983			11	21	8	3	ko01100 Metabolic pathways;ko04070 Phosphatidylinositol signaling system;ko00562 Inositol phosphate metabolism;	GO:0005737 cytoplasm;GO:0044444 cytoplasmic part;GO:0005623 cell;GO:0044464 cell part;GO:0043227 membrane-bounded organelle;GO:0005739 mitochondrion;GO:0043231 intracellular membrane-bounded organelle;GO:0043226 organelle;GO:0043229 intracellular organelle;GO:0044424 intracellular part;GO:0005622 intracellular;	GO:0050896 response to stimulus;GO:0051179 localization;GO:0051716 cellular response to stimulus;GO:0007165 signal transduction;GO:0007154 cell communication;GO:0044700 single organism signaling;GO:0023052 signaling;GO:0044763 single-organism cellular process;GO:0051641 cellular localization;GO:0044699 single-organism process;GO:0065007 biological regulation;GO:0009987 cellular process;GO:0050789…	GO:0003824 catalytic activity;GO:0016298 lipase activity;GO:0042578 phosphoric ester hydrolase activity;GO:0016788 hydrolase activity, acting on ester bonds;GO:0004629 phospholipase C activity;GO:0016787 hydrolase activity;GO:0008081 phosphoric diester hydrolase activity;GO:0004620 phospholipase activity;	K05857|1|1e-31|95.9|aly:ARALYDRAFT_685532|phosphatidylinositol phospholipase C, delta [EC:3.1.4.11];	ko01100 Metabolic pathways;ko04070 Phosphatidylinositol signaling system;ko00562 Inositol phosphate metabolism;
BnaC08g34220D	-10.2026			13	27	16	4	ko01110 Biosynthesis of secondary metabolites;ko01100 Metabolic pathways;ko00945 Stilbenoid, diarylheptanoid and gingerol biosynthesis;ko00903 Limonene and pinene degradation;	GO:0009507 chloroplast;GO:0005576 extracellular region;GO:0009536 plastid;GO:0005737 cytoplasm;GO:0044444 cytoplasmic part;GO:0005623 cell;GO:0044464 cell part;GO:0043227 membrane-bounded organelle;GO:0043231 intracellular membrane-bounded organelle;GO:0043226 organelle;GO:0043229 intracellular organelle;GO:0044424 intracellular part;GO:0005622 intracellular;	GO:0006950 response to stress;GO:0050896 response to stimulus;GO:0042221 response to chemical stimulus;GO:0044710 single-organism metabolic process;GO:0006952 defense response;GO:0009628 response to abiotic stimulus;GO:0010033 response to organic substance;GO:0009607 response to biotic stimulus;GO:0051707 response to other organism;GO:0009617 response to bacterium;GO:0055114 oxidation-reduction p…	GO:0016491 oxidoreductase activity;GO:0046906 tetrapyrrole binding;GO:0016705 oxidoreductase activity, acting on paired donors, with incorporation or reduction of molecular oxygen;GO:0020037 heme binding;GO:0004497 monooxygenase activity;GO:0005506 iron ion binding;GO:0019825 oxygen binding;GO:0009055 electron carrier activity;GO:0003824 catalytic activity;GO:0043169 cation binding;GO:0046872 met…	K00517|1|1e-38|157|ath:AT3G26280|[EC:1.14.-.-];	ko01110 Biosynthesis of secondary metabolites;ko01100 Metabolic pathways;ko00945 Stilbenoid, diarylheptanoid and gingerol biosynthesis;ko00903 Limonene and pinene degradation;
BnaC09g25150D	-10.0506			0	0	0	5	ko01110 Biosynthesis of secondary metabolites;ko01100 Metabolic pathways;ko00350 Tyrosine metabolism;ko00071 Fatty acid metabolism;ko00010 Glycolysis / Gluconeogenesis;	-	-	-	K00001|1|2e-21|100|gmx:100787307|alcohol dehydrogenase [EC:1.1.1.1];	ko01110 Biosynthesis of secondary metabolites;ko01100 Metabolic pathways;ko00350 Tyrosine metabolism;ko00071 Fatty acid metabolism;ko00010 Glycolysis / Gluconeogenesis;
BnaC04g06610D	-9.7891			19	132	5	1	ko03050 Proteasome;	GO:0005737 cytoplasm;GO:0044444 cytoplasmic part;GO:0044422 organelle part;GO:0044446 intracellular organelle part;GO:0005829 cytosol;GO:0043228 non-membrane-bounded organelle;GO:0043232 intracellular non-membrane-bounded organelle;GO:0005623 cell;GO:0044464 cell part;GO:0005884 actin filament;GO:0043226 organelle;GO:0043229 intracellular organelle;GO:0044424 intracellular part;GO:0005622 intrace…	GO:0044710 single-organism metabolic process;GO:0044711 single-organism biosynthetic process;GO:0019748 secondary metabolic process;GO:0043436 oxoacid metabolic process;GO:0006082 organic acid metabolic process;GO:0044283 small molecule biosynthetic process;GO:0019752 carboxylic acid metabolic process;GO:0016053 organic acid biosynthetic process;GO:0046394 carboxylic acid biosynthetic process;GO:…	GO:0051015 actin filament binding;GO:0003779 actin binding;GO:0008092 cytoskeletal protein binding;GO:0005515 protein binding;GO:0005488 binding;	K05768|1|3e-12|68.6|vvi:100254775|gelsolin!K11599|5|1e-10|63.2|aly:ARALYDRAFT_894453|proteasome maturation protein;	ko03050 Proteasome;
BnaA05g36130D	-9.77861			19	17	0	1	ko04141 Protein processing in endoplasmic reticulum;	GO:0005737 cytoplasm;GO:0016020 membrane;GO:0044444 cytoplasmic part;GO:0031224 intrinsic to membrane;GO:0016021 integral to membrane;GO:0044425 membrane part;GO:0005783 endoplasmic reticulum;GO:0005623 cell;GO:0044464 cell part;GO:0043227 membrane-bounded organelle;GO:0043231 intracellular membrane-bounded organelle;GO:0043226 organelle;GO:0043229 intracellular organelle;GO:0044424 intracellular…	GO:0006810 transport;GO:0051234 establishment of localization;GO:0051179 localization;GO:0071702 organic substance transport;GO:0070727 cellular macromolecule localization;GO:0006886 intracellular protein transport;GO:0034613 cellular protein localization;GO:0033036 macromolecule localization;GO:0044763 single-organism cellular process;GO:0015031 protein transport;GO:0045184 establishment of prot…	-	K14009|1|2e-18|89.4|gmx:100798727|B-cell receptor-associated protein 31;	ko04141 Protein processing in endoplasmic reticulum;
BnaA07g09990D	-9.70799			31	128	2	1	ko03010 Ribosome;	GO:0030054 cell junction;GO:0005911 cell-cell junction;GO:0009506 plasmodesma;GO:0055044 symplast;GO:0005737 cytoplasm;GO:0016020 membrane;GO:0071944 cell periphery;GO:0044444 cytoplasmic part;GO:0044422 organelle part;GO:0044446 intracellular organelle part;GO:0005794 Golgi apparatus;GO:0015935 small ribosomal subunit;GO:0022627 cytosolic small ribosomal subunit;GO:0005829 cytosol;GO:0005886 pla…	GO:0044710 single-organism metabolic process;GO:0044281 small molecule metabolic process;GO:0009056 catabolic process;GO:1901576 organic substance biosynthetic process;GO:0044248 cellular catabolic process;GO:0009058 biosynthetic process;GO:1901362 organic cyclic compound biosynthetic process;GO:0044249 cellular biosynthetic process;GO:0008152 metabolic process;GO:1901575 organic substance catabo…	GO:0005198 structural molecule activity;GO:0003735 structural constituent of ribosome;	K02977|1|7e-87|317|aly:ARALYDRAFT_472603|small subunit ribosomal protein S27Ae;	ko03010 Ribosome;
BnaA04g09660D	-9.57243			42	16	8	1	ko03010 Ribosome;	GO:0005618 cell wall;GO:0030312 external encapsulating structure;GO:0009507 chloroplast;GO:0009536 plastid;GO:0030054 cell junction;GO:0005911 cell-cell junction;GO:0009506 plasmodesma;GO:0055044 symplast;GO:0005737 cytoplasm;GO:0016020 membrane;GO:0071944 cell periphery;GO:0044444 cytoplasmic part;GO:0044422 organelle part;GO:0044446 intracellular organelle part;GO:0005794 Golgi apparatus;GO:001…	GO:1901576 organic substance biosynthetic process;GO:0009058 biosynthetic process;GO:0044249 cellular biosynthetic process;GO:0008152 metabolic process;GO:0044237 cellular metabolic process;GO:0071704 organic substance metabolic process;GO:0009987 cellular process;GO:0006412 translation;GO:0044238 primary metabolic process;GO:0009059 macromolecule biosynthetic process;GO:0034645 cellular macromol…	GO:0005198 structural molecule activity;GO:0003735 structural constituent of ribosome;GO:0019843 rRNA binding;GO:0003723 RNA binding;GO:0005488 binding;GO:1901363 heterocyclic compound binding;GO:0097159 organic cyclic compound binding;GO:0003676 nucleic acid binding;	K02997|1|6e-66|248|aly:ARALYDRAFT_494005|small subunit ribosomal protein S9e;	ko03010 Ribosome;
BnaC06g40170D	-9.5232			9	173	9	1	ko04626 Plant-pathogen interaction;	GO:0005623 cell;GO:0044464 cell part;GO:0043227 membrane-bounded organelle;GO:0043231 intracellular membrane-bounded organelle;GO:0043226 organelle;GO:0043229 intracellular organelle;GO:0044424 intracellular part;GO:0005622 intracellular;GO:0005634 nucleus;	GO:1901700 response to oxygen-containing compound;GO:0006950 response to stress;GO:0050896 response to stimulus;GO:0042221 response to chemical stimulus;GO:0044710 single-organism metabolic process;GO:0044711 single-organism biosynthetic process;GO:0006952 defense response;GO:0009628 response to abiotic stimulus;GO:0043436 oxoacid metabolic process;GO:0006082 organic acid metabolic process;GO:004…	GO:0043565 sequence-specific DNA binding;GO:0005515 protein binding;GO:0001071 nucleic acid binding transcription factor activity;GO:0003700 sequence-specific DNA binding transcription factor activity;GO:0003677 DNA binding;GO:0005488 binding;GO:1901363 heterocyclic compound binding;GO:0097159 organic cyclic compound binding;GO:0003676 nucleic acid binding;	K13424|1|5e-12|70.1|sbi:SORBI_03g038510|WRKY transcription factor 33;	ko04626 Plant-pathogen interaction;
BnaC03g54190D	-9.36986			0	99	12	6	ko01110 Biosynthesis of secondary metabolites;ko01100 Metabolic pathways;ko00250 Alanine, aspartate and glutamate metabolism;ko00430 Taurine and hypotaurine metabolism;ko00650 Butanoate metabolism;ko00410 beta-Alanine metabolism;	-	GO:1901700 response to oxygen-containing compound;GO:0006950 response to stress;GO:0050896 response to stimulus;GO:0042221 response to chemical stimulus;GO:0044710 single-organism metabolic process;GO:0009628 response to abiotic stimulus;GO:0043436 oxoacid metabolic process;GO:0006082 organic acid metabolic process;GO:0010033 response to organic substance;GO:0006811 ion transport;GO:0019752 carbo…	GO:0016829 lyase activity;GO:0048037 cofactor binding;GO:0030170 pyridoxal phosphate binding;GO:0003824 catalytic activity;GO:0004351 glutamate decarboxylase activity;GO:0016831 carboxy-lyase activity;GO:0005516 calmodulin binding;GO:0016830 carbon-carbon lyase activity;GO:0043167 ion binding;GO:0005515 protein binding;GO:0043168 anion binding;GO:0005488 binding;	K01580|1|4e-41|166|aly:ARALYDRAFT_894224|glutamate decarboxylase [EC:4.1.1.15];	ko01110 Biosynthesis of secondary metabolites;ko01100 Metabolic pathways;ko00250 Alanine, aspartate and glutamate metabolism;ko00430 Taurine and hypotaurine metabolism;ko00650 Butanoate metabolism;ko00410 beta-Alanine metabolism;
BnaA04g19170D	-9.32816			40	177	20	1	ko04130 SNARE interactions in vesicular transport;	GO:0009507 chloroplast;GO:0009536 plastid;GO:0005773 vacuole;GO:0030054 cell junction;GO:0005911 cell-cell junction;GO:0009506 plasmodesma;GO:0055044 symplast;GO:0005737 cytoplasm;GO:0016020 membrane;GO:0044437 vacuolar part;GO:0005774 vacuolar membrane;GO:0071944 cell periphery;GO:0044444 cytoplasmic part;GO:0044422 organelle part;GO:0044446 intracellular organelle part;GO:0031975 envelope;GO:00…	GO:0050896 response to stimulus;GO:0042221 response to chemical stimulus;GO:0010033 response to organic substance;GO:0009719 response to endogenous stimulus;GO:0009725 response to hormone stimulus;GO:0044765 single-organism transport;GO:0006612 protein targeting to membrane;GO:0006810 transport;GO:0051234 establishment of localization;GO:0051179 localization;GO:0071705 nitrogen compound transport…	GO:0043167 ion binding;GO:0005515 protein binding;GO:0043168 anion binding;GO:0005525 GTP binding;GO:0032561 guanyl ribonucleotide binding;GO:0019001 guanyl nucleotide binding;GO:0005488 binding;GO:0036094 small molecule binding;GO:0000166 nucleotide binding;GO:1901265 nucleoside phosphate binding;GO:1901363 heterocyclic compound binding;GO:0097159 organic cyclic compound binding;GO:0032553 ribon…	K08515|1|2e-105|379|aly:ARALYDRAFT_887649|vesicle-associated membrane protein 7!K08511|2|2e-102|369|ath:AT2G32670|vesicle-associated membrane protein 72;	ko04130 SNARE interactions in vesicular transport;
BnaC06g42330D	-9.31728			12	47	6	1	ko04120 Ubiquitin mediated proteolysis;	GO:0005737 cytoplasm;GO:0044444 cytoplasmic part;GO:0005829 cytosol;GO:0005623 cell;GO:0044464 cell part;GO:0043227 membrane-bounded organelle;GO:0043231 intracellular membrane-bounded organelle;GO:0043226 organelle;GO:0043229 intracellular organelle;GO:0044424 intracellular part;GO:0005622 intracellular;GO:0005634 nucleus;	GO:0006950 response to stress;GO:0050896 response to stimulus;GO:0009628 response to abiotic stimulus;GO:0051716 cellular response to stimulus;GO:0009266 response to temperature stimulus;GO:0009056 catabolic process;GO:0033554 cellular response to stress;GO:0044248 cellular catabolic process;GO:0008152 metabolic process;GO:1901575 organic substance catabolic process;GO:0009408 response to heat;GO…	GO:0003824 catalytic activity;GO:0016881 acid-amino acid ligase activity;GO:0016879 ligase activity, forming carbon-nitrogen bonds;GO:0004842 ubiquitin-protein ligase activity;GO:0019787 small conjugating protein ligase activity;GO:0016874 ligase activity;	K10576|1|6e-18|88.6|aly:ARALYDRAFT_474975|ubiquitin-conjugating enzyme E2 H [EC:6.3.2.19];	ko04120 Ubiquitin mediated proteolysis;
BnaC01g32000D	-9.27032			7	0	6	1	ko03010 Ribosome;	GO:0005737 cytoplasm;GO:0044444 cytoplasmic part;GO:0005829 cytosol;GO:0005623 cell;GO:0044464 cell part;GO:0044424 intracellular part;GO:0005622 intracellular;	-	GO:0003824 catalytic activity;GO:0003968 RNA-directed RNA polymerase activity;GO:0016740 transferase activity;GO:0016779 nucleotidyltransferase activity;GO:0034062 RNA polymerase activity;GO:0016772 transferase activity, transferring phosphorus-containing groups;	K02933|1|2e-09|60.8|zma:100280741|large subunit ribosomal protein L6;	ko03010 Ribosome;
BnaA03g18320D	-9.26975			1	6	13	4	ko01110 Biosynthesis of secondary metabolites;ko00940 Phenylpropanoid biosynthesis;ko01100 Metabolic pathways;ko00360 Phenylalanine metabolism;	GO:0005576 extracellular region;	GO:0006950 response to stress;GO:0050896 response to stimulus;GO:0044710 single-organism metabolic process;GO:0055114 oxidation-reduction process;GO:0006979 response to oxidative stress;GO:0008152 metabolic process;	GO:0016491 oxidoreductase activity;GO:0046906 tetrapyrrole binding;GO:0020037 heme binding;GO:0016209 antioxidant activity;GO:0004601 peroxidase activity;GO:0016684 oxidoreductase activity, acting on peroxide as acceptor;GO:0003824 catalytic activity;GO:0043169 cation binding;GO:0046872 metal ion binding;GO:0043167 ion binding;GO:0005488 binding;GO:1901363 heterocyclic compound binding;GO:0097159…	K00430|1|7e-165|578|aly:ARALYDRAFT_345680|peroxidase [EC:1.11.1.7];	ko01110 Biosynthesis of secondary metabolites;ko00940 Phenylpropanoid biosynthesis;ko01100 Metabolic pathways;ko00360 Phenylalanine metabolism;
BnaC03g15560D	-9.22125			13	4	0	2	ko04145 Phagosome;ko04130 SNARE interactions in vesicular transport;	GO:0016020 membrane;GO:0031224 intrinsic to membrane;GO:0016021 integral to membrane;GO:0044425 membrane part;GO:0005623 cell;GO:0044464 cell part;GO:0043227 membrane-bounded organelle;GO:0043231 intracellular membrane-bounded organelle;GO:0043226 organelle;GO:0043229 intracellular organelle;GO:0044424 intracellular part;GO:0005622 intracellular;GO:0005634 nucleus;	GO:0006810 transport;GO:0051234 establishment of localization;GO:0051179 localization;GO:0016192 vesicle-mediated transport;	-	K08517|1|6e-94|291|aly:ARALYDRAFT_495296|vesicle transport protein SEC22;	ko04145 Phagosome;ko04130 SNARE interactions in vesicular transport;
BnaA03g17650D	-9.15649			5	15	5	3	ko01110 Biosynthesis of secondary metabolites;ko00941 Flavonoid biosynthesis;ko01100 Metabolic pathways;	GO:0005737 cytoplasm;GO:0005623 cell;GO:0044464 cell part;GO:0044424 intracellular part;GO:0005622 intracellular;	GO:0050896 response to stimulus;GO:0042221 response to chemical stimulus;GO:0044710 single-organism metabolic process;GO:0019748 secondary metabolic process;GO:0010033 response to organic substance;GO:0055114 oxidation-reduction process;GO:0014070 response to organic cyclic compound;GO:0009056 catabolic process;GO:0010583 response to cyclopentenone;GO:0009404 toxin metabolic process;GO:0009407 to…	GO:0016491 oxidoreductase activity;GO:0051213 dioxygenase activity;GO:0016705 oxidoreductase activity, acting on paired donors, with incorporation or reduction of molecular oxygen;GO:0016706 oxidoreductase activity, acting on paired donors, with incorporation or reduction of molecular oxygen, 2-oxoglutarate as one donor, and incorporation of one atom each of oxygen into both donors;GO:0003824 cat…	K05278|1|3e-65|246|osa:4330843|flavonol synthase [EC:1.14.11.23]!K05277|3|4e-62|236|pop:POPTR_646527|leucoanthocyanidin dioxygenase [EC:1.14.11.19]!K06892|4|9e-61|232|pop:POPTR_550478|;	ko01110 Biosynthesis of secondary metabolites;ko00941 Flavonoid biosynthesis;ko01100 Metabolic pathways;
BnaA06g25710D	-9.01961			23	48	4	3	ko01100 Metabolic pathways;ko00750 Vitamin B6 metabolism;ko00260 Glycine, serine and threonine metabolism;	GO:0009507 chloroplast;GO:0009536 plastid;GO:0009579 thylakoid;GO:0044434 chloroplast part;GO:0044435 plastid part;GO:0009534 chloroplast thylakoid;GO:0031976 plastid thylakoid;GO:0031984 organelle subcompartment;GO:0005737 cytoplasm;GO:0044444 cytoplasmic part;GO:0009570 chloroplast stroma;GO:0009532 plastid stroma;GO:0044422 organelle part;GO:0044446 intracellular organelle part;GO:0005829 cyto…	GO:0006950 response to stress;GO:0050896 response to stimulus;GO:0042221 response to chemical stimulus;GO:0044710 single-organism metabolic process;GO:0044711 single-organism biosynthetic process;GO:0006952 defense response;GO:0043436 oxoacid metabolic process;GO:0006082 organic acid metabolic process;GO:0044283 small molecule biosynthetic process;GO:0019752 carboxylic acid metabolic process;GO:0…	GO:0008483 transaminase activity;GO:0016769 transferase activity, transferring nitrogenous groups;GO:0003824 catalytic activity;GO:0016740 transferase activity;	K00831|1|5e-89|300|aly:ARALYDRAFT_900110|phosphoserine aminotransferase [EC:2.6.1.52];	ko01100 Metabolic pathways;ko00750 Vitamin B6 metabolism;ko00260 Glycine, serine and threonine metabolism;
BnaCnng24430D	-8.85261			7	6	10	1	ko00940 Phenylpropanoid biosynthesis;	GO:0005618 cell wall;GO:0030312 external encapsulating structure;GO:0005576 extracellular region;GO:0009505 plant-type cell wall;GO:0071944 cell periphery;GO:0005623 cell;GO:0044464 cell part;	GO:0008152 metabolic process;GO:0071704 organic substance metabolic process;GO:0044238 primary metabolic process;GO:0006508 proteolysis;GO:0043170 macromolecule metabolic process;GO:0019538 protein metabolic process;	GO:0003824 catalytic activity;GO:0004185 serine-type carboxypeptidase activity;GO:0004180 carboxypeptidase activity;GO:0070008 serine-type exopeptidase activity;GO:0016787 hydrolase activity;GO:0008238 exopeptidase activity;GO:0008236 serine-type peptidase activity;GO:0017171 serine hydrolase activity;GO:0008233 peptidase activity;GO:0070011 peptidase activity, acting on L-amino acid peptides;	K09756|1|4e-15|80.9|ath:AT5G09640|serine carboxypeptidase-like 19 [EC:3.4.16.- 2.3.1.91];	ko00940 Phenylpropanoid biosynthesis;
BnaC03g65980D	-8.72928			1	24	4	2	ko01110 Biosynthesis of secondary metabolites;ko00062 Fatty acid elongation;	GO:0016020 membrane;	GO:0044710 single-organism metabolic process;GO:0044711 single-organism biosynthetic process;GO:0043436 oxoacid metabolic process;GO:0006082 organic acid metabolic process;GO:0044283 small molecule biosynthetic process;GO:0019752 carboxylic acid metabolic process;GO:0016053 organic acid biosynthetic process;GO:0046394 carboxylic acid biosynthetic process;GO:0044281 small molecule metabolic proces…	GO:0003824 catalytic activity;GO:0016747 transferase activity, transferring acyl groups other than amino-acyl groups;GO:0016746 transferase activity, transferring acyl groups;GO:0016740 transferase activity;	K15397|1|0.0|832|aly:ARALYDRAFT_912937|3-ketoacyl-CoA synthase [EC:2.3.1.-];	ko01110 Biosynthesis of secondary metabolites;ko00062 Fatty acid elongation;
BnaA10g01810D	-8.67768			0	0	0	1	ko03008 Ribosome biogenesis in eukaryotes;	-	-	-	K11131|1|4e-06|50.4|ath:AT3G57150|H/ACA ribonucleoprotein complex subunit 4 [EC:5.4.99.-]!K06184|2|8e-06|49.3|cre:CHLREDRAFT_136828|ATP-binding cassette, subfamily F, member 1;	ko03008 Ribosome biogenesis in eukaryotes;
BnaA10g23290D	-8.66603			14	15	6	1	ko00564 Glycerophospholipid metabolism;	GO:0005773 vacuole;GO:0005737 cytoplasm;GO:0016020 membrane;GO:0071944 cell periphery;GO:0044444 cytoplasmic part;GO:0005886 plasma membrane;GO:0005623 cell;GO:0044464 cell part;GO:0043227 membrane-bounded organelle;GO:0043231 intracellular membrane-bounded organelle;GO:0043226 organelle;GO:0043229 intracellular organelle;GO:0044424 intracellular part;GO:0005622 intracellular;	GO:0044710 single-organism metabolic process;GO:0044281 small molecule metabolic process;GO:0008152 metabolic process;GO:0005975 carbohydrate metabolic process;GO:0006629 lipid metabolic process;GO:1901615 organic hydroxy compound metabolic process;GO:0006066 alcohol metabolic process;GO:0044237 cellular metabolic process;GO:0044262 cellular carbohydrate metabolic process;GO:0019400 alditol metab…	GO:0003824 catalytic activity;GO:0008889 glycerophosphodiester phosphodiesterase activity;GO:0042578 phosphoric ester hydrolase activity;GO:0016788 hydrolase activity, acting on ester bonds;GO:0016787 hydrolase activity;GO:0008081 phosphoric diester hydrolase activity;	K01126|1|0.0|691|ath:AT5G08030|glycerophosphoryl diester phosphodiesterase [EC:3.1.4.46];	ko00564 Glycerophospholipid metabolism;
BnaA05g04030D	-8.49727			15	71	7	1	ko00380 Tryptophan metabolism;	GO:0009507 chloroplast;GO:0005576 extracellular region;GO:0009536 plastid;GO:0005737 cytoplasm;GO:0016020 membrane;GO:0044444 cytoplasmic part;GO:0005623 cell;GO:0044464 cell part;GO:0043227 membrane-bounded organelle;GO:0043231 intracellular membrane-bounded organelle;GO:0043226 organelle;GO:0043229 intracellular organelle;GO:0044424 intracellular part;GO:0005622 intracellular;GO:0005634 nucleus;	GO:1901700 response to oxygen-containing compound;GO:0050896 response to stimulus;GO:0042221 response to chemical stimulus;GO:0009628 response to abiotic stimulus;GO:0010033 response to organic substance;GO:0009607 response to biotic stimulus;GO:0051707 response to other organism;GO:0034284 response to monosaccharide stimulus;GO:0009746 response to hexose stimulus;GO:0009750 response to fructose …	GO:0004553 hydrolase activity, hydrolyzing O-glycosyl compounds;GO:0016798 hydrolase activity, acting on glycosyl bonds;GO:0003824 catalytic activity;GO:0043169 cation binding;GO:0016787 hydrolase activity;GO:0043167 ion binding;GO:0005488 binding;	K01237|1|0.0|1007|ath:AT2G44460|myrosinase [EC:3.2.1.147]!K01238|2|0.0|732|ath:AT5G24550|[EC:3.2.1.-];	ko00380 Tryptophan metabolism;
BnaC02g29620D	-8.18323			0	0	0	4	ko03440 Homologous recombination;ko03430 Mismatch repair;ko03420 Nucleotide excision repair;ko03030 DNA replication;	-	-	-	K07466|1|7e-11|67.4|gmx:100777091|replication factor A1;	ko03440 Homologous recombination;ko03430 Mismatch repair;ko03420 Nucleotide excision repair;ko03030 DNA replication;
BnaC04g04810D	-8.13475			2	23	12	2	ko01100 Metabolic pathways;ko00053 Ascorbate and aldarate metabolism;	GO:0005576 extracellular region;GO:0048046 apoplast;	GO:0050896 response to stimulus;GO:0042221 response to chemical stimulus;GO:0044710 single-organism metabolic process;GO:0019748 secondary metabolic process;GO:0010035 response to inorganic substance;GO:0055114 oxidation-reduction process;GO:0009056 catabolic process;GO:0009698 phenylpropanoid metabolic process;GO:0044248 cellular catabolic process;GO:0008152 metabolic process;GO:1901575 organic …	GO:0016491 oxidoreductase activity;GO:0005507 copper ion binding;GO:0016679 oxidoreductase activity, acting on diphenols and related substances as donors;GO:0016682 oxidoreductase activity, acting on diphenols and related substances as donors, oxygen as acceptor;GO:0008447 L-ascorbate oxidase activity;GO:0003824 catalytic activity;GO:0052716 hydroquinone:oxygen oxidoreductase activity;GO:0043169 …	K00423|1|3e-35|148|ppp:PHYPADRAFT_163787|L-ascorbate oxidase [EC:1.10.3.3];	ko01100 Metabolic pathways;ko00053 Ascorbate and aldarate metabolism;
BnaA05g25890D	-8.09792			1	15	8	2	ko01100 Metabolic pathways;ko00053 Ascorbate and aldarate metabolism;	GO:0005576 extracellular region;	GO:0044710 single-organism metabolic process;GO:0055114 oxidation-reduction process;GO:0008152 metabolic process;GO:0044763 single-organism cellular process;GO:0044699 single-organism process;GO:0009987 cellular process;GO:0071554 cell wall organization or biogenesis;GO:0071555 cell wall organization;GO:0045229 external encapsulating structure organization;GO:0042545 cell wall modification;GO:007…	GO:0016491 oxidoreductase activity;GO:0005507 copper ion binding;GO:0003824 catalytic activity;GO:0043169 cation binding;GO:0046872 metal ion binding;GO:0046914 transition metal ion binding;GO:0043167 ion binding;GO:0005488 binding;	K00423|1|8e-176|615|aly:ARALYDRAFT_892557|L-ascorbate oxidase [EC:1.10.3.3];	ko01100 Metabolic pathways;ko00053 Ascorbate and aldarate metabolism;
BnaA02g15580D	-7.89278			16	3	16	4	ko01110 Biosynthesis of secondary metabolites;ko01100 Metabolic pathways;ko00908 Zeatin biosynthesis;ko00905 Brassinosteroid biosynthesis;	GO:0009507 chloroplast;GO:0009536 plastid;GO:0005737 cytoplasm;GO:0044444 cytoplasmic part;GO:0005623 cell;GO:0044464 cell part;GO:0043227 membrane-bounded organelle;GO:0043231 intracellular membrane-bounded organelle;GO:0043226 organelle;GO:0043229 intracellular organelle;GO:0044424 intracellular part;GO:0005622 intracellular;GO:0031982 vesicle;GO:0031988 membrane-bounded vesicle;GO:0016023 cyto…	GO:0044710 single-organism metabolic process;GO:0055114 oxidation-reduction process;GO:0008152 metabolic process;	GO:0016491 oxidoreductase activity;GO:0046906 tetrapyrrole binding;GO:0016705 oxidoreductase activity, acting on paired donors, with incorporation or reduction of molecular oxygen;GO:0020037 heme binding;GO:0004497 monooxygenase activity;GO:0005506 iron ion binding;GO:0019825 oxygen binding;GO:0009055 electron carrier activity;GO:0003824 catalytic activity;GO:0043169 cation binding;GO:0046872 met…	K15639|1|8e-112|402|aly:ARALYDRAFT_901457|cytochrome P450, family 734, subfamily A, polypeptide 1 (PHYB activation tagged suppressor 1) [EC:1.14.-.-]!K10717|3|4e-104|377|ath:AT1G67110|cytokinin trans-hydroxylase;	ko01110 Biosynthesis of secondary metabolites;ko01100 Metabolic pathways;ko00908 Zeatin biosynthesis;ko00905 Brassinosteroid biosynthesis;
BnaC06g19400D	-7.24605			23	119	48	1	ko00190 Oxidative phosphorylation;	GO:0005773 vacuole;GO:0005737 cytoplasm;GO:0016020 membrane;GO:0044437 vacuolar part;GO:0005774 vacuolar membrane;GO:0071944 cell periphery;GO:0044444 cytoplasmic part;GO:0044422 organelle part;GO:0044446 intracellular organelle part;GO:0031224 intrinsic to membrane;GO:0031090 organelle membrane;GO:0016021 integral to membrane;GO:0005886 plasma membrane;GO:0044425 membrane part;GO:0005623 cell;GO…	GO:1901700 response to oxygen-containing compound;GO:0006950 response to stress;GO:0050896 response to stimulus;GO:0042221 response to chemical stimulus;GO:0044710 single-organism metabolic process;GO:0009628 response to abiotic stimulus;GO:0010033 response to organic substance;GO:0009719 response to endogenous stimulus;GO:0006811 ion transport;GO:0044281 small molecule metabolic process;GO:00100…	GO:0022891 substrate-specific transmembrane transporter activity;GO:0015075 ion transmembrane transporter activity;GO:0022857 transmembrane transporter activity;GO:0005215 transporter activity;GO:0022892 substrate-specific transporter activity;GO:0003824 catalytic activity;GO:0022804 active transmembrane transporter activity;GO:0008324 cation transmembrane transporter activity;GO:0043169 cation b…	K01535|1|0.0|1561|ath:AT1G80660|H+-transporting ATPase [EC:3.6.3.6];	ko00190 Oxidative phosphorylation;
BnaA09g13870D	-7.1206			12	83	11	3	ko01110 Biosynthesis of secondary metabolites;ko01100 Metabolic pathways;ko00904 Diterpenoid biosynthesis;	GO:0009507 chloroplast;GO:0009536 plastid;GO:0005737 cytoplasm;GO:0044444 cytoplasmic part;GO:0005623 cell;GO:0044464 cell part;GO:0043227 membrane-bounded organelle;GO:0043231 intracellular membrane-bounded organelle;GO:0043226 organelle;GO:0043229 intracellular organelle;GO:0044424 intracellular part;GO:0005622 intracellular;	GO:1901700 response to oxygen-containing compound;GO:0006950 response to stress;GO:0050896 response to stimulus;GO:0042221 response to chemical stimulus;GO:0044710 single-organism metabolic process;GO:0044711 single-organism biosynthetic process;GO:0009628 response to abiotic stimulus;GO:0043436 oxoacid metabolic process;GO:0006082 organic acid metabolic process;GO:0044283 small molecule biosynth…	GO:0016829 lyase activity;GO:0016835 carbon-oxygen lyase activity;GO:0003824 catalytic activity;GO:0043169 cation binding;GO:0046872 metal ion binding;GO:0010333 terpene synthase activity;GO:0016838 carbon-oxygen lyase activity, acting on phosphates;GO:0080013 (E,E)-geranyllinalool synthase activity;GO:0000287 magnesium ion binding;GO:0043167 ion binding;GO:0005488 binding;	K04121|1|2e-87|322|rcu:RCOM_0306870|ent-kaurene synthase [EC:4.2.3.19];	ko01110 Biosynthesis of secondary metabolites;ko01100 Metabolic pathways;ko00904 Diterpenoid biosynthesis;
BnaA04g11170D	6.88228			10	14	26	1	ko04626 Plant-pathogen interaction;	GO:0005737 cytoplasm;GO:0005623 cell;GO:0044464 cell part;GO:0043227 membrane-bounded organelle;GO:0043231 intracellular membrane-bounded organelle;GO:0043226 organelle;GO:0043229 intracellular organelle;GO:0044424 intracellular part;GO:0005622 intracellular;GO:0005634 nucleus;	GO:0006950 response to stress;GO:0050896 response to stimulus;GO:0006952 defense response;GO:0051716 cellular response to stimulus;GO:0007165 signal transduction;GO:0007154 cell communication;GO:0044700 single organism signaling;GO:0023052 signaling;GO:0044763 single-organism cellular process;GO:0044699 single-organism process;GO:0065007 biological regulation;GO:0009987 cellular process;GO:005078…	GO:0003824 catalytic activity;GO:0043531 ADP binding;GO:0016787 hydrolase activity;GO:0043167 ion binding;GO:0043168 anion binding;GO:0016818 hydrolase activity, acting on acid anhydrides, in phosphorus-containing anhydrides;GO:0016817 hydrolase activity, acting on acid anhydrides;GO:0016462 pyrophosphatase activity;GO:0017111 nucleoside-triphosphatase activity;GO:0030554 adenyl nucleotide bindin…	K13457|1|4e-12|72.8|osa:4342596|disease resistance protein RPM1;	ko04626 Plant-pathogen interaction;
BnaA09g13340D	6.97436			18	118	28	1	ko04626 Plant-pathogen interaction;	GO:0005576 extracellular region;GO:0005773 vacuole;GO:0005737 cytoplasm;GO:0016020 membrane;GO:0071944 cell periphery;GO:0044444 cytoplasmic part;GO:0031224 intrinsic to membrane;GO:0016021 integral to membrane;GO:0005886 plasma membrane;GO:0044425 membrane part;GO:0005623 cell;GO:0044464 cell part;GO:0043227 membrane-bounded organelle;GO:0043231 intracellular membrane-bounded organelle;GO:004322…	GO:0050896 response to stimulus;GO:0044710 single-organism metabolic process;GO:0044711 single-organism biosynthetic process;GO:0043436 oxoacid metabolic process;GO:0006082 organic acid metabolic process;GO:0044283 small molecule biosynthetic process;GO:0006811 ion transport;GO:0019752 carboxylic acid metabolic process;GO:0042430 indole-containing compound metabolic process;GO:0016053 organic aci…	GO:0016491 oxidoreductase activity;GO:0003824 catalytic activity;GO:0043167 ion binding;GO:0016740 transferase activity;GO:0004713 protein tyrosine kinase activity;GO:0043168 anion binding;GO:0004674 protein serine/threonine kinase activity;GO:0004672 protein kinase activity;GO:0016301 kinase activity;GO:0030554 adenyl nucleotide binding;GO:0032559 adenyl ribonucleotide binding;GO:0016773 phospho…	K13420|1|1e-36|154|sbi:SORBI_06g028760|LRR receptor-like serine/threonine-protein kinase FLS2 [EC:2.7.11.1];	ko04626 Plant-pathogen interaction;
BnaA01g27050D	7.36444			15	152	33	1	ko04626 Plant-pathogen interaction;	GO:0009507 chloroplast;GO:0009536 plastid;GO:0005737 cytoplasm;GO:0016020 membrane;GO:0071944 cell periphery;GO:0044444 cytoplasmic part;GO:0005886 plasma membrane;GO:0005623 cell;GO:0044464 cell part;GO:0043227 membrane-bounded organelle;GO:0043231 intracellular membrane-bounded organelle;GO:0043226 organelle;GO:0043229 intracellular organelle;GO:0044424 intracellular part;GO:0005622 intracellul…	GO:1901700 response to oxygen-containing compound;GO:0006950 response to stress;GO:0050896 response to stimulus;GO:0042221 response to chemical stimulus;GO:0044710 single-organism metabolic process;GO:0044711 single-organism biosynthetic process;GO:0006952 defense response;GO:0043436 oxoacid metabolic process;GO:0006082 organic acid metabolic process;GO:0044283 small molecule biosynthetic process…	GO:0004872 receptor activity;GO:0038023 signaling receptor activity;GO:0003824 catalytic activity;GO:0019199 transmembrane receptor protein kinase activity;GO:0004888 transmembrane signaling receptor activity;GO:0004871 signal transducer activity;GO:0060089 molecular transducer activity;GO:0043167 ion binding;GO:0016740 transferase activity;GO:0005515 protein binding;GO:0043168 anion binding;GO:0…	K13428|1|0.0|982|ath:AT5G20480|LRR receptor-like serine/threonine-protein kinase EFR [EC:2.7.11.1]!K13420|3|2e-118|425|ath:AT5G46330|LRR receptor-like serine/threonine-protein kinase FLS2 [EC:2.7.11.1];	ko04626 Plant-pathogen interaction;
BnaC03g71340D	7.6067			8	30	27	1	ko04626 Plant-pathogen interaction;	GO:0016020 membrane;GO:0071944 cell periphery;GO:0031224 intrinsic to membrane;GO:0016021 integral to membrane;GO:0005886 plasma membrane;GO:0044425 membrane part;GO:0005623 cell;GO:0044464 cell part;	GO:0050896 response to stimulus;GO:0051716 cellular response to stimulus;GO:0007165 signal transduction;GO:0007154 cell communication;GO:0044700 single organism signaling;GO:0023052 signaling;GO:0008152 metabolic process;GO:0044237 cellular metabolic process;GO:0071704 organic substance metabolic process;GO:0044763 single-organism cellular process;GO:0044699 single-organism process;GO:0065007 bio…	GO:0003824 catalytic activity;GO:0043167 ion binding;GO:0016740 transferase activity;GO:0004713 protein tyrosine kinase activity;GO:0043168 anion binding;GO:0004674 protein serine/threonine kinase activity;GO:0004672 protein kinase activity;GO:0016301 kinase activity;GO:0030554 adenyl nucleotide binding;GO:0032559 adenyl ribonucleotide binding;GO:0016773 phosphotransferase activity, alcohol group…	K13420|1|2e-37|156|sbi:SORBI_06g028760|LRR receptor-like serine/threonine-protein kinase FLS2 [EC:2.7.11.1];	ko04626 Plant-pathogen interaction;
BnaA06g20540D	7.6291			5	72	11	4	ko01110 Biosynthesis of secondary metabolites;ko01100 Metabolic pathways;ko00910 Nitrogen metabolism;ko00250 Alanine, aspartate and glutamate metabolism;	GO:0005737 cytoplasm;GO:0005623 cell;GO:0044464 cell part;GO:0044424 intracellular part;GO:0005622 intracellular;	GO:1901700 response to oxygen-containing compound;GO:0006950 response to stress;GO:0050896 response to stimulus;GO:0042221 response to chemical stimulus;GO:0044710 single-organism metabolic process;GO:0044711 single-organism biosynthetic process;GO:0009628 response to abiotic stimulus;GO:0043436 oxoacid metabolic process;GO:0006082 organic acid metabolic process;GO:0044283 small molecule biosynth…	GO:0003824 catalytic activity;GO:0004066 asparagine synthase (glutamine-hydrolyzing) activity;GO:0016884 carbon-nitrogen ligase activity, with glutamine as amido-N-donor;GO:0016879 ligase activity, forming carbon-nitrogen bonds;GO:0016874 ligase activity;GO:0005488 binding;GO:0036094 small molecule binding;GO:0000166 nucleotide binding;GO:1901265 nucleoside phosphate binding;GO:1901363 heterocycl…	K01953|1|2e-55|215|ath:AT3G47340|asparagine synthase (glutamine-hydrolysing) [EC:6.3.5.4];	ko01110 Biosynthesis of secondary metabolites;ko01100 Metabolic pathways;ko00910 Nitrogen metabolism;ko00250 Alanine, aspartate and glutamate metabolism;
BnaC04g47740D	7.74315			16	48	18	1	ko00908 Zeatin biosynthesis;	GO:0005576 extracellular region;GO:0005773 vacuole;GO:0005737 cytoplasm;GO:0044444 cytoplasmic part;GO:0005623 cell;GO:0044464 cell part;GO:0043227 membrane-bounded organelle;GO:0043231 intracellular membrane-bounded organelle;GO:0043226 organelle;GO:0043229 intracellular organelle;GO:0044424 intracellular part;GO:0005622 intracellular;GO:0031982 vesicle;GO:0031988 membrane-bounded vesicle;GO:001…	GO:0044710 single-organism metabolic process;GO:0055114 oxidation-reduction process;GO:0044765 single-organism transport;GO:1901564 organonitrogen compound metabolic process;GO:0006810 transport;GO:0051234 establishment of localization;GO:0034754 cellular hormone metabolic process;GO:0051179 localization;GO:0009056 catabolic process;GO:0042445 hormone metabolic process;GO:0010817 regulation of ho…	GO:0016491 oxidoreductase activity;GO:0048037 cofactor binding;GO:0016614 oxidoreductase activity, acting on CH-OH group of donors;GO:0016616 oxidoreductase activity, acting on the CH-OH group of donors, NAD or NADP as acceptor;GO:0008762 UDP-N-acetylmuramate dehydrogenase activity;GO:0003824 catalytic activity;GO:0050662 coenzyme binding;GO:0050660 flavin adenine dinucleotide binding;GO:0019139 …	K00279|1|0.0|931|aly:ARALYDRAFT_483228|cytokinin dehydrogenase [EC:1.5.99.12];	ko00908 Zeatin biosynthesis;
BnaA09g00640D	7.78273			14	46	1	5	ko01110 Biosynthesis of secondary metabolites;ko01100 Metabolic pathways;ko00230 Purine metabolism;ko00232 Caffeine metabolism;ko04146 Peroxisome;	GO:0005576 extracellular region;GO:0030054 cell junction;GO:0005911 cell-cell junction;GO:0009506 plasmodesma;GO:0055044 symplast;GO:0005623 cell;GO:0044464 cell part;GO:0043227 membrane-bounded organelle;GO:0043231 intracellular membrane-bounded organelle;GO:0043226 organelle;GO:0043229 intracellular organelle;GO:0044424 intracellular part;GO:0005622 intracellular;GO:0005634 nucleus;	GO:0050896 response to stimulus;GO:0009628 response to abiotic stimulus;GO:0006811 ion transport;GO:0044765 single-organism transport;GO:0006812 cation transport;GO:0006810 transport;GO:0051234 establishment of localization;GO:0030001 metal ion transport;GO:0051179 localization;GO:0000041 transition metal ion transport;GO:0009416 response to light stimulus;GO:0009314 response to radiation;GO:0009…	GO:0005488 binding;	K00106|1|1e-18|94.0|aly:ARALYDRAFT_912004|xanthine dehydrogenase/oxidase [EC:1.17.1.4 1.17.3.2];	ko01110 Biosynthesis of secondary metabolites;ko01100 Metabolic pathways;ko00230 Purine metabolism;ko00232 Caffeine metabolism;ko04146 Peroxisome;
BnaA02g32580D	7.86557			0	0	0	1	ko04626 Plant-pathogen interaction;	-	-	-	K13457|1|9e-37|153|vvi:100252764|disease resistance protein RPM1;	ko04626 Plant-pathogen interaction;
BnaA07g30770D	8.05065			1	6	10	1	ko00940 Phenylpropanoid biosynthesis;	GO:0005576 extracellular region;	GO:0008152 metabolic process;GO:0071704 organic substance metabolic process;GO:0044238 primary metabolic process;GO:0006508 proteolysis;GO:0043170 macromolecule metabolic process;GO:0019538 protein metabolic process;	GO:0003824 catalytic activity;GO:0004185 serine-type carboxypeptidase activity;GO:0004180 carboxypeptidase activity;GO:0070008 serine-type exopeptidase activity;GO:0016787 hydrolase activity;GO:0008238 exopeptidase activity;GO:0008236 serine-type peptidase activity;GO:0017171 serine hydrolase activity;GO:0008233 peptidase activity;GO:0070011 peptidase activity, acting on L-amino acid peptides;	K09756|1|2e-14|79.0|ath:AT5G09640|serine carboxypeptidase-like 19 [EC:3.4.16.- 2.3.1.91];	ko00940 Phenylpropanoid biosynthesis;
BnaC02g05370D	8.23492			12	35	6	2	ko01100 Metabolic pathways;ko00510 N-Glycan biosynthesis;	GO:0005737 cytoplasm;GO:0016020 membrane;GO:0044444 cytoplasmic part;GO:0005794 Golgi apparatus;GO:0005623 cell;GO:0044464 cell part;GO:0043227 membrane-bounded organelle;GO:0043231 intracellular membrane-bounded organelle;GO:0043226 organelle;GO:0043229 intracellular organelle;GO:0044424 intracellular part;GO:0005622 intracellular;	GO:1901576 organic substance biosynthetic process;GO:0009058 biosynthetic process;GO:0044249 cellular biosynthetic process;GO:0008152 metabolic process;GO:0005975 carbohydrate metabolic process;GO:0044723 single-organism carbohydrate metabolic process;GO:0044237 cellular metabolic process;GO:0071704 organic substance metabolic process;GO:1901135 carbohydrate derivative metabolic process;GO:004476…	GO:0016758 transferase activity, transferring hexosyl groups;GO:0016757 transferase activity, transferring glycosyl groups;GO:0003824 catalytic activity;GO:0008194 UDP-glycosyltransferase activity;GO:0016740 transferase activity;GO:0008375 acetylglucosaminyltransferase activity;	K00737|1|0.0|692|ath:AT5G14480|beta-1,4-mannosyl-glycoprotein beta-1,4-N-acetylglucosaminyltransferase [EC:2.4.1.144];	ko01100 Metabolic pathways;ko00510 N-Glycan biosynthesis;
BnaC07g47180D	8.24076			12	41	6	5	ko01100 Metabolic pathways;ko00480 Glutathione metabolism;ko00460 Cyanoamino acid metabolism;ko00430 Taurine and hypotaurine metabolism;ko00590 Arachidonic acid metabolism;	GO:0005773 vacuole;GO:0005737 cytoplasm;GO:0044444 cytoplasmic part;GO:0005623 cell;GO:0044464 cell part;GO:0043227 membrane-bounded organelle;GO:0043231 intracellular membrane-bounded organelle;GO:0043226 organelle;GO:0043229 intracellular organelle;GO:0044424 intracellular part;GO:0005622 intracellular;GO:0005634 nucleus;	GO:0050896 response to stimulus;GO:0042221 response to chemical stimulus;GO:0044710 single-organism metabolic process;GO:0043436 oxoacid metabolic process;GO:0006082 organic acid metabolic process;GO:0019752 carboxylic acid metabolic process;GO:0044281 small molecule metabolic process;GO:0006790 sulfur compound metabolic process;GO:0006520 cellular amino acid metabolic process;GO:0070887 cellular…	GO:0003824 catalytic activity;GO:0016746 transferase activity, transferring acyl groups;GO:0016740 transferase activity;GO:0003840 gamma-glutamyltransferase activity;GO:0016755 transferase activity, transferring amino-acyl groups;GO:0016756 glutathione gamma-glutamylcysteinyltransferase activity;	K00681|1|3e-140|496|ath:AT4G29210|gamma-glutamyltranspeptidase [EC:2.3.2.2];	ko01100 Metabolic pathways;ko00480 Glutathione metabolism;ko00460 Cyanoamino acid metabolism;ko00430 Taurine and hypotaurine metabolism;ko00590 Arachidonic acid metabolism;
BnaC06g27550D	8.3387			10	26	4	1	ko04120 Ubiquitin mediated proteolysis;	GO:0005737 cytoplasm;GO:0005623 cell;GO:0044464 cell part;GO:0043227 membrane-bounded organelle;GO:0043231 intracellular membrane-bounded organelle;GO:0043226 organelle;GO:0043229 intracellular organelle;GO:0044424 intracellular part;GO:0005622 intracellular;GO:0005634 nucleus;	GO:0009056 catabolic process;GO:0044248 cellular catabolic process;GO:0008152 metabolic process;GO:1901575 organic substance catabolic process;GO:0044237 cellular metabolic process;GO:0071704 organic substance metabolic process;GO:0044699 single-organism process;GO:0009987 cellular process;GO:0009057 macromolecule catabolic process;GO:0044238 primary metabolic process;GO:0006508 proteolysis;GO:00…	GO:0043169 cation binding;GO:0046872 metal ion binding;GO:0043167 ion binding;GO:0005488 binding;	K04506|1|1e-18|92.4|ppp:PHYPADRAFT_215197|E3 ubiquitin-protein ligase SIAH1 [EC:6.3.2.19];	ko04120 Ubiquitin mediated proteolysis;
BnaAnng19400D	8.36157			1	4	6	3	ko01100 Metabolic pathways;ko00500 Starch and sucrose metabolism;ko00040 Pentose and glucuronate interconversions;	GO:0005576 extracellular region;	GO:0008152 metabolic process;GO:0005975 carbohydrate metabolic process;GO:0071704 organic substance metabolic process;GO:0044238 primary metabolic process;	GO:0004553 hydrolase activity, hydrolyzing O-glycosyl compounds;GO:0016798 hydrolase activity, acting on glycosyl bonds;GO:0003824 catalytic activity;GO:0047911 galacturan 1,4-alpha-galacturonidase activity;GO:0016787 hydrolase activity;GO:0004650 polygalacturonase activity;	K01184|1|0.0|655|ath:AT3G59850|polygalacturonase [EC:3.2.1.15];	ko01100 Metabolic pathways;ko00500 Starch and sucrose metabolism;ko00040 Pentose and glucuronate interconversions;
BnaA03g23600D	8.47996			5	79	16	3	ko01110 Biosynthesis of secondary metabolites;ko01100 Metabolic pathways;ko00270 Cysteine and methionine metabolism;	GO:0005737 cytoplasm;GO:0005623 cell;GO:0044464 cell part;GO:0044424 intracellular part;GO:0005622 intracellular;	GO:1901700 response to oxygen-containing compound;GO:0050896 response to stimulus;GO:0042221 response to chemical stimulus;GO:0044710 single-organism metabolic process;GO:0044711 single-organism biosynthetic process;GO:0043436 oxoacid metabolic process;GO:0006082 organic acid metabolic process;GO:0044283 small molecule biosynthetic process;GO:0010033 response to organic substance;GO:0009719 respo…	GO:0016829 lyase activity;GO:0048037 cofactor binding;GO:0030170 pyridoxal phosphate binding;GO:0008483 transaminase activity;GO:0016769 transferase activity, transferring nitrogenous groups;GO:0016846 carbon-sulfur lyase activity;GO:0003824 catalytic activity;GO:0042803 protein homodimerization activity;GO:0016847 1-aminocyclopropane-1-carboxylate synthase activity;GO:0046983 protein dimerizatio…	K01762|1|3e-168|589|aly:ARALYDRAFT_327073|1-aminocyclopropane-1-carboxylate synthase [EC:4.4.1.14];	ko01110 Biosynthesis of secondary metabolites;ko01100 Metabolic pathways;ko00270 Cysteine and methionine metabolism;
BnaC04g48100D	8.4946			33	38	8	1	ko04145 Phagosome;	GO:0009507 chloroplast;GO:0009536 plastid;GO:0044434 chloroplast part;GO:0044435 plastid part;GO:0030054 cell junction;GO:0005911 cell-cell junction;GO:0009506 plasmodesma;GO:0055044 symplast;GO:0005737 cytoplasm;GO:0016020 membrane;GO:0009526 plastid envelope;GO:0009941 chloroplast envelope;GO:0071944 cell periphery;GO:0044444 cytoplasmic part;GO:0009570 chloroplast stroma;GO:0009532 plastid str…	GO:0009056 catabolic process;GO:1901576 organic substance biosynthetic process;GO:0044248 cellular catabolic process;GO:0009058 biosynthetic process;GO:0008152 metabolic process;GO:1901575 organic substance catabolic process;GO:0005975 carbohydrate metabolic process;GO:0019318 hexose metabolic process;GO:0005996 monosaccharide metabolic process;GO:0006006 glucose metabolic process;GO:0044723 sing…	GO:0005198 structural molecule activity;GO:0005200 structural constituent of cytoskeleton;GO:0005488 binding;GO:0036094 small molecule binding;GO:0000166 nucleotide binding;GO:1901265 nucleoside phosphate binding;GO:1901363 heterocyclic compound binding;GO:0097159 organic cyclic compound binding;	K10355|1|5e-143|505|osa:4333919|actin, other eukaryote!K05692|3|2e-142|503|aly:ARALYDRAFT_478567|actin beta/gamma 1;	ko04145 Phagosome;
BnaA02g05950D	8.5611			1	5	6	4	ko01110 Biosynthesis of secondary metabolites;ko01100 Metabolic pathways;ko00906 Carotenoid biosynthesis;ko00511 Other glycan degradation;	GO:0005576 extracellular region;	GO:0044710 single-organism metabolic process;GO:0008152 metabolic process;GO:0006629 lipid metabolic process;GO:0071704 organic substance metabolic process;GO:0044238 primary metabolic process;	GO:0052689 carboxylic ester hydrolase activity;GO:0003824 catalytic activity;GO:0016298 lipase activity;GO:0004091 carboxylesterase activity;GO:0016788 hydrolase activity, acting on ester bonds;GO:0016787 hydrolase activity;	K01206|1|2e-28|124|aly:ARALYDRAFT_475890|alpha-L-fucosidase [EC:3.2.1.51]!K00514|3|5e-22|103|rcu:RCOM_1428040|zeta-carotene desaturase [EC:1.3.5.6];	ko01110 Biosynthesis of secondary metabolites;ko01100 Metabolic pathways;ko00906 Carotenoid biosynthesis;ko00511 Other glycan degradation;
BnaC08g38290D	8.62788			17	98	30	1	ko04075 Plant hormone signal transduction;	GO:0005737 cytoplasm;GO:0016020 membrane;GO:0071944 cell periphery;GO:0044444 cytoplasmic part;GO:0005886 plasma membrane;GO:0005623 cell;GO:0044464 cell part;GO:0043227 membrane-bounded organelle;GO:0043231 intracellular membrane-bounded organelle;GO:0043226 organelle;GO:0043229 intracellular organelle;GO:0044424 intracellular part;GO:0005622 intracellular;GO:0031982 vesicle;GO:0031988 membrane-…	GO:1901700 response to oxygen-containing compound;GO:0006950 response to stress;GO:0050896 response to stimulus;GO:0042221 response to chemical stimulus;GO:0044710 single-organism metabolic process;GO:0044711 single-organism biosynthetic process;GO:0006952 defense response;GO:0043436 oxoacid metabolic process;GO:0006082 organic acid metabolic process;GO:0044283 small molecule biosynthetic process…	GO:0003824 catalytic activity;GO:0004715 non-membrane spanning protein tyrosine kinase activity;GO:0043167 ion binding;GO:0016740 transferase activity;GO:0004713 protein tyrosine kinase activity;GO:0003677 DNA binding;GO:0043168 anion binding;GO:0004674 protein serine/threonine kinase activity;GO:0004672 protein kinase activity;GO:0016301 kinase activity;GO:0030554 adenyl nucleotide binding;GO:00…	K13415|1|1e-17|89.4|aly:ARALYDRAFT_912402|protein brassinosteroid insensitive 1 [EC:2.7.10.1 2.7.11.1]!K04733|3|1e-17|89.4|smo:SELMODRAFT_33807|interleukin-1 receptor-associated kinase 4 [EC:2.7.11.1];	ko04075 Plant hormone signal transduction;
BnaCnng16640D	8.63888			19	2	4	2	ko03013 RNA transport;ko03015 mRNA surveillance pathway;	GO:0005773 vacuole;GO:0005737 cytoplasm;GO:0016020 membrane;GO:0044437 vacuolar part;GO:0005774 vacuolar membrane;GO:0071944 cell periphery;GO:0044444 cytoplasmic part;GO:0044422 organelle part;GO:0044446 intracellular organelle part;GO:0031090 organelle membrane;GO:0005886 plasma membrane;GO:0005623 cell;GO:0044464 cell part;GO:0043227 membrane-bounded organelle;GO:0043231 intracellular membrane…	GO:0008152 metabolic process;GO:0032259 methylation;	GO:0003824 catalytic activity;GO:0016741 transferase activity, transferring one-carbon groups;GO:0008168 methyltransferase activity;GO:0016740 transferase activity;	K13171|1|1e-06|52.0|vvi:100262120|serine/arginine repetitive matrix protein 1!K14325|2|6e-06|49.7|aly:ARALYDRAFT_471861|RNA-binding protein with serine-rich domain 1;	ko03013 RNA transport;ko03015 mRNA surveillance pathway;
BnaC01g41100D	8.64379			9	0	9	2	ko04626 Plant-pathogen interaction;ko04075 Plant hormone signal transduction;	GO:0005623 cell;GO:0044464 cell part;GO:0043227 membrane-bounded organelle;GO:0043231 intracellular membrane-bounded organelle;GO:0043226 organelle;GO:0043229 intracellular organelle;GO:0044424 intracellular part;GO:0005622 intracellular;GO:0005634 nucleus;	-	GO:0046983 protein dimerization activity;GO:0005515 protein binding;GO:0001071 nucleic acid binding transcription factor activity;GO:0003700 sequence-specific DNA binding transcription factor activity;GO:0003677 DNA binding;GO:0005488 binding;GO:1901363 heterocyclic compound binding;GO:0097159 organic cyclic compound binding;GO:0003676 nucleic acid binding;	K13422|1|8e-06|49.3|rcu:RCOM_0864470|transcription factor MYC2;	ko04626 Plant-pathogen interaction;ko04075 Plant hormone signal transduction;
BnaC02g43320D	8.65367			9	49	8	1	ko04626 Plant-pathogen interaction;	GO:0005623 cell;GO:0044464 cell part;GO:0043227 membrane-bounded organelle;GO:0043231 intracellular membrane-bounded organelle;GO:0043226 organelle;GO:0043229 intracellular organelle;GO:0044424 intracellular part;GO:0005622 intracellular;GO:0005634 nucleus;	GO:1901700 response to oxygen-containing compound;GO:0006950 response to stress;GO:0050896 response to stimulus;GO:0042221 response to chemical stimulus;GO:0006952 defense response;GO:0010033 response to organic substance;GO:0009719 response to endogenous stimulus;GO:0009607 response to biotic stimulus;GO:0051707 response to other organism;GO:0050832 defense response to fungus;GO:0042742 defense …	GO:0043565 sequence-specific DNA binding;GO:0001071 nucleic acid binding transcription factor activity;GO:0003700 sequence-specific DNA binding transcription factor activity;GO:0003677 DNA binding;GO:0005488 binding;GO:1901363 heterocyclic compound binding;GO:0097159 organic cyclic compound binding;GO:0003676 nucleic acid binding;	K13424|1|1e-21|101|aly:ARALYDRAFT_482857|WRKY transcription factor 33;	ko04626 Plant-pathogen interaction;
BnaA01g11120D	8.84845			5	17	8	4	ko01110 Biosynthesis of secondary metabolites;ko01100 Metabolic pathways;ko00270 Cysteine and methionine metabolism;ko00904 Diterpenoid biosynthesis;	GO:0005737 cytoplasm;GO:0005623 cell;GO:0044464 cell part;GO:0044424 intracellular part;GO:0005622 intracellular;	GO:0044710 single-organism metabolic process;GO:0043436 oxoacid metabolic process;GO:0006082 organic acid metabolic process;GO:0019752 carboxylic acid metabolic process;GO:0044281 small molecule metabolic process;GO:0055114 oxidation-reduction process;GO:0006720 isoprenoid metabolic process;GO:0008152 metabolic process;GO:0006629 lipid metabolic process;GO:0006721 terpenoid metabolic process;GO:0…	GO:0016491 oxidoreductase activity;GO:0051213 dioxygenase activity;GO:0016705 oxidoreductase activity, acting on paired donors, with incorporation or reduction of molecular oxygen;GO:0016706 oxidoreductase activity, acting on paired donors, with incorporation or reduction of molecular oxygen, 2-oxoglutarate as one donor, and incorporation of one atom each of oxygen into both donors;GO:0045543 gib…	K04124|1|8e-40|162|smo:SELMODRAFT_450789|gibberellin 3-beta-dioxygenase [EC:1.14.11.15]!K05933|2|9e-39|159|osa:4347225|aminocyclopropanecarboxylate oxidase [EC:1.14.17.4];	ko01110 Biosynthesis of secondary metabolites;ko01100 Metabolic pathways;ko00270 Cysteine and methionine metabolism;ko00904 Diterpenoid biosynthesis;
BnaC03g30200D	9.01327			13	69	0	2	ko03013 RNA transport;ko03022 Basal transcription factors;	GO:0009507 chloroplast;GO:0009536 plastid;GO:0005737 cytoplasm;GO:0044444 cytoplasmic part;GO:0005623 cell;GO:0044464 cell part;GO:0043227 membrane-bounded organelle;GO:0005739 mitochondrion;GO:0043231 intracellular membrane-bounded organelle;GO:0043226 organelle;GO:0043229 intracellular organelle;GO:0044424 intracellular part;GO:0005622 intracellular;	GO:1901700 response to oxygen-containing compound;GO:0006950 response to stress;GO:0050896 response to stimulus;GO:0042221 response to chemical stimulus;GO:0044710 single-organism metabolic process;GO:0044711 single-organism biosynthetic process;GO:0006952 defense response;GO:0043436 oxoacid metabolic process;GO:0006082 organic acid metabolic process;GO:0044283 small molecule biosynthetic process…	-	K13173|1|2e-06|51.6|pop:POPTR_752957|arginine and glutamate-rich protein 1!K03125|2|3e-06|51.2|ppp:PHYPADRAFT_94126|transcription initiation factor TFIID subunit 1!K03254|3|9e-06|49.7|ath:AT4G11420|translation initiation factor 3 subunit A;	ko03013 RNA transport;ko03022 Basal transcription factors;
BnaC09g40740D	9.09708			20	139	7	1	ko00480 Glutathione metabolism;	GO:0005773 vacuole;GO:0005737 cytoplasm;GO:0016020 membrane;GO:0044437 vacuolar part;GO:0005774 vacuolar membrane;GO:0044444 cytoplasmic part;GO:0044422 organelle part;GO:0044446 intracellular organelle part;GO:0009705 plant-type vacuole membrane;GO:0000325 plant-type vacuole;GO:0031090 organelle membrane;GO:0005623 cell;GO:0044464 cell part;GO:0043227 membrane-bounded organelle;GO:0043231 intrac…	GO:1901700 response to oxygen-containing compound;GO:0006950 response to stress;GO:0050896 response to stimulus;GO:0042221 response to chemical stimulus;GO:0044710 single-organism metabolic process;GO:0044711 single-organism biosynthetic process;GO:0019748 secondary metabolic process;GO:0009628 response to abiotic stimulus;GO:0043436 oxoacid metabolic process;GO:0006082 organic acid metabolic pro…	GO:0004364 glutathione transferase activity;GO:0016765 transferase activity, transferring alkyl or aryl (other than methyl) groups;GO:0003824 catalytic activity;GO:0043169 cation binding;GO:0043167 ion binding;GO:0016740 transferase activity;GO:0005488 binding;	K00799|1|5e-66|248|aly:ARALYDRAFT_488585|glutathione S-transferase [EC:2.5.1.18];	ko00480 Glutathione metabolism;
BnaC04g07040D	9.13385			6	23	11	1	ko04626 Plant-pathogen interaction;	GO:0016020 membrane;GO:0071944 cell periphery;GO:0005886 plasma membrane;GO:0005623 cell;GO:0044464 cell part;GO:0005622 intracellular;	GO:0006950 response to stress;GO:0050896 response to stimulus;GO:0006952 defense response;GO:0009607 response to biotic stimulus;GO:0051707 response to other organism;GO:0042742 defense response to bacterium;GO:0009617 response to bacterium;GO:0009814 defense response, incompatible interaction;GO:0002376 immune system process;GO:0045087 innate immune response;GO:0006955 immune response;GO:0051716…	GO:0004872 receptor activity;GO:0038023 signaling receptor activity;GO:0004871 signal transducer activity;GO:0060089 molecular transducer activity;GO:0005515 protein binding;GO:0005488 binding;GO:0036094 small molecule binding;GO:0000166 nucleotide binding;GO:1901265 nucleoside phosphate binding;GO:1901363 heterocyclic compound binding;GO:0097159 organic cyclic compound binding;	K13460|1|6e-12|68.9|ath:AT1G12220|disease resistance protein RPS5;	ko04626 Plant-pathogen interaction;
BnaC04g47180D	9.22805			9	0	2	3	ko01100 Metabolic pathways;ko00250 Alanine, aspartate and glutamate metabolism;ko00240 Pyrimidine metabolism;	GO:0005623 cell;GO:0044464 cell part;GO:0043227 membrane-bounded organelle;GO:0043231 intracellular membrane-bounded organelle;GO:0043226 organelle;GO:0043229 intracellular organelle;GO:0044424 intracellular part;GO:0005622 intracellular;GO:0005634 nucleus;	-	GO:0005515 protein binding;GO:0005488 binding;	K01955|1|1e-34|144|vvi:100262205|carbamoyl-phosphate synthase large subunit [EC:6.3.5.5]!K13944|2|3e-29|126|pop:POPTR_559669|LOB domain-containing protein 16;	ko01100 Metabolic pathways;ko00250 Alanine, aspartate and glutamate metabolism;ko00240 Pyrimidine metabolism;
BnaC05g39240D	9.23942			37	18	18	4	ko01110 Biosynthesis of secondary metabolites;ko01100 Metabolic pathways;ko00630 Glyoxylate and dicarboxylate metabolism;ko04146 Peroxisome;	GO:0009507 chloroplast;GO:0005576 extracellular region;GO:0009536 plastid;GO:0005773 vacuole;GO:0048046 apoplast;GO:0044434 chloroplast part;GO:0044435 plastid part;GO:0030054 cell junction;GO:0005911 cell-cell junction;GO:0009506 plasmodesma;GO:0055044 symplast;GO:0005737 cytoplasm;GO:0016020 membrane;GO:0044444 cytoplasmic part;GO:0009570 chloroplast stroma;GO:0009532 plastid stroma;GO:0044422 …	GO:0006950 response to stress;GO:0050896 response to stimulus;GO:0044710 single-organism metabolic process;GO:0006952 defense response;GO:0009607 response to biotic stimulus;GO:0051707 response to other organism;GO:0042742 defense response to bacterium;GO:0009617 response to bacterium;GO:0055114 oxidation-reduction process;GO:0051704 multi-organism process;GO:0009058 biosynthetic process;GO:00442…	GO:0016491 oxidoreductase activity;GO:0048037 cofactor binding;GO:0016614 oxidoreductase activity, acting on CH-OH group of donors;GO:0003824 catalytic activity;GO:0050662 coenzyme binding;GO:0016899 oxidoreductase activity, acting on the CH-OH group of donors, oxygen as acceptor;GO:0010181 FMN binding;GO:0043167 ion binding;GO:0008891 glycolate oxidase activity;GO:0003973 (S)-2-hydroxy-acid oxid…	K11517|1|8e-150|509|aly:ARALYDRAFT_478862|(S)-2-hydroxy-acid oxidase [EC:1.1.3.15];	ko01110 Biosynthesis of secondary metabolites;ko01100 Metabolic pathways;ko00630 Glyoxylate and dicarboxylate metabolism;ko04146 Peroxisome;
BnaC08g07260D	9.2816			40	157	27	3	ko01100 Metabolic pathways;ko04145 Phagosome;ko00190 Oxidative phosphorylation;	GO:0009507 chloroplast;GO:0009536 plastid;GO:0005773 vacuole;GO:0044434 chloroplast part;GO:0044435 plastid part;GO:0005737 cytoplasm;GO:0016020 membrane;GO:0009526 plastid envelope;GO:0009941 chloroplast envelope;GO:0044437 vacuolar part;GO:0005774 vacuolar membrane;GO:0071944 cell periphery;GO:0044444 cytoplasmic part;GO:0044422 organelle part;GO:0044446 intracellular organelle part;GO:0009705 …	GO:0006950 response to stress;GO:0050896 response to stimulus;GO:0044710 single-organism metabolic process;GO:0009628 response to abiotic stimulus;GO:0006811 ion transport;GO:0044281 small molecule metabolic process;GO:0006970 response to osmotic stress;GO:0009651 response to salt stress;GO:0055114 oxidation-reduction process;GO:0044765 single-organism transport;GO:1901564 organonitrogen compound…	GO:0022891 substrate-specific transmembrane transporter activity;GO:0015075 ion transmembrane transporter activity;GO:0022857 transmembrane transporter activity;GO:0005215 transporter activity;GO:0022892 substrate-specific transporter activity;GO:0003824 catalytic activity;GO:0022804 active transmembrane transporter activity;GO:0008324 cation transmembrane transporter activity;GO:0043169 cation b…	K02154|1|3e-20|83.6|aly:ARALYDRAFT_490676|V-type H+-transporting ATPase subunit I [EC:3.6.3.14];	ko01100 Metabolic pathways;ko04145 Phagosome;ko00190 Oxidative phosphorylation;
BnaC04g51180D	9.29582			37	102	14	2	ko01100 Metabolic pathways;ko00563 Glycosylphosphatidylinositol(GPI)-anchor biosynthesis;	GO:0009507 chloroplast;GO:0009536 plastid;GO:0005773 vacuole;GO:0005737 cytoplasm;GO:0016020 membrane;GO:0071944 cell periphery;GO:0044444 cytoplasmic part;GO:0044422 organelle part;GO:0044446 intracellular organelle part;GO:0005794 Golgi apparatus;GO:0005829 cytosol;GO:0005886 plasma membrane;GO:0005730 nucleolus;GO:0044391 ribosomal subunit;GO:0022626 cytosolic ribosome;GO:0005840 ribosome;GO:0…	GO:0044710 single-organism metabolic process;GO:0044281 small molecule metabolic process;GO:1901564 organonitrogen compound metabolic process;GO:0006810 transport;GO:0051234 establishment of localization;GO:0051179 localization;GO:1901566 organonitrogen compound biosynthetic process;GO:1901576 organic substance biosynthetic process;GO:0009058 biosynthetic process;GO:1901362 organic cyclic compoun…	GO:0005198 structural molecule activity;GO:0003735 structural constituent of ribosome;GO:0043169 cation binding;GO:0046872 metal ion binding;GO:0046914 transition metal ion binding;GO:0019843 rRNA binding;GO:0008097 5S rRNA binding;GO:0043167 ion binding;GO:0008270 zinc ion binding;GO:0003723 RNA binding;GO:0005488 binding;GO:1901363 heterocyclic compound binding;GO:0097159 organic cyclic compoun…	K05283|1|2e-12|70.5|aly:ARALYDRAFT_354960|phosphatidylinositol glycan, class W [EC:2.3.-.-]!K11982|2|8e-08|55.1|pop:POPTR_734690|E3 ubiquitin-protein ligase RNF115/126 [EC:6.3.2.19]!K15692|5|2e-07|53.9|smo:SELMODRAFT_66937|E3 ubiquitin-protein ligase RNF13 [EC:6.3.2.19];	ko01100 Metabolic pathways;ko00563 Glycosylphosphatidylinositol(GPI)-anchor biosynthesis;
BnaAnng33710D	9.32285			27	75	0	1	ko03040 Spliceosome;	GO:0005773 vacuole;GO:0030054 cell junction;GO:0005911 cell-cell junction;GO:0009506 plasmodesma;GO:0055044 symplast;GO:0005737 cytoplasm;GO:0016020 membrane;GO:0044437 vacuolar part;GO:0005774 vacuolar membrane;GO:0071944 cell periphery;GO:0044444 cytoplasmic part;GO:0044422 organelle part;GO:0044446 intracellular organelle part;GO:0005794 Golgi apparatus;GO:0031090 organelle membrane;GO:0005829…	GO:0006950 response to stress;GO:0050896 response to stimulus;GO:0042221 response to chemical stimulus;GO:0044710 single-organism metabolic process;GO:0009628 response to abiotic stimulus;GO:0010033 response to organic substance;GO:0044281 small molecule metabolic process;GO:0006970 response to osmotic stress;GO:0009651 response to salt stress;GO:0055114 oxidation-reduction process;GO:0070887 cel…	-	K11984|1|8e-06|48.1|ppp:PHYPADRAFT_233757|U4/U6.U5 tri-snRNP-associated protein 1!K12811|2|8e-06|48.1|vvi:100262258|ATP-dependent RNA helicase DDX46/PRP5 [EC:3.6.4.13];	ko03040 Spliceosome;
BnaC03g10010D	9.41487			25	35	5	2	ko03040 Spliceosome;ko03008 Ribosome biogenesis in eukaryotes;	GO:0005737 cytoplasm;GO:0044444 cytoplasmic part;GO:0044422 organelle part;GO:0044446 intracellular organelle part;GO:0005829 cytosol;GO:0005730 nucleolus;GO:0005840 ribosome;GO:0043233 organelle lumen;GO:0070013 intracellular organelle lumen;GO:0030529 ribonucleoprotein complex;GO:0031974 membrane-enclosed lumen;GO:0031981 nuclear lumen;GO:0043228 non-membrane-bounded organelle;GO:0043232 intrac…	GO:0008152 metabolic process;GO:0044237 cellular metabolic process;GO:0071704 organic substance metabolic process;GO:1901360 organic cyclic compound metabolic process;GO:0006807 nitrogen compound metabolic process;GO:0009987 cellular process;GO:0006364 rRNA processing;GO:0016072 rRNA metabolic process;GO:0042254 ribosome biogenesis;GO:0006725 cellular aromatic compound metabolic process;GO:003447…	GO:0003723 RNA binding;GO:0005488 binding;GO:1901363 heterocyclic compound binding;GO:0097159 organic cyclic compound binding;GO:0003676 nucleic acid binding;	K12845|1|8e-15|78.2|aly:ARALYDRAFT_490061|U4/U6 small nuclear ribonucleoprotein SNU13;	ko03040 Spliceosome;ko03008 Ribosome biogenesis in eukaryotes;
BnaA06g17920D	9.46351			13	36	9	2	ko00402 Benzoxazinoid biosynthesis;ko00908 Zeatin biosynthesis;	GO:0030054 cell junction;GO:0005911 cell-cell junction;GO:0009506 plasmodesma;GO:0055044 symplast;GO:0005623 cell;GO:0044464 cell part;GO:0043227 membrane-bounded organelle;GO:0043231 intracellular membrane-bounded organelle;GO:0043226 organelle;GO:0043229 intracellular organelle;GO:0044424 intracellular part;GO:0005622 intracellular;GO:0005634 nucleus;	GO:0006950 response to stress;GO:0050896 response to stimulus;GO:0044710 single-organism metabolic process;GO:0009628 response to abiotic stimulus;GO:0043436 oxoacid metabolic process;GO:0006082 organic acid metabolic process;GO:0019752 carboxylic acid metabolic process;GO:0044281 small molecule metabolic process;GO:0032787 monocarboxylic acid metabolic process;GO:0055114 oxidation-reduction proc…	GO:0046527 glucosyltransferase activity;GO:0035251 UDP-glucosyltransferase activity;GO:0016758 transferase activity, transferring hexosyl groups;GO:0080043 quercetin 3-O-glucosyltransferase activity;GO:0016757 transferase activity, transferring glycosyl groups;GO:0080044 quercetin 7-O-glucosyltransferase activity;GO:0003824 catalytic activity;GO:0008194 UDP-glycosyltransferase activity;GO:0016740…	K13493|1|4e-38|155|ath:AT5G05870|cytokinin-N-glucosyltransferase [EC:2.4.1.-]!K13228|3|3e-33|139|zma:100274317|UDP-glucosyltransferase BX9 [EC:2.4.1.202]!K13691|4|2e-30|129|sbi:SORBI_01g021110|pathogen-inducible salicylic acid glucosyltransferase [EC:2.4.1.-];	ko00402 Benzoxazinoid biosynthesis;ko00908 Zeatin biosynthesis;
BnaC03g43240D	9.54872			5	17	0	1	ko01100 Metabolic pathways;	GO:0005737 cytoplasm;GO:0005623 cell;GO:0044464 cell part;GO:0044424 intracellular part;GO:0005622 intracellular;	GO:0008152 metabolic process;GO:0005975 carbohydrate metabolic process;GO:0005976 polysaccharide metabolic process;GO:0044036 cell wall macromolecule metabolic process;GO:0044237 cellular metabolic process;GO:0071704 organic substance metabolic process;GO:0044763 single-organism cellular process;GO:0044699 single-organism process;GO:0010383 cell wall polysaccharide metabolic process;GO:0009987 ce…	-	K02535|1|7e-12|69.7|aly:ARALYDRAFT_472870|UDP-3-O-[3-hydroxymyristoyl] N-acetylglucosamine deacetylase [EC:3.5.1.108];	ko01100 Metabolic pathways;
BnaC03g28890D	9.6291			24	188	8	6	ko01110 Biosynthesis of secondary metabolites;ko01100 Metabolic pathways;ko00010 Glycolysis / Gluconeogenesis;ko00710 Carbon fixation in photosynthetic organisms;ko00030 Pentose phosphate pathway;ko00051 Fructose and mannose metabolism;	GO:0009507 chloroplast;GO:0005576 extracellular region;GO:0009536 plastid;GO:0048046 apoplast;GO:0044434 chloroplast part;GO:0044435 plastid part;GO:0005737 cytoplasm;GO:0009526 plastid envelope;GO:0044444 cytoplasmic part;GO:0009570 chloroplast stroma;GO:0009532 plastid stroma;GO:0044422 organelle part;GO:0044446 intracellular organelle part;GO:0031975 envelope;GO:0031967 organelle envelope;GO:0…	GO:0006950 response to stress;GO:0050896 response to stimulus;GO:0044710 single-organism metabolic process;GO:0006952 defense response;GO:0009628 response to abiotic stimulus;GO:0006811 ion transport;GO:0009607 response to biotic stimulus;GO:0051707 response to other organism;GO:0044281 small molecule metabolic process;GO:0042742 defense response to bacterium;GO:0009617 response to bacterium;GO:0…	GO:0003824 catalytic activity;GO:0016791 phosphatase activity;GO:0019203 carbohydrate phosphatase activity;GO:0042132 fructose 1,6-bisphosphate 1-phosphatase activity;GO:0042578 phosphoric ester hydrolase activity;GO:0016788 hydrolase activity, acting on ester bonds;GO:0050308 sugar-phosphatase activity;GO:0016787 hydrolase activity;	K03841|1|1e-26|73.2|ath:AT3G54050|fructose-1,6-bisphosphatase I [EC:3.1.3.11];	ko01110 Biosynthesis of secondary metabolites;ko01100 Metabolic pathways;ko00010 Glycolysis / Gluconeogenesis;ko00710 Carbon fixation in photosynthetic organisms;ko00030 Pentose phosphate pathway;ko00051 Fructose and mannose metabolism;
BnaCnng65600D	9.66063			15	121	4	1	ko04626 Plant-pathogen interaction;	GO:0009507 chloroplast;GO:0009536 plastid;GO:0005737 cytoplasm;GO:0016020 membrane;GO:0071944 cell periphery;GO:0044444 cytoplasmic part;GO:0005886 plasma membrane;GO:0005623 cell;GO:0044464 cell part;GO:0043227 membrane-bounded organelle;GO:0043231 intracellular membrane-bounded organelle;GO:0043226 organelle;GO:0043229 intracellular organelle;GO:0044424 intracellular part;GO:0005622 intracellul…	GO:1901700 response to oxygen-containing compound;GO:0006950 response to stress;GO:0050896 response to stimulus;GO:0042221 response to chemical stimulus;GO:0006952 defense response;GO:0009628 response to abiotic stimulus;GO:0010033 response to organic substance;GO:0009719 response to endogenous stimulus;GO:0009607 response to biotic stimulus;GO:0051707 response to other organism;GO:0010035 respon…	GO:0003824 catalytic activity;GO:0016740 transferase activity;GO:0016301 kinase activity;GO:0016772 transferase activity, transferring phosphorus-containing groups;	K13420|1|2e-12|70.1|pop:POPTR_1075175|LRR receptor-like serine/threonine-protein kinase FLS2 [EC:2.7.11.1];	ko04626 Plant-pathogen interaction;
BnaC09g42520D	9.83509			18	38	4	5	ko01110 Biosynthesis of secondary metabolites;ko00920 Sulfur metabolism;ko01100 Metabolic pathways;ko00450 Selenocompound metabolism;ko00270 Cysteine and methionine metabolism;	GO:0009507 chloroplast;GO:0009536 plastid;GO:0044434 chloroplast part;GO:0044435 plastid part;GO:0005737 cytoplasm;GO:0044444 cytoplasmic part;GO:0009570 chloroplast stroma;GO:0009532 plastid stroma;GO:0044422 organelle part;GO:0044446 intracellular organelle part;GO:0005623 cell;GO:0044464 cell part;GO:0043227 membrane-bounded organelle;GO:0043231 intracellular membrane-bounded organelle;GO:0043…	GO:0044710 single-organism metabolic process;GO:0044711 single-organism biosynthetic process;GO:0043436 oxoacid metabolic process;GO:0006082 organic acid metabolic process;GO:0044283 small molecule biosynthetic process;GO:0019752 carboxylic acid metabolic process;GO:0016053 organic acid biosynthetic process;GO:0046394 carboxylic acid biosynthetic process;GO:0044281 small molecule metabolic proces…	GO:0016765 transferase activity, transferring alkyl or aryl (other than methyl) groups;GO:0003824 catalytic activity;GO:0003962 cystathionine gamma-synthase activity;GO:0016740 transferase activity;	K01739|1|4e-40|161|aly:ARALYDRAFT_477417|cystathionine gamma-synthase [EC:2.5.1.48];	ko01110 Biosynthesis of secondary metabolites;ko00920 Sulfur metabolism;ko01100 Metabolic pathways;ko00450 Selenocompound metabolism;ko00270 Cysteine and methionine metabolism;
BnaC05g20880D	9.93166			10	48	7	1	ko04626 Plant-pathogen interaction;	GO:0005737 cytoplasm;GO:0005623 cell;GO:0044464 cell part;GO:0043227 membrane-bounded organelle;GO:0043231 intracellular membrane-bounded organelle;GO:0043226 organelle;GO:0043229 intracellular organelle;GO:0044424 intracellular part;GO:0005622 intracellular;GO:0005634 nucleus;	GO:0006950 response to stress;GO:0050896 response to stimulus;GO:0009628 response to abiotic stimulus;GO:0009409 response to cold;GO:0009266 response to temperature stimulus;GO:0051704 multi-organism process;GO:0048767 root hair elongation;GO:0044763 single-organism cellular process;GO:0010054 trichoblast differentiation;GO:0044699 single-organism process;GO:0010053 root epidermal cell differenti…	GO:0016491 oxidoreductase activity;GO:0003824 catalytic activity;GO:0043169 cation binding;GO:0046872 metal ion binding;GO:0005509 calcium ion binding;GO:0043167 ion binding;GO:0005488 binding;	K13448|1|3e-91|332|ath:AT1G24620|calcium-binding protein CML;	ko04626 Plant-pathogen interaction;
BnaC04g19980D	9.95242			31	48	8	3	ko01100 Metabolic pathways;ko00500 Starch and sucrose metabolism;ko00040 Pentose and glucuronate interconversions;	GO:0005618 cell wall;GO:0030312 external encapsulating structure;GO:0005576 extracellular region;GO:0005773 vacuole;GO:0009505 plant-type cell wall;GO:0030054 cell junction;GO:0005911 cell-cell junction;GO:0009506 plasmodesma;GO:0055044 symplast;GO:0005737 cytoplasm;GO:0016020 membrane;GO:0044437 vacuolar part;GO:0005774 vacuolar membrane;GO:0071944 cell periphery;GO:0044444 cytoplasmic part;GO:0…	GO:1901700 response to oxygen-containing compound;GO:0050896 response to stimulus;GO:0042221 response to chemical stimulus;GO:0006811 ion transport;GO:0006820 anion transport;GO:0010035 response to inorganic substance;GO:1901698 response to nitrogen compound;GO:0044765 single-organism transport;GO:0010167 response to nitrate;GO:0006810 transport;GO:0015706 nitrate transport;GO:0051234 establishme…	GO:0004857 enzyme inhibitor activity;GO:0052689 carboxylic ester hydrolase activity;GO:0003824 catalytic activity;GO:0030599 pectinesterase activity;GO:0016788 hydrolase activity, acting on ester bonds;GO:0030234 enzyme regulator activity;GO:0046910 pectinesterase inhibitor activity;GO:0016787 hydrolase activity;	K01051|1|3e-11|66.6|zma:100280285|pectinesterase [EC:3.1.1.11];	ko01100 Metabolic pathways;ko00500 Starch and sucrose metabolism;ko00040 Pentose and glucuronate interconversions;
BnaAnng28200D	10.0312			41	34	11	1	ko03010 Ribosome;	GO:0009507 chloroplast;GO:0009536 plastid;GO:0044434 chloroplast part;GO:0044435 plastid part;GO:0005737 cytoplasm;GO:0009526 plastid envelope;GO:0009941 chloroplast envelope;GO:0044444 cytoplasmic part;GO:0009570 chloroplast stroma;GO:0009532 plastid stroma;GO:0044422 organelle part;GO:0044446 intracellular organelle part;GO:0031975 envelope;GO:0031967 organelle envelope;GO:0015935 small ribosom…	GO:1901576 organic substance biosynthetic process;GO:0009058 biosynthetic process;GO:1901362 organic cyclic compound biosynthetic process;GO:0044249 cellular biosynthetic process;GO:0006091 generation of precursor metabolites and energy;GO:0008152 metabolic process;GO:0015979 photosynthesis;GO:0019438 aromatic compound biosynthetic process;GO:0044237 cellular metabolic process;GO:0071704 organic …	GO:0005198 structural molecule activity;GO:0003735 structural constituent of ribosome;GO:0019843 rRNA binding;GO:0003723 RNA binding;GO:0005488 binding;GO:0036094 small molecule binding;GO:0000166 nucleotide binding;GO:1901265 nucleoside phosphate binding;GO:1901363 heterocyclic compound binding;GO:0097159 organic cyclic compound binding;GO:0003676 nucleic acid binding;	K02965|1|2e-41|165|ath:AT5G47320|small subunit ribosomal protein S19;	ko03010 Ribosome;
BnaC01g25210D	10.3425			13	0	0	1	ko04141 Protein processing in endoplasmic reticulum;	GO:0009507 chloroplast;GO:0009536 plastid;GO:0005737 cytoplasm;GO:0044444 cytoplasmic part;GO:0005783 endoplasmic reticulum;GO:0005623 cell;GO:0044464 cell part;GO:0043227 membrane-bounded organelle;GO:0043231 intracellular membrane-bounded organelle;GO:0043226 organelle;GO:0043229 intracellular organelle;GO:0044424 intracellular part;GO:0005622 intracellular;	-	-	K14001|1|4e-25|112|aly:ARALYDRAFT_485557|nucleotide exchange factor SIL1;	ko04141 Protein processing in endoplasmic reticulum;
BnaC09g54060D	10.3467			12	44	0	1	ko04141 Protein processing in endoplasmic reticulum;	GO:0005737 cytoplasm;GO:0016020 membrane;GO:0044444 cytoplasmic part;GO:0005783 endoplasmic reticulum;GO:0005623 cell;GO:0044464 cell part;GO:0043227 membrane-bounded organelle;GO:0043231 intracellular membrane-bounded organelle;GO:0043226 organelle;GO:0043229 intracellular organelle;GO:0044424 intracellular part;GO:0005622 intracellular;	GO:0006950 response to stress;GO:0050896 response to stimulus;GO:0009628 response to abiotic stimulus;GO:0006970 response to osmotic stress;GO:0009651 response to salt stress;GO:0044765 single-organism transport;GO:0006810 transport;GO:0051234 establishment of localization;GO:0006972 hyperosmotic response;GO:0051179 localization;GO:0009056 catabolic process;GO:0044248 cellular catabolic process;G…	-	K07126|1|5e-57|216|ath:AT1G18260|!K14026|2|7e-51|196|vvi:100256050|SEL1 protein;	ko04141 Protein processing in endoplasmic reticulum;
BnaA02g30890D	10.436			8	23	5	5	ko01110 Biosynthesis of secondary metabolites;ko00940 Phenylpropanoid biosynthesis;ko01100 Metabolic pathways;ko00460 Cyanoamino acid metabolism;ko00500 Starch and sucrose metabolism;	GO:0005618 cell wall;GO:0030312 external encapsulating structure;GO:0005576 extracellular region;GO:0048046 apoplast;GO:0009505 plant-type cell wall;GO:0071944 cell periphery;GO:0005623 cell;GO:0044464 cell part;	GO:0050896 response to stimulus;GO:0042221 response to chemical stimulus;GO:0008152 metabolic process;GO:0005975 carbohydrate metabolic process;GO:0071704 organic substance metabolic process;GO:0046685 response to arsenic-containing substance;GO:0044699 single-organism process;GO:0010214 seed coat development;GO:0044238 primary metabolic process;GO:0048731 system development;GO:0010154 fruit deve…	GO:0046556 alpha-N-arabinofuranosidase activity;GO:0004553 hydrolase activity, hydrolyzing O-glycosyl compounds;GO:0016798 hydrolase activity, acting on glycosyl bonds;GO:0003824 catalytic activity;GO:0016787 hydrolase activity;	K05349|1|4e-28|82.0|ath:AT1G02640|beta-glucosidase [EC:3.2.1.21];	ko01110 Biosynthesis of secondary metabolites;ko00940 Phenylpropanoid biosynthesis;ko01100 Metabolic pathways;ko00460 Cyanoamino acid metabolism;ko00500 Starch and sucrose metabolism;
BnaC04g30340D	10.4462			22	25	0	1	ko04141 Protein processing in endoplasmic reticulum;	GO:0005737 cytoplasm;GO:0044444 cytoplasmic part;GO:0044422 organelle part;GO:0044446 intracellular organelle part;GO:0005777 peroxisome;GO:0042579 microbody;GO:0043233 organelle lumen;GO:0070013 intracellular organelle lumen;GO:0031974 membrane-enclosed lumen;GO:0005782 peroxisomal matrix;GO:0031907 microbody lumen;GO:0005623 cell;GO:0044464 cell part;GO:0044438 microbody part;GO:0044439 peroxis…	GO:1901700 response to oxygen-containing compound;GO:0006950 response to stress;GO:0050896 response to stimulus;GO:0042221 response to chemical stimulus;GO:0009628 response to abiotic stimulus;GO:0010035 response to inorganic substance;GO:0009266 response to temperature stimulus;GO:0006979 response to oxidative stress;GO:0008152 metabolic process;GO:0009408 response to heat;GO:0009416 response to…	-	K13993|1|6e-26|114|vvi:100254799|HSP20 family protein;	ko04141 Protein processing in endoplasmic reticulum;
BnaC09g30440D	10.476			7	41	13	4	ko01110 Biosynthesis of secondary metabolites;ko00940 Phenylpropanoid biosynthesis;ko01100 Metabolic pathways;ko00360 Phenylalanine metabolism;	GO:0005618 cell wall;GO:0030312 external encapsulating structure;GO:0005576 extracellular region;GO:0009505 plant-type cell wall;GO:0071944 cell periphery;GO:0005623 cell;GO:0044464 cell part;	GO:0006950 response to stress;GO:0050896 response to stimulus;GO:0044710 single-organism metabolic process;GO:0055114 oxidation-reduction process;GO:1901576 organic substance biosynthetic process;GO:0006979 response to oxidative stress;GO:0009058 biosynthetic process;GO:0044249 cellular biosynthetic process;GO:0008152 metabolic process;GO:0005975 carbohydrate metabolic process;GO:0005976 polysacc…	GO:0016491 oxidoreductase activity;GO:0046906 tetrapyrrole binding;GO:0020037 heme binding;GO:0016209 antioxidant activity;GO:0004601 peroxidase activity;GO:0016684 oxidoreductase activity, acting on peroxide as acceptor;GO:0003824 catalytic activity;GO:0043169 cation binding;GO:0046872 metal ion binding;GO:0043167 ion binding;GO:0005488 binding;GO:1901363 heterocyclic compound binding;GO:0097159…	K00430|1|4e-33|137|aly:ARALYDRAFT_917590|peroxidase [EC:1.11.1.7];	ko01110 Biosynthesis of secondary metabolites;ko00940 Phenylpropanoid biosynthesis;ko01100 Metabolic pathways;ko00360 Phenylalanine metabolism;
BnaC06g20800D	10.7725			21	101	5	1	ko04144 Endocytosis;	GO:0005773 vacuole;GO:0005737 cytoplasm;GO:0016020 membrane;GO:0044437 vacuolar part;GO:0005774 vacuolar membrane;GO:0044444 cytoplasmic part;GO:0044422 organelle part;GO:0044446 intracellular organelle part;GO:0009705 plant-type vacuole membrane;GO:0005794 Golgi apparatus;GO:0000325 plant-type vacuole;GO:0031090 organelle membrane;GO:0005802 trans-Golgi network;GO:0005623 cell;GO:0044464 cell pa…	GO:0050896 response to stimulus;GO:0006811 ion transport;GO:0009607 response to biotic stimulus;GO:0051707 response to other organism;GO:0006820 anion transport;GO:0010363 regulation of plant-type hypersensitive response;GO:0044765 single-organism transport;GO:0080135 regulation of cellular response to stress;GO:0045088 regulation of innate immune response;GO:0050776 regulation of immune response…	GO:0005215 transporter activity;GO:0022892 substrate-specific transporter activity;GO:0005515 protein binding;GO:0008565 protein transporter activity;GO:0005488 binding;	K12479|1|2e-21|99.0|aly:ARALYDRAFT_476877|vacuolar protein sorting-associated protein 45;	ko04144 Endocytosis;
BnaA07g09660D	11.1947			0	0	0	3	ko01110 Biosynthesis of secondary metabolites;ko01100 Metabolic pathways;ko00310 Lysine degradation;	-	-	-	K14157|1|1e-08|55.8|aly:ARALYDRAFT_491371|alpha-aminoadipic semialdehyde synthase [EC:1.5.1.8 1.5.1.9];	ko01110 Biosynthesis of secondary metabolites;ko01100 Metabolic pathways;ko00310 Lysine degradation;
RTR-STS 14	log2Ratio(R/RT)	log2Ratio(S/ST)	difference	GO_C Number	GO_P Number	GO_F Number	Path Number	Path	GO_C	GO_P	GO_F	KO
BnaA05g24610D	-2.42845	-1.34024	-1.08821	18	91	12	3	ko01100 Metabolic pathways;ko00620 Pyruvate metabolism;ko00710 Carbon fixation in photosynthetic organisms;	GO:0005576 extracellular region;GO:0048046 apoplast;GO:0071944 cell periphery;GO:0005829 cytosol;GO:0005737 cytoplasm;GO:0016020 membrane;GO:0009507 chloroplast;GO:0005886 plasma membrane;GO:0044444 cytoplasmic part;GO:0009536 plastid;GO:0005623 cell;GO:0044464 cell part;GO:0005622 intracellular;GO:0043231 intracellular membrane-bounded organelle;GO:0043227 membrane-bounded organelle;GO:0044424 i…	GO:0010167 response to nitrate;GO:0015706 nitrate transport;GO:0000041 transition metal ion transport;GO:0006820 anion transport;GO:0015698 inorganic anion transport;GO:1901700 response to oxygen-containing compound;GO:0006811 ion transport;GO:0010035 response to inorganic substance;GO:0006826 iron ion transport;GO:0010106 cellular response to iron ion starvation;GO:0042221 response to chemical s…	GO:0016491 oxidoreductase activity;GO:0016829 lyase activity;GO:0004611 phosphoenolpyruvate carboxykinase activity;GO:0003824 catalytic activity;GO:0008964 phosphoenolpyruvate carboxylase activity;GO:0016831 carboxy-lyase activity;GO:0016830 carbon-carbon lyase activity;GO:0032440 2-alkenal reductase [NAD(P)] activity;GO:0016628 oxidoreductase activity, acting on the CH-CH group of donors, NAD or…	K01595|1|0.0|934|aly:ARALYDRAFT_478917|phosphoenolpyruvate carboxylase [EC:4.1.1.31];
BnaA03g36420D	3.20805	4.18219	-0.974132	13	43	5	2	ko01100 Metabolic pathways;ko00630 Glyoxylate and dicarboxylate metabolism;	GO:0009514 glyoxysome;GO:0005737 cytoplasm;GO:0044444 cytoplasmic part;GO:0005777 peroxisome;GO:0042579 microbody;GO:0005623 cell;GO:0044464 cell part;GO:0005622 intracellular;GO:0043231 intracellular membrane-bounded organelle;GO:0043227 membrane-bounded organelle;GO:0044424 intracellular part;GO:0043229 intracellular organelle;GO:0043226 organelle;	GO:0044710 single-organism metabolic process;GO:0055114 oxidation-reduction process;GO:0043436 oxoacid metabolic process;GO:0006082 organic acid metabolic process;GO:0044281 small molecule metabolic process;GO:0044699 single-organism process;GO:0019752 carboxylic acid metabolic process;GO:0048731 system development;GO:0006097 glyoxylate cycle;GO:0046487 glyoxylate metabolic process;GO:0008152 met…	GO:0016829 lyase activity;GO:0004451 isocitrate lyase activity;GO:0003824 catalytic activity;GO:0016833 oxo-acid-lyase activity;GO:0016830 carbon-carbon lyase activity;	K01637|1|6e-111|399|aly:ARALYDRAFT_479696|isocitrate lyase [EC:4.1.3.1];
BnaA04g15830D	-3.26608	-2.33839	-0.927698	9	138	9	4	ko01100 Metabolic pathways;ko00565 Ether lipid metabolism;ko00564 Glycerophospholipid metabolism;ko04144 Endocytosis;	GO:0005623 cell;GO:0044464 cell part;GO:0005634 nucleus;GO:0005622 intracellular;GO:0043231 intracellular membrane-bounded organelle;GO:0043227 membrane-bounded organelle;GO:0044424 intracellular part;GO:0043229 intracellular organelle;GO:0043226 organelle;	GO:1901700 response to oxygen-containing compound;GO:0010035 response to inorganic substance;GO:0042221 response to chemical stimulus;GO:0006950 response to stress;GO:0050896 response to stimulus;GO:0009725 response to hormone stimulus;GO:0009719 response to endogenous stimulus;GO:0010033 response to organic substance;GO:0006970 response to osmotic stress;GO:0009651 response to salt stress;GO:000…	GO:0005199 structural constituent of cell wall;GO:0005198 structural molecule activity;GO:0003677 DNA binding;GO:0001071 nucleic acid binding transcription factor activity;GO:0003700 sequence-specific DNA binding transcription factor activity;GO:1901363 heterocyclic compound binding;GO:0097159 organic cyclic compound binding;GO:0003676 nucleic acid binding;GO:0005488 binding;	K01115|1|3e-26|116|vcn:VOLCADRAFT_99471|phospholipase D [EC:3.1.4.4];
BnaAnng27690D	-3.10457	-3.21753	0.112957	18	44	15	4	ko01110 Biosynthesis of secondary metabolites;ko00480 Glutathione metabolism;ko01100 Metabolic pathways;ko00030 Pentose phosphate pathway;	GO:0009570 chloroplast stroma;GO:0009532 plastid stroma;GO:0005737 cytoplasm;GO:0009507 chloroplast;GO:0044444 cytoplasmic part;GO:0009536 plastid;GO:0044434 chloroplast part;GO:0044422 organelle part;GO:0044446 intracellular organelle part;GO:0044435 plastid part;GO:0005623 cell;GO:0044464 cell part;GO:0005622 intracellular;GO:0043231 intracellular membrane-bounded organelle;GO:0043227 membrane-…	GO:0044710 single-organism metabolic process;GO:0055114 oxidation-reduction process;GO:0044281 small molecule metabolic process;GO:0009051 pentose-phosphate shunt, oxidative branch;GO:1901564 organonitrogen compound metabolic process;GO:0008152 metabolic process;GO:0009987 cellular process;GO:0009056 catabolic process;GO:0071704 organic substance metabolic process;GO:1901360 organic cyclic compou…	GO:0016491 oxidoreductase activity;GO:0004345 glucose-6-phosphate dehydrogenase activity;GO:0016616 oxidoreductase activity, acting on the CH-OH group of donors, NAD or NADP as acceptor;GO:0048037 cofactor binding;GO:0050662 coenzyme binding;GO:0050661 NADP binding;GO:0016614 oxidoreductase activity, acting on CH-OH group of donors;GO:0003824 catalytic activity;GO:1901363 heterocyclic compound bi…	K00036|1|0.0|733|aly:ARALYDRAFT_890245|glucose-6-phosphate 1-dehydrogenase [EC:1.1.1.49];
BnaA05g09600D	-2.89996	-3.31567	0.41571	5	31	27	1	ko04140 Regulation of autophagy;	GO:0071944 cell periphery;GO:0016020 membrane;GO:0005886 plasma membrane;GO:0005623 cell;GO:0044464 cell part;	GO:0050896 response to stimulus;GO:0007154 cell communication;GO:0051716 cellular response to stimulus;GO:0044699 single-organism process;GO:0007165 signal transduction;GO:0008152 metabolic process;GO:0044763 single-organism cellular process;GO:0044700 single organism signaling;GO:0023052 signaling;GO:0009987 cellular process;GO:0035556 intracellular signal transduction;GO:0071704 organic substan…	GO:0003824 catalytic activity;GO:0043167 ion binding;GO:0043168 anion binding;GO:1901363 heterocyclic compound binding;GO:0097159 organic cyclic compound binding;GO:0016740 transferase activity;GO:0005524 ATP binding;GO:0004674 protein serine/threonine kinase activity;GO:0005515 protein binding;GO:0005488 binding;GO:0030554 adenyl nucleotide binding;GO:0032559 adenyl ribonucleotide binding;GO:000…	K00924|1|4e-99|360|ath:AT1G30270|[EC:2.7.1.-]!K07198|5|4e-64|243|zma:100192108|5'-AMP-activated protein kinase, catalytic alpha subunit [EC:2.7.11.11];
BnaA03g55400D	-2.67756	-3.14574	0.468177	9	14	2	1	ko04075 Plant hormone signal transduction;	GO:0005623 cell;GO:0044464 cell part;GO:0005634 nucleus;GO:0005622 intracellular;GO:0043231 intracellular membrane-bounded organelle;GO:0043227 membrane-bounded organelle;GO:0044424 intracellular part;GO:0043229 intracellular organelle;GO:0043226 organelle;	GO:0006820 anion transport;GO:0006811 ion transport;GO:0071705 nitrogen compound transport;GO:0044765 single-organism transport;GO:0006810 transport;GO:0051234 establishment of localization;GO:0051179 localization;GO:0015711 organic anion transport;GO:0015849 organic acid transport;GO:0046942 carboxylic acid transport;GO:0006865 amino acid transport;GO:0044699 single-organism process;GO:0008152 m…	GO:0003824 catalytic activity;GO:0016787 hydrolase activity;	K14493|1|1e-13|75.1|vvi:100249385|gibberellin receptor GID1 [EC:3.-.-.-];
BnaC03g42310D	3.26746	2.58886	0.678604	13	43	5	2	ko01100 Metabolic pathways;ko00630 Glyoxylate and dicarboxylate metabolism;	GO:0009514 glyoxysome;GO:0005737 cytoplasm;GO:0044444 cytoplasmic part;GO:0005777 peroxisome;GO:0042579 microbody;GO:0005623 cell;GO:0044464 cell part;GO:0005622 intracellular;GO:0043231 intracellular membrane-bounded organelle;GO:0043227 membrane-bounded organelle;GO:0044424 intracellular part;GO:0043229 intracellular organelle;GO:0043226 organelle;	GO:0044710 single-organism metabolic process;GO:0055114 oxidation-reduction process;GO:0043436 oxoacid metabolic process;GO:0006082 organic acid metabolic process;GO:0044281 small molecule metabolic process;GO:0044699 single-organism process;GO:0019752 carboxylic acid metabolic process;GO:0048731 system development;GO:0006097 glyoxylate cycle;GO:0046487 glyoxylate metabolic process;GO:0008152 met…	GO:0016829 lyase activity;GO:0004451 isocitrate lyase activity;GO:0003824 catalytic activity;GO:0016833 oxo-acid-lyase activity;GO:0016830 carbon-carbon lyase activity;	K01637|1|5e-111|400|aly:ARALYDRAFT_479696|isocitrate lyase [EC:4.1.3.1];
BnaC05g04100D	-3.04618	-4.09327	1.0471	19	33	9	4	ko00500 Starch and sucrose metabolism;ko01100 Metabolic pathways;ko00520 Amino sugar and nucleotide sugar metabolism;ko00051 Fructose and mannose metabolism;	GO:0030054 cell junction;GO:0009506 plasmodesma;GO:0055044 symplast;GO:0005911 cell-cell junction;GO:0071944 cell periphery;GO:0005829 cytosol;GO:0005794 Golgi apparatus;GO:0005737 cytoplasm;GO:0016020 membrane;GO:0005886 plasma membrane;GO:0044444 cytoplasmic part;GO:0005623 cell;GO:0044464 cell part;GO:0005622 intracellular;GO:0043231 intracellular membrane-bounded organelle;GO:0043227 membrane…	GO:0000041 transition metal ion transport;GO:1901700 response to oxygen-containing compound;GO:0006811 ion transport;GO:0042221 response to chemical stimulus;GO:0030001 metal ion transport;GO:0006812 cation transport;GO:0050896 response to stimulus;GO:0010033 response to organic substance;GO:0044765 single-organism transport;GO:0006810 transport;GO:0051234 establishment of localization;GO:0051179…	GO:0003824 catalytic activity;GO:0008865 fructokinase activity;GO:0004396 hexokinase activity;GO:0004747 ribokinase activity;GO:0019200 carbohydrate kinase activity;GO:0016740 transferase activity;GO:0016773 phosphotransferase activity, alcohol group as acceptor;GO:0016772 transferase activity, transferring phosphorus-containing groups;GO:0016301 kinase activity;	K00847|1|2e-164|576|ath:AT1G06030|fructokinase [EC:2.7.1.4];
BnaA02g16190D	-1.57803	-2.63956	1.06153	5	86	18	1	ko04626 Plant-pathogen interaction;	GO:0005737 cytoplasm;GO:0005623 cell;GO:0044464 cell part;GO:0005622 intracellular;GO:0044424 intracellular part;	GO:1901700 response to oxygen-containing compound;GO:0042221 response to chemical stimulus;GO:0006950 response to stress;GO:0050896 response to stimulus;GO:0010033 response to organic substance;GO:0044765 single-organism transport;GO:0007154 cell communication;GO:0051716 cellular response to stimulus;GO:0009607 response to biotic stimulus;GO:0051707 response to other organism;GO:0006810 transport…	GO:0043167 ion binding;GO:0043531 ADP binding;GO:0043168 anion binding;GO:1901363 heterocyclic compound binding;GO:0097159 organic cyclic compound binding;GO:0005488 binding;GO:0030554 adenyl nucleotide binding;GO:0032559 adenyl ribonucleotide binding;GO:0000166 nucleotide binding;GO:1901265 nucleoside phosphate binding;GO:0036094 small molecule binding;GO:0017076 purine nucleotide binding;GO:000…	K13457|1|5e-07|54.3|sbi:SORBI_10g028720|disease resistance protein RPM1;
BnaA08g31100D	-3.03198	-4.10988	1.07789	18	44	15	4	ko01110 Biosynthesis of secondary metabolites;ko00480 Glutathione metabolism;ko01100 Metabolic pathways;ko00030 Pentose phosphate pathway;	GO:0009570 chloroplast stroma;GO:0009532 plastid stroma;GO:0005737 cytoplasm;GO:0009507 chloroplast;GO:0044444 cytoplasmic part;GO:0009536 plastid;GO:0044434 chloroplast part;GO:0044422 organelle part;GO:0044446 intracellular organelle part;GO:0044435 plastid part;GO:0005623 cell;GO:0044464 cell part;GO:0005622 intracellular;GO:0043231 intracellular membrane-bounded organelle;GO:0043227 membrane-…	GO:0044710 single-organism metabolic process;GO:0055114 oxidation-reduction process;GO:0044281 small molecule metabolic process;GO:0009051 pentose-phosphate shunt, oxidative branch;GO:1901564 organonitrogen compound metabolic process;GO:0008152 metabolic process;GO:0009987 cellular process;GO:0009056 catabolic process;GO:0071704 organic substance metabolic process;GO:1901360 organic cyclic compou…	GO:0016491 oxidoreductase activity;GO:0004345 glucose-6-phosphate dehydrogenase activity;GO:0016616 oxidoreductase activity, acting on the CH-OH group of donors, NAD or NADP as acceptor;GO:0048037 cofactor binding;GO:0050662 coenzyme binding;GO:0050661 NADP binding;GO:0016614 oxidoreductase activity, acting on CH-OH group of donors;GO:0003824 catalytic activity;GO:1901363 heterocyclic compound bi…	K00036|1|4e-88|323|vvi:100267681|glucose-6-phosphate 1-dehydrogenase [EC:1.1.1.49];
BnaC09g21910D	-1.68494	-3.03883	1.35388	12	28	16	5	ko00940 Phenylpropanoid biosynthesis;ko00360 Phenylalanine metabolism;ko01110 Biosynthesis of secondary metabolites;ko01100 Metabolic pathways;ko00130 Ubiquinone and other terpenoid-quinone biosynthesis;	GO:0005737 cytoplasm;GO:0044444 cytoplasmic part;GO:0005777 peroxisome;GO:0042579 microbody;GO:0005623 cell;GO:0044464 cell part;GO:0005622 intracellular;GO:0043231 intracellular membrane-bounded organelle;GO:0043227 membrane-bounded organelle;GO:0044424 intracellular part;GO:0043229 intracellular organelle;GO:0043226 organelle;	GO:0044710 single-organism metabolic process;GO:0055114 oxidation-reduction process;GO:0044711 single-organism biosynthetic process;GO:0042445 hormone metabolic process;GO:0042446 hormone biosynthetic process;GO:0043436 oxoacid metabolic process;GO:0006082 organic acid metabolic process;GO:0044281 small molecule metabolic process;GO:0044283 small molecule biosynthetic process;GO:0019752 carboxyli…	GO:0016491 oxidoreductase activity;GO:0004497 monooxygenase activity;GO:0016701 oxidoreductase activity, acting on single donors with incorporation of molecular oxygen;GO:0003824 catalytic activity;GO:0045289 luciferin monooxygenase activity;GO:0047077 Photinus-luciferin 4-monooxygenase (ATP-hydrolyzing) activity;GO:0016703 oxidoreductase activity, acting on single donors with incorporation of mo…	K01904|1|0.0|907|aly:ARALYDRAFT_490166|4-coumarate--CoA ligase [EC:6.2.1.12];
BnaA03g46430D	-2.20252	-4.01081	1.80829	5	19	6	1	ko00500 Starch and sucrose metabolism;	GO:0071944 cell periphery;GO:0016020 membrane;GO:0005886 plasma membrane;GO:0005623 cell;GO:0044464 cell part;	GO:0008152 metabolic process;GO:0005993 trehalose catabolic process;GO:0009987 cellular process;GO:0046352 disaccharide catabolic process;GO:0009313 oligosaccharide catabolic process;GO:0005991 trehalose metabolic process;GO:0009056 catabolic process;GO:0044262 cellular carbohydrate metabolic process;GO:0071704 organic substance metabolic process;GO:0016052 carbohydrate catabolic process;GO:00442…	GO:0004553 hydrolase activity, hydrolyzing O-glycosyl compounds;GO:0016798 hydrolase activity, acting on glycosyl bonds;GO:0003824 catalytic activity;GO:0004555 alpha,alpha-trehalase activity;GO:0015927 trehalase activity;GO:0016787 hydrolase activity;	K01194|1|0.0|946|aly:ARALYDRAFT_914188|alpha,alpha-trehalase [EC:3.2.1.28];
BnaC09g28340D	6.44988	2.32458	4.1253	9	15	9	1	ko04120 Ubiquitin mediated proteolysis;	GO:0005623 cell;GO:0044464 cell part;GO:0005634 nucleus;GO:0005622 intracellular;GO:0043231 intracellular membrane-bounded organelle;GO:0043227 membrane-bounded organelle;GO:0044424 intracellular part;GO:0043229 intracellular organelle;GO:0043226 organelle;	GO:0008152 metabolic process;GO:0009987 cellular process;GO:0071704 organic substance metabolic process;GO:0044237 cellular metabolic process;GO:0044238 primary metabolic process;GO:0016925 protein sumoylation;GO:0032446 protein modification by small protein conjugation;GO:0043170 macromolecule metabolic process;GO:0070647 protein modification by small protein conjugation or removal;GO:0043412 ma…	GO:0003824 catalytic activity;GO:0008641 small protein activating enzyme activity;GO:1901363 heterocyclic compound binding;GO:0097159 organic cyclic compound binding;GO:0005515 protein binding;GO:0005488 binding;GO:0000166 nucleotide binding;GO:1901265 nucleoside phosphate binding;GO:0036094 small molecule binding;	K10684|1|1e-43|174|aly:ARALYDRAFT_492344|ubiquitin-like 1-activating enzyme E1 A [EC:6.3.2.19];
BnaA09g55800D	8.55315	2.77709	5.77606	0	78	10	2	ko00940 Phenylpropanoid biosynthesis;ko00943 Isoflavonoid biosynthesis;	-	GO:0010167 response to nitrate;GO:0015706 nitrate transport;GO:0000041 transition metal ion transport;GO:0006820 anion transport;GO:0015698 inorganic anion transport;GO:1901700 response to oxygen-containing compound;GO:0006811 ion transport;GO:0010035 response to inorganic substance;GO:0006826 iron ion transport;GO:0010106 cellular response to iron ion starvation;GO:0042221 response to chemical s…	GO:0046527 glucosyltransferase activity;GO:0003824 catalytic activity;GO:0016757 transferase activity, transferring glycosyl groups;GO:0035251 UDP-glucosyltransferase activity;GO:0016758 transferase activity, transferring hexosyl groups;GO:0080044 quercetin 7-O-glucosyltransferase activity;GO:0080045 quercetin 3'-O-glucosyltransferase activity;GO:0008194 UDP-glycosyltransferase activity;GO:008004…	K08237|1|4e-52|203|pop:POPTR_731288|hydroquinone glucosyltransferase [EC:2.4.1.218]!K13263|2|4e-51|200|gmx:100101902|isoflavone 7-O-glucosyltransferase [EC:2.4.1.170]!K12356|3|5e-51|200|vvi:100265092|coniferyl-alcohol glucosyltransferase [EC:2.4.1.111];
RTR-SR-STS 11	log2Ratio(R/RT)	log2Ratio(R/S)	log2Ratio(S/ST)	GO_C Number	GO_P Number	GO_F Number	Path Number	Path	GO_C	GO_P	GO_F	KO
BnaA04g17930D	-2.2561	-2.7564	1.1678	1	127	2	1	ko03040 Spliceosome;	GO:0005576 extracellular region;	GO:1901700 response to oxygen-containing compound;GO:0010035 response to inorganic substance;GO:0042221 response to chemical stimulus;GO:0009415 response to water stimulus;GO:0009414 response to water deprivation;GO:0006950 response to stress;GO:0050896 response to stimulus;GO:0044710 single-organism metabolic process;GO:0009725 response to hormone stimulus;GO:0009719 response to endogenous stimu…	GO:0005515 protein binding;GO:0005488 binding;	K12890|1|2e-11|65.1|cre:CHLREDRAFT_195849|splicing factor, arginine/serine-rich 1/9;
BnaA04g27940D	-2.17364	-1.66525	-1.10023	6	168	27	2	ko04075 Plant hormone signal transduction;ko04626 Plant-pathogen interaction;	GO:0005576 extracellular region;GO:0071944 cell periphery;GO:0016020 membrane;GO:0005886 plasma membrane;GO:0005623 cell;GO:0044464 cell part;	GO:1901700 response to oxygen-containing compound;GO:0042221 response to chemical stimulus;GO:0009267 cellular response to starvation;GO:0042594 response to starvation;GO:0031669 cellular response to nutrient levels;GO:0031667 response to nutrient levels;GO:0031668 cellular response to extracellular stimulus;GO:0071496 cellular response to external stimulus;GO:0009991 response to extracellular st…	GO:0003824 catalytic activity;GO:0030246 carbohydrate binding;GO:0043167 ion binding;GO:0043168 anion binding;GO:1901363 heterocyclic compound binding;GO:0097159 organic cyclic compound binding;GO:0016740 transferase activity;GO:0005524 ATP binding;GO:0004674 protein serine/threonine kinase activity;GO:0005488 binding;GO:0030554 adenyl nucleotide binding;GO:0032559 adenyl ribonucleotide binding;G…	K13418|1|3e-35|148|aly:ARALYDRAFT_895025|somatic embryogenesis receptor kinase 1 [EC:2.7.10.1 2.7.11.1]!K13416|4|2e-34|145|ath:AT4G33430|brassinosteroid insensitive 1-associated receptor kinase 1 [EC:2.7.10.1 2.7.11.1];
BnaA05g27700D	-2.90287	-1.11271	-1.2946	9	26	6	2	ko00908 Zeatin biosynthesis;ko00402 Benzoxazinoid biosynthesis;	GO:0005623 cell;GO:0044464 cell part;GO:0005634 nucleus;GO:0005622 intracellular;GO:0043231 intracellular membrane-bounded organelle;GO:0043227 membrane-bounded organelle;GO:0044424 intracellular part;GO:0043229 intracellular organelle;GO:0043226 organelle;	GO:0042221 response to chemical stimulus;GO:0006950 response to stress;GO:0050896 response to stimulus;GO:0009607 response to biotic stimulus;GO:0051707 response to other organism;GO:0010260 organ senescence;GO:0007568 aging;GO:0006952 defense response;GO:0010150 leaf senescence;GO:0048513 organ development;GO:0044699 single-organism process;GO:0009620 response to fungus;GO:0048731 system develop…	GO:0046527 glucosyltransferase activity;GO:0003824 catalytic activity;GO:0016757 transferase activity, transferring glycosyl groups;GO:0016758 transferase activity, transferring hexosyl groups;GO:0008194 UDP-glycosyltransferase activity;GO:0016740 transferase activity;	K13493|1|9e-90|328|ath:AT5G05860|cytokinin-N-glucosyltransferase [EC:2.4.1.-]!K13228|5|3e-61|234|zma:100274317|UDP-glucosyltransferase BX9 [EC:2.4.1.202];
BnaA08g04230D	-1.50003	-2.05489	1.40806	15	5	6	3	ko01100 Metabolic pathways;ko00592 alpha-Linolenic acid metabolism;ko00564 Glycerophospholipid metabolism;	GO:0005576 extracellular region;GO:0005773 vacuole;GO:0005737 cytoplasm;GO:0016020 membrane;GO:0009507 chloroplast;GO:0044444 cytoplasmic part;GO:0009536 plastid;GO:0005623 cell;GO:0044464 cell part;GO:0005622 intracellular;GO:0043231 intracellular membrane-bounded organelle;GO:0043227 membrane-bounded organelle;GO:0044424 intracellular part;GO:0043229 intracellular organelle;GO:0043226 organelle;	GO:0044710 single-organism metabolic process;GO:0008152 metabolic process;GO:0006629 lipid metabolic process;GO:0071704 organic substance metabolic process;GO:0044238 primary metabolic process;	GO:0052689 carboxylic ester hydrolase activity;GO:0003824 catalytic activity;GO:0016298 lipase activity;GO:0016787 hydrolase activity;GO:0016788 hydrolase activity, acting on ester bonds;GO:0004806 triglyceride lipase activity;	K01058|1|7e-08|57.0|mtr:MTR_7g081620|phospholipase A1 [EC:3.1.1.32];
BnaA09g41620D	-1.71296	7.40441	-8.14686	20	32	30	1	ko04626 Plant-pathogen interaction;	GO:0071944 cell periphery;GO:0031224 intrinsic to membrane;GO:0005737 cytoplasm;GO:0016020 membrane;GO:0005886 plasma membrane;GO:0044444 cytoplasmic part;GO:0016021 integral to membrane;GO:0044425 membrane part;GO:0016023 cytoplasmic membrane-bounded vesicle;GO:0031410 cytoplasmic vesicle;GO:0031982 vesicle;GO:0031988 membrane-bounded vesicle;GO:0005623 cell;GO:0044464 cell part;GO:0005622 intra…	GO:0050896 response to stimulus;GO:0044710 single-organism metabolic process;GO:0055114 oxidation-reduction process;GO:0007154 cell communication;GO:0051716 cellular response to stimulus;GO:0044699 single-organism process;GO:0007165 signal transduction;GO:0008152 metabolic process;GO:0044763 single-organism cellular process;GO:0044700 single organism signaling;GO:0023052 signaling;GO:0007169 tran…	GO:0016491 oxidoreductase activity;GO:0003824 catalytic activity;GO:0032440 2-alkenal reductase [NAD(P)] activity;GO:0016628 oxidoreductase activity, acting on the CH-CH group of donors, NAD or NADP as acceptor;GO:0016627 oxidoreductase activity, acting on the CH-CH group of donors;GO:0043167 ion binding;GO:0043168 anion binding;GO:1901363 heterocyclic compound binding;GO:0097159 organic cyclic c…	K13428|1|3e-125|447|aly:ARALYDRAFT_488953|LRR receptor-like serine/threonine-protein kinase EFR [EC:2.7.11.1]!K13420|5|7e-123|440|ath:AT5G46330|LRR receptor-like serine/threonine-protein kinase FLS2 [EC:2.7.11.1];
BnaA10g11530D	-1.06522	1.77739	-2.57244	14	26	11	1	ko00909 Sesquiterpenoid and triterpenoid biosynthesis;	GO:0005737 cytoplasm;GO:0009507 chloroplast;GO:0044444 cytoplasmic part;GO:0005777 peroxisome;GO:0042579 microbody;GO:0009536 plastid;GO:0005623 cell;GO:0044464 cell part;GO:0005622 intracellular;GO:0043231 intracellular membrane-bounded organelle;GO:0043227 membrane-bounded organelle;GO:0044424 intracellular part;GO:0043229 intracellular organelle;GO:0043226 organelle;	GO:0006950 response to stress;GO:0050896 response to stimulus;GO:0044710 single-organism metabolic process;GO:0009611 response to wounding;GO:0006714 sesquiterpenoid metabolic process;GO:0008152 metabolic process;GO:0016106 sesquiterpenoid biosynthetic process;GO:0008610 lipid biosynthetic process;GO:0006721 terpenoid metabolic process;GO:1901576 organic substance biosynthetic process;GO:0009058 …	GO:0016829 lyase activity;GO:0003824 catalytic activity;GO:0016835 carbon-oxygen lyase activity;GO:0009975 cyclase activity;GO:0000287 magnesium ion binding;GO:0046872 metal ion binding;GO:0043169 cation binding;GO:0016838 carbon-oxygen lyase activity, acting on phosphates;GO:0010333 terpene synthase activity;GO:0043167 ion binding;GO:0005488 binding;	K15795|1|3e-39|161|ath:AT4G13300|(Z)-gamma-bisabolene synthase [EC:4.2.3.40];
BnaC01g39170D	-2.43975	-1.3232	-1.47096	5	72	4	1	ko00480 Glutathione metabolism;	GO:0005737 cytoplasm;GO:0005623 cell;GO:0044464 cell part;GO:0005622 intracellular;GO:0044424 intracellular part;	GO:0010035 response to inorganic substance;GO:0042221 response to chemical stimulus;GO:0006950 response to stress;GO:0050896 response to stimulus;GO:0044710 single-organism metabolic process;GO:0019748 secondary metabolic process;GO:0010033 response to organic substance;GO:0010583 response to cyclopentenone;GO:0055114 oxidation-reduction process;GO:0009404 toxin metabolic process;GO:0009407 toxin…	GO:0004364 glutathione transferase activity;GO:0003824 catalytic activity;GO:0016765 transferase activity, transferring alkyl or aryl (other than methyl) groups;GO:0016740 transferase activity;	K00799|1|4e-51|199|aly:ARALYDRAFT_671724|glutathione S-transferase [EC:2.5.1.18];
BnaC02g00830D	-1.4153	-2.78843	1.57771	0	6	0	5	ko01100 Metabolic pathways;ko00565 Ether lipid metabolism;ko00564 Glycerophospholipid metabolism;ko04144 Endocytosis;ko03013 RNA transport;	-	GO:0044699 single-organism process;GO:0007275 multicellular organismal development;GO:0032502 developmental process;GO:0044707 single-multicellular organism process;GO:0032501 multicellular organismal process;GO:0009791 post-embryonic development;	-	K14317|1|9e-23|106|olu:OSTLU_15396|nuclear pore complex protein Nup214!K01115|5|1e-21|102|vcn:VOLCADRAFT_99471|phospholipase D [EC:3.1.4.4];
BnaC03g02620D	-1.18254	1.53638	-2.16727	9	14	2	1	ko04075 Plant hormone signal transduction;	GO:0005623 cell;GO:0044464 cell part;GO:0005634 nucleus;GO:0005622 intracellular;GO:0043231 intracellular membrane-bounded organelle;GO:0043227 membrane-bounded organelle;GO:0044424 intracellular part;GO:0043229 intracellular organelle;GO:0043226 organelle;	GO:0006820 anion transport;GO:0006811 ion transport;GO:0071705 nitrogen compound transport;GO:0044765 single-organism transport;GO:0006810 transport;GO:0051234 establishment of localization;GO:0051179 localization;GO:0015711 organic anion transport;GO:0015849 organic acid transport;GO:0046942 carboxylic acid transport;GO:0006865 amino acid transport;GO:0044699 single-organism process;GO:0008152 m…	GO:0003824 catalytic activity;GO:0016787 hydrolase activity;	K14493|1|6e-27|119|vvi:100249385|gibberellin receptor GID1 [EC:3.-.-.-];
BnaC04g22390D	-2.5324	-1.04858	-2.17877	14	71	7	1	ko00380 Tryptophan metabolism;	GO:0005576 extracellular region;GO:0005737 cytoplasm;GO:0016020 membrane;GO:0009507 chloroplast;GO:0044444 cytoplasmic part;GO:0009536 plastid;GO:0005623 cell;GO:0044464 cell part;GO:0005622 intracellular;GO:0043231 intracellular membrane-bounded organelle;GO:0043227 membrane-bounded organelle;GO:0044424 intracellular part;GO:0043229 intracellular organelle;GO:0043226 organelle;	GO:1901700 response to oxygen-containing compound;GO:0042221 response to chemical stimulus;GO:0050896 response to stimulus;GO:0010033 response to organic substance;GO:0009607 response to biotic stimulus;GO:0051707 response to other organism;GO:0009830 cell wall modification involved in abscission;GO:0044277 cell wall disassembly;GO:0007568 aging;GO:0022411 cellular component disassembly;GO:004469…	GO:0004553 hydrolase activity, hydrolyzing O-glycosyl compounds;GO:0016798 hydrolase activity, acting on glycosyl bonds;GO:0003824 catalytic activity;GO:0016787 hydrolase activity;GO:0043169 cation binding;GO:0043167 ion binding;GO:0005488 binding;	K01237|1|0.0|831|ath:AT2G44460|myrosinase [EC:3.2.1.147]!K01238|2|0.0|702|ath:AT5G24550|[EC:3.2.1.-];
BnaC09g48690D	-1.14834	-2.09694	1.39462	21	139	3	1	ko04626 Plant-pathogen interaction;	GO:0005576 extracellular region;GO:0005618 cell wall;GO:0030312 external encapsulating structure;GO:0009505 plant-type cell wall;GO:0030054 cell junction;GO:0009506 plasmodesma;GO:0055044 symplast;GO:0005911 cell-cell junction;GO:0071944 cell periphery;GO:0005829 cytosol;GO:0005794 Golgi apparatus;GO:0005737 cytoplasm;GO:0044444 cytoplasmic part;GO:0005623 cell;GO:0044464 cell part;GO:0005622 int…	GO:0006820 anion transport;GO:1901700 response to oxygen-containing compound;GO:0006811 ion transport;GO:0042221 response to chemical stimulus;GO:0071705 nitrogen compound transport;GO:0006950 response to stress;GO:0050896 response to stimulus;GO:0044710 single-organism metabolic process;GO:0009725 response to hormone stimulus;GO:0009719 response to endogenous stimulus;GO:0033993 response to lipi…	GO:0004857 enzyme inhibitor activity;GO:0030234 enzyme regulator activity;GO:0090353 polygalacturonase inhibitor activity;	K13420|1|1e-29|128|aly:ARALYDRAFT_356368|LRR receptor-like serine/threonine-protein kinase FLS2 [EC:2.7.11.1];
DEGS_Path=97				DEGS_C=89				DEGS_P=88				DEGs_F=83
UniquePath	number			UniqueGOC	Number			UniqueGOP 998	Number			UniqueGOF=227	Number
ko01100 Metabolic pathways	40			GO:0044464 cell part	81			GO:0008152 metabolic process	77			GO:0003824 catalytic activity	63
ko01110 Biosynthesis of secondary metabolites	22			GO:0005623 cell	81			GO:0009987 cellular process	72			GO:0005488 binding	49
ko04626 Plant-pathogen interaction	15			GO:0005622 intracellular	74			GO:0071704 organic substance metabolic process	66			GO:1901363 heterocyclic compound binding	31
ko00940 Phenylpropanoid biosynthesis	7			GO:0044424 intracellular part	73			GO:0044237 cellular metabolic process	60			GO:0097159 organic cyclic compound binding	31
ko04075 Plant hormone signal transduction	5			GO:0043229 intracellular organelle	65			GO:0044238 primary metabolic process	59			GO:0043167 ion binding	30
ko00500 Starch and sucrose metabolism	5			GO:0043226 organelle	65			GO:0044699 single-organism process	57			GO:0016740 transferase activity	23
ko00480 Glutathione metabolism	5			GO:0043231 intracellular membrane-bounded organelle	64			GO:0050896 response to stimulus	53			GO:1901265 nucleoside phosphate binding	20
ko04141 Protein processing in endoplasmic reticulum	4			GO:0043227 membrane-bounded organelle	64			GO:0044710 single-organism metabolic process	47			GO:0036094 small molecule binding	20
ko03010 Ribosome	4			GO:0005737 cytoplasm	61			GO:0044763 single-organism cellular process	45			GO:0000166 nucleotide binding	20
ko00908 Zeatin biosynthesis	4			GO:0044444 cytoplasmic part	51			GO:0065007 biological regulation	36			GO:0016787 hydrolase activity	18
ko00564 Glycerophospholipid metabolism	4			GO:0016020 membrane	34			GO:0006950 response to stress	36			GO:0016491 oxidoreductase activity	17
ko04145 Phagosome	3			GO:0071944 cell periphery	27			GO:0042221 response to chemical stimulus	34			GO:0043169 cation binding	16
ko04144 Endocytosis	3			GO:0005634 nucleus	27			GO:0050789 regulation of biological process	33			GO:0005515 protein binding	16
ko04120 Ubiquitin mediated proteolysis	3			GO:0009536 plastid	24			GO:0044281 small molecule metabolic process	33			GO:0043168 anion binding	15
ko03040 Spliceosome	3			GO:0009507 chloroplast	24			GO:0043170 macromolecule metabolic process	31			GO:0046872 metal ion binding	13
ko03013 RNA transport	3			GO:0005886 plasma membrane	23			GO:0050794 regulation of cellular process	30			GO:0032553 ribonucleotide binding	12
ko00630 Glyoxylate and dicarboxylate metabolism	3			GO:0005576 extracellular region	23			GO:0009058 biosynthetic process	30			GO:0032555 purine ribonucleotide binding	11
ko00360 Phenylalanine metabolism	3			GO:0044446 intracellular organelle part	22			GO:1901576 organic substance biosynthetic process	29			GO:0032550 purine ribonucleoside binding	11
ko00270 Cysteine and methionine metabolism	3			GO:0044422 organelle part	22			GO:0051179 localization	29			GO:0032549 ribonucleoside binding	11
ko00250 Alanine, aspartate and glutamate metabolism	3			GO:0005773 vacuole	15			GO:0044260 cellular macromolecule metabolic process	29			GO:0017076 purine nucleotide binding	11
ko00030 Pentose phosphate pathway	3			GO:0005829 cytosol	14			GO:0044249 cellular biosynthetic process	28			GO:0001883 purine nucleoside binding	11
ko04146 Peroxisome	2			GO:0055044 symplast	11			GO:0051234 establishment of localization	27			GO:0001882 nucleoside binding	11
ko04130 SNARE interactions in vesicular transport	2			GO:0030054 cell junction	11			GO:0010033 response to organic substance	27			GO:0035639 purine ribonucleoside triphosphate binding	10
ko03008 Ribosome biogenesis in eukaryotes	2			GO:0009506 plasmodesma	11			GO:0006810 transport	27			GO:0032559 adenyl ribonucleotide binding	10
ko00904 Diterpenoid biosynthesis	2			GO:0005911 cell-cell junction	11			GO:0051716 cellular response to stimulus	26			GO:0030554 adenyl nucleotide binding	10
ko00710 Carbon fixation in photosynthetic organisms	2			GO:0005794 Golgi apparatus	10			GO:0019538 protein metabolic process	25			GO:0016772 transferase activity, transferring phosphorus-containing groups	10
ko00565 Ether lipid metabolism	2			GO:0044435 plastid part	9			GO:0009056 catabolic process	25			GO:0016301 kinase activity	9
ko00460 Cyanoamino acid metabolism	2			GO:0044434 chloroplast part	9			GO:1901700 response to oxygen-containing compound	24			GO:0005524 ATP binding	9
ko00430 Taurine and hypotaurine metabolism	2			GO:0044437 vacuolar part	8			GO:0043436 oxoacid metabolic process	24			GO:0003676 nucleic acid binding	9
ko00402 Benzoxazinoid biosynthesis	2			GO:0044425 membrane part	8			GO:0019752 carboxylic acid metabolic process	24			GO:0016773 phosphotransferase activity, alcohol group as acceptor	8
ko00380 Tryptophan metabolism	2			GO:0043232 intracellular non-membrane-bounded organelle	8			GO:0006082 organic acid metabolic process	24			GO:0016829 lyase activity	7
ko00190 Oxidative phosphorylation	2			GO:0043228 non-membrane-bounded organelle	8			GO:0055114 oxidation-reduction process	23			GO:0004674 protein serine/threonine kinase activity	7
ko00053 Ascorbate and aldarate metabolism	2			GO:0032991 macromolecular complex	8			GO:0044765 single-organism transport	23			GO:0004672 protein kinase activity	7
ko00051 Fructose and mannose metabolism	2			GO:0031090 organelle membrane	8			GO:0044267 cellular protein metabolic process	23			GO:0048037 cofactor binding	6
ko00040 Pentose and glucuronate interconversions	2			GO:0009570 chloroplast stroma	8			GO:0009628 response to abiotic stimulus	23			GO:0046914 transition metal ion binding	6
ko00010 Glycolysis / Gluconeogenesis	2			GO:0009532 plastid stroma	8			GO:1901575 organic substance catabolic process	22			GO:0016788 hydrolase activity, acting on ester bonds	6
ko04140 Regulation of autophagy	1			GO:0005774 vacuolar membrane	8			GO:0071840 cellular component organization or biogenesis	22			GO:0005198 structural molecule activity	6
ko04070 Phosphatidylinositol signaling system	1			GO:0031224 intrinsic to membrane	7			GO:0007154 cell communication	22			GO:0016798 hydrolase activity, acting on glycosyl bonds	5
ko03440 Homologous recombination	1			GO:0016021 integral to membrane	7			GO:0006807 nitrogen compound metabolic process	22			GO:0004553 hydrolase activity, hydrolyzing O-glycosyl compounds	5
ko03430 Mismatch repair	1			GO:0042579 microbody	6			GO:0006725 cellular aromatic compound metabolic process	22			GO:0003677 DNA binding	5
ko03420 Nucleotide excision repair	1			GO:0030529 ribonucleoprotein complex	6			GO:0005975 carbohydrate metabolic process	22			GO:0050662 coenzyme binding	4
ko03050 Proteasome	1			GO:0030312 external encapsulating structure	6			GO:1901360 organic cyclic compound metabolic process	21			GO:0046906 tetrapyrrole binding	4
ko03030 DNA replication	1			GO:0005840 ribosome	6			GO:0051704 multi-organism process	21			GO:0020037 heme binding	4
ko03022 Basal transcription factors	1			GO:0005777 peroxisome	6			GO:0051707 response to other organism	20			GO:0016830 carbon-carbon lyase activity	4
ko03015 mRNA surveillance pathway	1			GO:0005739 mitochondrion	6			GO:0032502 developmental process	20			GO:0016758 transferase activity, transferring hexosyl groups	4
ko00945 Stilbenoid, diarylheptanoid and gingerol biosynthesis	1			GO:0005618 cell wall	6			GO:0009607 response to biotic stimulus	20			GO:0016757 transferase activity, transferring glycosyl groups	4
ko00943 Isoflavonoid biosynthesis	1			GO:0070013 intracellular organelle lumen	5			GO:0044707 single-multicellular organism process	19			GO:0016705 oxidoreductase activity, acting on paired donors, with incorporation or reduction of molecular oxygen	4
ko00941 Flavonoid biosynthesis	1			GO:0048046 apoplast	5			GO:0044700 single organism signaling	19			GO:0016614 oxidoreductase activity, acting on CH-OH group of donors	4
ko00920 Sulfur metabolism	1			GO:0043233 organelle lumen	5			GO:0032501 multicellular organismal process	19			GO:0008194 UDP-glycosyltransferase activity	4
ko00910 Nitrogen metabolism	1			GO:0031988 membrane-bounded vesicle	5			GO:0023052 signaling	19			GO:0003735 structural constituent of ribosome	4
ko00909 Sesquiterpenoid and triterpenoid biosynthesis	1			GO:0031982 vesicle	5			GO:0007275 multicellular organismal development	19			GO:0003723 RNA binding	4
ko00906 Carotenoid biosynthesis	1			GO:0031975 envelope	5			GO:0007165 signal transduction	19			GO:0003700 sequence-specific DNA binding transcription factor activity	4
ko00905 Brassinosteroid biosynthesis	1			GO:0031974 membrane-enclosed lumen	5			GO:1901564 organonitrogen compound metabolic process	18			GO:0001071 nucleic acid binding transcription factor activity	4
ko00903 Limonene and pinene degradation	1			GO:0031967 organelle envelope	5			GO:0051641 cellular localization	18			GO:0052689 carboxylic ester hydrolase activity	3
ko00750 Vitamin B6 metabolism	1			GO:0031410 cytoplasmic vesicle	5			GO:0034641 cellular nitrogen compound metabolic process	18			GO:0046527 glucosyltransferase activity	3
ko00650 Butanoate metabolism	1			GO:0016023 cytoplasmic membrane-bounded vesicle	5			GO:0016043 cellular component organization	18			GO:0042578 phosphoric ester hydrolase activity	3
ko00620 Pyruvate metabolism	1			GO:0009505 plant-type cell wall	5			GO:0006796 phosphate-containing compound metabolic process	18			GO:0022892 substrate-specific transporter activity	3
ko00592 alpha-Linolenic acid metabolism	1			GO:0005783 endoplasmic reticulum	5			GO:0006793 phosphorus metabolic process	18			GO:0019843 rRNA binding	3
ko00590 Arachidonic acid metabolism	1			GO:0044445 cytosolic part	4			GO:0044248 cellular catabolic process	17			GO:0017111 nucleoside-triphosphatase activity	3
ko00563 Glycosylphosphatidylinositol(GPI)-anchor biosynthesis	1			GO:0044428 nuclear part	4			GO:0032787 monocarboxylic acid metabolic process	17			GO:0016874 ligase activity	3
ko00562 Inositol phosphate metabolism	1			GO:0044391 ribosomal subunit	4			GO:0006952 defense response	17			GO:0016818 hydrolase activity, acting on acid anhydrides, in phosphorus-containing anhydrides	3
ko00520 Amino sugar and nucleotide sugar metabolism	1			GO:0022626 cytosolic ribosome	4			GO:0051649 establishment of localization in cell	16			GO:0016817 hydrolase activity, acting on acid anhydrides	3
ko00511 Other glycan degradation	1			GO:0009526 plastid envelope	4			GO:0044711 single-organism biosynthetic process	16			GO:0016765 transferase activity, transferring alkyl or aryl (other than methyl) groups	3
ko00510 N-Glycan biosynthesis	1			GO:0031981 nuclear lumen	3			GO:0044283 small molecule biosynthetic process	16			GO:0016746 transferase activity, transferring acyl groups	3
ko00450 Selenocompound metabolism	1			GO:0015935 small ribosomal subunit	3			GO:0043412 macromolecule modification	16			GO:0016616 oxidoreductase activity, acting on the CH-OH group of donors, NAD or NADP as acceptor	3
ko00410 beta-Alanine metabolism	1			GO:0009941 chloroplast envelope	3			GO:0019222 regulation of metabolic process	16			GO:0016462 pyrophosphatase activity	3
ko00350 Tyrosine metabolism	1			GO:0009705 plant-type vacuole membrane	3			GO:0048856 anatomical structure development	15			GO:0016298 lipase activity	3
ko00310 Lysine degradation	1			GO:0005730 nucleolus	3			GO:0046483 heterocycle metabolic process	15			GO:0005215 transporter activity	3
ko00260 Glycine, serine and threonine metabolism	1			GO:0000325 plant-type vacuole	3			GO:0046394 carboxylic acid biosynthetic process	15			GO:0004713 protein tyrosine kinase activity	3
ko00240 Pyrimidine metabolism	1			GO:0043234 protein complex	2			GO:0031323 regulation of cellular metabolic process	15			GO:0004497 monooxygenase activity	3
ko00232 Caffeine metabolism	1			GO:0022627 cytosolic small ribosomal subunit	2			GO:0016053 organic acid biosynthetic process	15			GO:0080044 quercetin 7-O-glucosyltransferase activity	2
ko00230 Purine metabolism	1			GO:0009514 glyoxysome	2			GO:1901362 organic cyclic compound biosynthetic process	14			GO:0080043 quercetin 3-O-glucosyltransferase activity	2
ko00130 Ubiquinone and other terpenoid-quinone biosynthesis	1			GO:0005856 cytoskeleton	2			GO:0080090 regulation of primary metabolic process	14			GO:0070011 peptidase activity, acting on L-amino acid peptides	2
ko00071 Fatty acid metabolism	1			GO:0005802 trans-Golgi network	2			GO:0070887 cellular response to chemical stimulus	14			GO:0070008 serine-type exopeptidase activity	2
ko00062 Fatty acid elongation	1			GO:0005768 endosome	2			GO:0048731 system development	14			GO:0060089 molecular transducer activity	2
				GO:0044439 peroxisomal part	1			GO:0046907 intracellular transport	14			GO:0051213 dioxygenase activity	2
				GO:0044438 microbody part	1			GO:0036211 protein modification process	14			GO:0050661 NADP binding	2
				GO:0044430 cytoskeletal part	1			GO:0019438 aromatic compound biosynthetic process	14			GO:0046983 protein dimerization activity	2
				GO:0044429 mitochondrial part	1			GO:0006811 ion transport	14			GO:0043565 sequence-specific DNA binding	2
				GO:0033179 proton-transporting V-type ATPase, V0 domain	1			GO:0006464 cellular protein modification process	14			GO:0043531 ADP binding	2
				GO:0033177 proton-transporting two-sector ATPase complex, proton-transporting domain	1			GO:0080134 regulation of response to stress	13			GO:0038023 signaling receptor activity	2
				GO:0033176 proton-transporting V-type ATPase complex	1			GO:0071310 cellular response to organic substance	13			GO:0035251 UDP-glucosyltransferase activity	2
				GO:0031984 organelle subcompartment	1			GO:0048583 regulation of response to stimulus	13			GO:0032440 2-alkenal reductase [NAD(P)] activity	2
				GO:0031976 plastid thylakoid	1			GO:0048519 negative regulation of biological process	13			GO:0030234 enzyme regulator activity	2
				GO:0031965 nuclear membrane	1			GO:0044767 single-organism developmental process	13			GO:0030170 pyridoxal phosphate binding	2
				GO:0031907 microbody lumen	1			GO:0044723 single-organism carbohydrate metabolic process	13			GO:0022891 substrate-specific transmembrane transporter activity	2
				GO:0022625 cytosolic large ribosomal subunit	1			GO:0033554 cellular response to stress	13			GO:0022890 inorganic cation transmembrane transporter activity	2
				GO:0019898 extrinsic to membrane	1			GO:0031347 regulation of defense response	13			GO:0022857 transmembrane transporter activity	2
				GO:0016471 vacuolar proton-transporting V-type ATPase complex	1			GO:0031326 regulation of cellular biosynthetic process	13			GO:0022804 active transmembrane transporter activity	2
				GO:0016469 proton-transporting two-sector ATPase complex	1			GO:0010035 response to inorganic substance	13			GO:0019825 oxygen binding	2
				GO:0015934 large ribosomal subunit	1			GO:0009889 regulation of biosynthetic process	13			GO:0017171 serine hydrolase activity	2
				GO:0015629 actin cytoskeleton	1			GO:0009725 response to hormone stimulus	13			GO:0016887 ATPase activity	2
				GO:0012505 endomembrane system	1			GO:0009719 response to endogenous stimulus	13			GO:0016879 ligase activity, forming carbon-nitrogen bonds	2
				GO:0010319 stromule	1			GO:0071702 organic substance transport	12			GO:0016838 carbon-oxygen lyase activity, acting on phosphates	2
				GO:0009579 thylakoid	1			GO:0060255 regulation of macromolecule metabolic process	12			GO:0016835 carbon-oxygen lyase activity	2
				GO:0009547 plastid ribosome	1			GO:0045087 innate immune response	12			GO:0016833 oxo-acid-lyase activity	2
				GO:0009534 chloroplast thylakoid	1			GO:0009814 defense response, incompatible interaction	12			GO:0016831 carboxy-lyase activity	2
				GO:0009504 cell plate	1			GO:0009617 response to bacterium	12			GO:0016769 transferase activity, transferring nitrogenous groups	2
				GO:0005884 actin filament	1			GO:0006955 immune response	12			GO:0016747 transferase activity, transferring acyl groups other than amino-acyl groups	2
				GO:0005782 peroxisomal matrix	1			GO:0006629 lipid metabolic process	12			GO:0016706 oxidoreductase activity, acting on paired donors, with incorporation or reduction of molecular oxygen, 2-oxoglutarate as one donor, and incorporation of one atom each of oxygen into both donors	2
				GO:0005763 mitochondrial small ribosomal subunit	1			GO:0006139 nucleobase-containing compound metabolic process	12			GO:0016684 oxidoreductase activity, acting on peroxide as acceptor	2
				GO:0005761 mitochondrial ribosome	1			GO:0002376 immune system process	12			GO:0016628 oxidoreductase activity, acting on the CH-CH group of donors, NAD or NADP as acceptor	2
				GO:0005759 mitochondrial matrix	1			GO:2000112 regulation of cellular macromolecule biosynthetic process	11			GO:0016627 oxidoreductase activity, acting on the CH-CH group of donors	2
				GO:0005635 nuclear envelope	1			GO:1901701 cellular response to oxygen-containing compound	11			GO:0016209 antioxidant activity	2
				GO:0000314 organellar small ribosomal subunit	1			GO:1901566 organonitrogen compound biosynthetic process	11			GO:0015405 P-P-bond-hydrolysis-driven transmembrane transporter activity	2
				GO:0000313 organellar ribosome	1			GO:0072330 monocarboxylic acid biosynthetic process	11			GO:0015399 primary active transmembrane transporter activity	2
				GO:0000312 plastid small ribosomal subunit	1			GO:0071554 cell wall organization or biogenesis	11			GO:0015078 hydrogen ion transmembrane transporter activity	2
				GO:0000220 vacuolar proton-transporting V-type ATPase, V0 domain	1			GO:0070727 cellular macromolecule localization	11			GO:0015077 monovalent inorganic cation transmembrane transporter activity	2
								GO:0033036 macromolecule localization	11			GO:0015075 ion transmembrane transporter activity	2
								GO:0014070 response to organic cyclic compound	11			GO:0010333 terpene synthase activity	2
								GO:0010556 regulation of macromolecule biosynthetic process	11			GO:0009055 electron carrier activity	2
								GO:0010468 regulation of gene expression	11			GO:0008483 transaminase activity	2
								GO:0009627 systemic acquired resistance	11			GO:0008324 cation transmembrane transporter activity	2
								GO:0009266 response to temperature stimulus	11			GO:0008270 zinc ion binding	2
								GO:2001141 regulation of RNA biosynthetic process	10			GO:0008238 exopeptidase activity	2
								GO:0051252 regulation of RNA metabolic process	10			GO:0008236 serine-type peptidase activity	2
								GO:0051171 regulation of nitrogen compound metabolic process	10			GO:0008233 peptidase activity	2
								GO:0048513 organ development	10			GO:0008081 phosphoric diester hydrolase activity	2
								GO:0045184 establishment of protein localization	10			GO:0005507 copper ion binding	2
								GO:0044271 cellular nitrogen compound biosynthetic process	10			GO:0005506 iron ion binding	2
								GO:0034613 cellular protein localization	10			GO:0004872 receptor activity	2
								GO:0019637 organophosphate metabolic process	10			GO:0004871 signal transducer activity	2
								GO:0019219 regulation of nucleobase-containing compound metabolic process	10			GO:0004857 enzyme inhibitor activity	2
								GO:0015031 protein transport	10			GO:0004601 peroxidase activity	2
								GO:0008104 protein localization	10			GO:0004451 isocitrate lyase activity	2
								GO:0006886 intracellular protein transport	10			GO:0004364 glutathione transferase activity	2
								GO:0006812 cation transport	10			GO:0004345 glucose-6-phosphate dehydrogenase activity	2
								GO:0006355 regulation of transcription, DNA-dependent	10			GO:0004185 serine-type carboxypeptidase activity	2
								GO:0055086 nucleobase-containing small molecule metabolic process	9			GO:0004180 carboxypeptidase activity	2
								GO:0048585 negative regulation of response to stimulus	9			GO:0000287 magnesium ion binding	2
								GO:0044262 cellular carbohydrate metabolic process	9			GO:0090353 polygalacturonase inhibitor activity	1
								GO:0044255 cellular lipid metabolic process	9			GO:0080045 quercetin 3'-O-glucosyltransferase activity	1
								GO:0044085 cellular component biogenesis	9			GO:0080013 (E,E)-geranyllinalool synthase activity	1
								GO:0034645 cellular macromolecule biosynthetic process	9			GO:0052716 hydroquinone:oxygen oxidoreductase activity	1
								GO:0031348 negative regulation of defense response	9			GO:0052635 C-20 gibberellin 2-beta-dioxygenase activity	1
								GO:0030001 metal ion transport	9			GO:0052634 C-19 gibberellin 2-beta-dioxygenase activity	1
								GO:0018130 heterocycle biosynthetic process	9			GO:0051015 actin filament binding	1
								GO:0009751 response to salicylic acid stimulus	9			GO:0050660 flavin adenine dinucleotide binding	1
								GO:0009653 anatomical structure morphogenesis	9			GO:0050308 sugar-phosphatase activity	1
								GO:0009117 nucleotide metabolic process	9			GO:0047911 galacturan 1,4-alpha-galacturonidase activity	1
								GO:0009059 macromolecule biosynthetic process	9			GO:0047077 Photinus-luciferin 4-monooxygenase (ATP-hydrolyzing) activity	1
								GO:0006753 nucleoside phosphate metabolic process	9			GO:0046910 pectinesterase inhibitor activity	1
								GO:0006612 protein targeting to membrane	9			GO:0046556 alpha-N-arabinofuranosidase activity	1
								GO:0006605 protein targeting	9			GO:0045735 nutrient reservoir activity	1
								GO:0006520 cellular amino acid metabolic process	9			GO:0045543 gibberellin 2-beta-dioxygenase activity	1
								GO:0006508 proteolysis	9			GO:0045289 luciferin monooxygenase activity	1
								GO:0005996 monosaccharide metabolic process	9			GO:0043492 ATPase activity, coupled to movement of substances	1
								GO:1901135 carbohydrate derivative metabolic process	8			GO:0042803 protein homodimerization activity	1
								GO:0080135 regulation of cellular response to stress	8			GO:0042802 identical protein binding	1
								GO:0071705 nitrogen compound transport	8			GO:0042626 ATPase activity, coupled to transmembrane movement of substances	1
								GO:0071495 cellular response to endogenous stimulus	8			GO:0042625 ATPase activity, coupled to transmembrane movement of ions	1
								GO:0071446 cellular response to salicylic acid stimulus	8			GO:0042623 ATPase activity, coupled	1
								GO:0071407 cellular response to organic cyclic compound	8			GO:0042132 fructose 1,6-bisphosphate 1-phosphatase activity	1
								GO:0065008 regulation of biological quality	8			GO:0034062 RNA polymerase activity	1
								GO:0050776 regulation of immune response	8			GO:0032561 guanyl ribonucleotide binding	1
								GO:0048523 negative regulation of cellular process	8			GO:0030599 pectinesterase activity	1
								GO:0045088 regulation of innate immune response	8			GO:0030246 carbohydrate binding	1
								GO:0043067 regulation of programmed cell death	8			GO:0019829 cation-transporting ATPase activity	1
								GO:0032870 cellular response to hormone stimulus	8			GO:0019787 small conjugating protein ligase activity	1
								GO:0022414 reproductive process	8			GO:0019203 carbohydrate phosphatase activity	1
								GO:0019318 hexose metabolic process	8			GO:0019200 carbohydrate kinase activity	1
								GO:0016310 phosphorylation	8			GO:0019199 transmembrane receptor protein kinase activity	1
								GO:0010941 regulation of cell death	8			GO:0019139 cytokinin dehydrogenase activity	1
								GO:0010363 regulation of plant-type hypersensitive response	8			GO:0019001 guanyl nucleotide binding	1
								GO:0009863 salicylic acid mediated signaling pathway	8			GO:0016899 oxidoreductase activity, acting on the CH-OH group of donors, oxygen as acceptor	1
								GO:0009755 hormone-mediated signaling pathway	8			GO:0016884 carbon-nitrogen ligase activity, with glutamine as amido-N-donor	1
								GO:0009743 response to carbohydrate stimulus	8			GO:0016881 acid-amino acid ligase activity	1
								GO:0009651 response to salt stress	8			GO:0016878 acid-thiol ligase activity	1
								GO:0009620 response to fungus	8			GO:0016877 ligase activity, forming carbon-sulfur bonds	1
								GO:0009416 response to light stimulus	8			GO:0016847 1-aminocyclopropane-1-carboxylate synthase activity	1
								GO:0009314 response to radiation	8			GO:0016846 carbon-sulfur lyase activity	1
								GO:0006970 response to osmotic stress	8			GO:0016820 hydrolase activity, acting on acid anhydrides, catalyzing transmembrane movement of substances	1
								GO:0006006 glucose metabolic process	8			GO:0016791 phosphatase activity	1
								GO:0003006 developmental process involved in reproduction	8			GO:0016779 nucleotidyltransferase activity	1
								GO:0002682 regulation of immune system process	8			GO:0016756 glutathione gamma-glutamylcysteinyltransferase activity	1
								GO:0000003 reproduction	8			GO:0016755 transferase activity, transferring amino-acyl groups	1
								GO:1901605 alpha-amino acid metabolic process	7			GO:0016741 transferase activity, transferring one-carbon groups	1
								GO:1901137 carbohydrate derivative biosynthetic process	7			GO:0016703 oxidoreductase activity, acting on single donors with incorporation of molecular oxygen, incorporation of one atom of oxygen (internal monooxygenases or internal mixed function oxidases)	1
								GO:0071669 plant-type cell wall organization or biogenesis	7			GO:0016701 oxidoreductase activity, acting on single donors with incorporation of molecular oxygen	1
								GO:0071395 cellular response to jasmonic acid stimulus	7			GO:0016682 oxidoreductase activity, acting on diphenols and related substances as donors, oxygen as acceptor	1
								GO:0061458 reproductive system development	7			GO:0016679 oxidoreductase activity, acting on diphenols and related substances as donors	1
								GO:0061024 membrane organization	7			GO:0016645 oxidoreductase activity, acting on the CH-NH group of donors	1
								GO:0051603 proteolysis involved in cellular protein catabolic process	7			GO:0016408 C-acyltransferase activity	1
								GO:0048608 reproductive structure development	7			GO:0016405 CoA-ligase activity	1
								GO:0044724 single-organism carbohydrate catabolic process	7			GO:0016207 4-coumarate-CoA ligase activity	1
								GO:0044265 cellular macromolecule catabolic process	7			GO:0015927 trehalase activity	1
								GO:0044257 cellular protein catabolic process	7			GO:0015662 ATPase activity, coupled to transmembrane movement of ions, phosphorylative mechanism	1
								GO:0042742 defense response to bacterium	7			GO:0010181 FMN binding	1
								GO:0035556 intracellular signal transduction	7			GO:0009975 cyclase activity	1
								GO:0030163 protein catabolic process	7			GO:0009678 hydrogen-translocating pyrophosphatase activity	1
								GO:0022607 cellular component assembly	7			GO:0008964 phosphoenolpyruvate carboxylase activity	1
								GO:0016192 vesicle-mediated transport	7			GO:0008891 glycolate oxidase activity	1
								GO:0016052 carbohydrate catabolic process	7			GO:0008889 glycerophosphodiester phosphodiesterase activity	1
								GO:0016044 cellular membrane organization	7			GO:0008865 fructokinase activity	1
								GO:0009888 tissue development	7			GO:0008762 UDP-N-acetylmuramate dehydrogenase activity	1
								GO:0009867 jasmonic acid mediated signaling pathway	7			GO:0008641 small protein activating enzyme activity	1
								GO:0009791 post-embryonic development	7			GO:0008565 protein transporter activity	1
								GO:0009753 response to jasmonic acid stimulus	7			GO:0008553 hydrogen-exporting ATPase activity, phosphorylative mechanism	1
								GO:0009605 response to external stimulus	7			GO:0008447 L-ascorbate oxidase activity	1
								GO:0009057 macromolecule catabolic process	7			GO:0008375 acetylglucosaminyltransferase activity	1
								GO:0006996 organelle organization	7			GO:0008168 methyltransferase activity	1
								GO:0006820 anion transport	7			GO:0008097 5S rRNA binding	1
								GO:0006468 protein phosphorylation	7			GO:0008092 cytoskeletal protein binding	1
								GO:0006091 generation of precursor metabolites and energy	7			GO:0005525 GTP binding	1
								GO:1901698 response to nitrogen compound	6			GO:0005516 calmodulin binding	1
								GO:1901565 organonitrogen compound catabolic process	6			GO:0005509 calcium ion binding	1
								GO:0071822 protein complex subunit organization	6			GO:0005200 structural constituent of cytoskeleton	1
								GO:0071555 cell wall organization	6			GO:0005199 structural constituent of cell wall	1
								GO:0050832 defense response to fungus	6			GO:0004888 transmembrane signaling receptor activity	1
								GO:0048869 cellular developmental process	6			GO:0004842 ubiquitin-protein ligase activity	1
								GO:0046395 carboxylic acid catabolic process	6			GO:0004806 triglyceride lipase activity	1
								GO:0046365 monosaccharide catabolic process	6			GO:0004747 ribokinase activity	1
								GO:0045229 external encapsulating structure organization	6			GO:0004715 non-membrane spanning protein tyrosine kinase activity	1
								GO:0044712 single-organism catabolic process	6			GO:0004650 polygalacturonase activity	1
								GO:0044282 small molecule catabolic process	6			GO:0004629 phospholipase C activity	1
								GO:0043933 macromolecular complex subunit organization	6			GO:0004620 phospholipase activity	1
								GO:0034976 response to endoplasmic reticulum stress	6			GO:0004611 phosphoenolpyruvate carboxykinase activity	1
								GO:0034285 response to disaccharide stimulus	6			GO:0004555 alpha,alpha-trehalase activity	1
								GO:0034284 response to monosaccharide stimulus	6			GO:0004396 hexokinase activity	1
								GO:0019748 secondary metabolic process	6			GO:0004351 glutamate decarboxylase activity	1
								GO:0019320 hexose catabolic process	6			GO:0004091 carboxylesterase activity	1
								GO:0016054 organic acid catabolic process	6			GO:0004066 asparagine synthase (glutamine-hydrolyzing) activity	1
								GO:0010467 gene expression	6			GO:0003973 (S)-2-hydroxy-acid oxidase activity	1
								GO:0010038 response to metal ion	6			GO:0003968 RNA-directed RNA polymerase activity	1
								GO:0009862 systemic acquired resistance, salicylic acid mediated signaling pathway	6			GO:0003962 cystathionine gamma-synthase activity	1
								GO:0009750 response to fructose stimulus	6			GO:0003840 gamma-glutamyltransferase activity	1
								GO:0009746 response to hexose stimulus	6			GO:0003779 actin binding	1
								GO:0009744 response to sucrose stimulus	6
								GO:0009409 response to cold	6
								GO:0008652 cellular amino acid biosynthetic process	6
								GO:0007243 intracellular protein kinase cascade	6
								GO:0006979 response to oxidative stress	6
								GO:0006007 glucose catabolic process	6
								GO:0005976 polysaccharide metabolic process	6
								GO:0000165 MAPK cascade	6
								GO:2000377 regulation of reactive oxygen species metabolic process	5
								GO:1901607 alpha-amino acid biosynthetic process	5
								GO:0097305 response to alcohol	5
								GO:0090407 organophosphate biosynthetic process	5
								GO:0090304 nucleic acid metabolic process	5
								GO:0072524 pyridine-containing compound metabolic process	5
								GO:0072511 divalent inorganic cation transport	5
								GO:0071496 cellular response to external stimulus	5
								GO:0070838 divalent metal ion transport	5
								GO:0070271 protein complex biogenesis	5
								GO:0065003 macromolecular complex assembly	5
								GO:0061025 membrane fusion	5
								GO:0060548 negative regulation of cell death	5
								GO:0055082 cellular chemical homeostasis	5
								GO:0055080 cation homeostasis	5
								GO:0051246 regulation of protein metabolic process	5
								GO:0051186 cofactor metabolic process	5
								GO:0050801 ion homeostasis	5
								GO:0048878 chemical homeostasis	5
								GO:0048193 Golgi vesicle transport	5
								GO:0046686 response to cadmium ion	5
								GO:0046496 nicotinamide nucleotide metabolic process	5
								GO:0044264 cellular polysaccharide metabolic process	5
								GO:0043632 modification-dependent macromolecule catabolic process	5
								GO:0043069 negative regulation of programmed cell death	5
								GO:0042592 homeostatic process	5
								GO:0042545 cell wall modification	5
								GO:0042537 benzene-containing compound metabolic process	5
								GO:0035966 response to topologically incorrect protein	5
								GO:0034654 nucleobase-containing compound biosynthetic process	5
								GO:0033993 response to lipid	5
								GO:0032268 regulation of cellular protein metabolic process	5
								GO:0031669 cellular response to nutrient levels	5
								GO:0031668 cellular response to extracellular stimulus	5
								GO:0031667 response to nutrient levels	5
								GO:0030003 cellular cation homeostasis	5
								GO:0019941 modification-dependent protein catabolic process	5
								GO:0019725 cellular homeostasis	5
								GO:0019362 pyridine nucleotide metabolic process	5
								GO:0016051 carbohydrate biosynthetic process	5
								GO:0010310 regulation of hydrogen peroxide metabolic process	5
								GO:0010154 fruit development	5
								GO:0009991 response to extracellular stimulus	5
								GO:0009737 response to abscisic acid stimulus	5
								GO:0009723 response to ethylene stimulus	5
								GO:0009697 salicylic acid biosynthetic process	5
								GO:0009696 salicylic acid metabolic process	5
								GO:0009664 plant-type cell wall organization	5
								GO:0009308 amine metabolic process	5
								GO:0008610 lipid biosynthetic process	5
								GO:0007169 transmembrane receptor protein tyrosine kinase signaling pathway	5
								GO:0007167 enzyme linked receptor protein signaling pathway	5
								GO:0007166 cell surface receptor signaling pathway	5
								GO:0006944 cellular membrane fusion	5
								GO:0006873 cellular ion homeostasis	5
								GO:0006740 NADPH regeneration	5
								GO:0006739 NADP metabolic process	5
								GO:0006733 oxidoreduction coenzyme metabolic process	5
								GO:0006732 coenzyme metabolic process	5
								GO:0006720 isoprenoid metabolic process	5
								GO:0006511 ubiquitin-dependent protein catabolic process	5
								GO:0006461 protein complex assembly	5
								GO:0006098 pentose-phosphate shunt	5
								GO:1901659 glycosyl compound biosynthetic process	4
								GO:1901657 glycosyl compound metabolic process	4
								GO:1901361 organic cyclic compound catabolic process	4
								GO:1901293 nucleoside phosphate biosynthetic process	4
								GO:0070647 protein modification by small protein conjugation or removal	4
								GO:0051174 regulation of phosphorus metabolic process	4
								GO:0048518 positive regulation of biological process	4
								GO:0048507 meristem development	4
								GO:0048468 cell development	4
								GO:0048364 root development	4
								GO:0048316 seed development	4
								GO:0046942 carboxylic acid transport	4
								GO:0045333 cellular respiration	4
								GO:0044042 glucan metabolic process	4
								GO:0044036 cell wall macromolecule metabolic process	4
								GO:0042594 response to starvation	4
								GO:0042445 hormone metabolic process	4
								GO:0035967 cellular response to topologically incorrect protein	4
								GO:0035304 regulation of protein dephosphorylation	4
								GO:0035303 regulation of dephosphorylation	4
								GO:0034620 cellular response to unfolded protein	4
								GO:0032446 protein modification by small protein conjugation	4
								GO:0032259 methylation	4
								GO:0031399 regulation of protein modification process	4
								GO:0030968 endoplasmic reticulum unfolded protein response	4
								GO:0030154 cell differentiation	4
								GO:0022622 root system development	4
								GO:0021700 developmental maturation	4
								GO:0019439 aromatic compound catabolic process	4
								GO:0019220 regulation of phosphate metabolic process	4
								GO:0016070 RNA metabolic process	4
								GO:0015980 energy derivation by oxidation of organic compounds	4
								GO:0015849 organic acid transport	4
								GO:0015711 organic anion transport	4
								GO:0015698 inorganic anion transport	4
								GO:0010817 regulation of hormone levels	4
								GO:0010498 proteasomal protein catabolic process	4
								GO:0010015 root morphogenesis	4
								GO:0009827 plant-type cell wall modification	4
								GO:0009694 jasmonic acid metabolic process	4
								GO:0009642 response to light intensity	4
								GO:0009408 response to heat	4
								GO:0009267 cellular response to starvation	4
								GO:0009165 nucleotide biosynthetic process	4
								GO:0009063 cellular amino acid catabolic process	4
								GO:0008299 isoprenoid biosynthetic process	4
								GO:0007568 aging	4
								GO:0006986 response to unfolded protein	4
								GO:0006984 ER-nucleus signaling pathway	4
								GO:0006865 amino acid transport	4
								GO:0006790 sulfur compound metabolic process	4
								GO:0006721 terpenoid metabolic process	4
								GO:0006412 translation	4
								GO:0006073 cellular glucan metabolic process	4
								GO:0000041 transition metal ion transport	4
								GO:0097306 cellular response to alcohol	3
								GO:0071396 cellular response to lipid	3
								GO:0071215 cellular response to abscisic acid stimulus	3
								GO:0065009 regulation of molecular function	3
								GO:0048765 root hair cell differentiation	3
								GO:0048764 trichoblast maturation	3
								GO:0048646 anatomical structure formation involved in morphogenesis	3
								GO:0048609 multicellular organismal reproductive process	3
								GO:0048522 positive regulation of cellular process	3
								GO:0048469 cell maturation	3
								GO:0046700 heterocycle catabolic process	3
								GO:0046390 ribose phosphate biosynthetic process	3
								GO:0044702 single organism reproductive process	3
								GO:0044272 sulfur compound biosynthetic process	3
								GO:0044270 cellular nitrogen compound catabolic process	3
								GO:0044242 cellular lipid catabolic process	3
								GO:0044106 cellular amine metabolic process	3
								GO:0043623 cellular protein complex assembly	3
								GO:0043414 macromolecule methylation	3
								GO:0042546 cell wall biogenesis	3
								GO:0042446 hormone biosynthetic process	3
								GO:0042402 cellular biogenic amine catabolic process	3
								GO:0042254 ribosome biogenesis	3
								GO:0040007 growth	3
								GO:0034754 cellular hormone metabolic process	3
								GO:0034637 cellular carbohydrate biosynthetic process	3
								GO:0034622 cellular macromolecular complex assembly	3
								GO:0033692 cellular polysaccharide biosynthetic process	3
								GO:0032879 regulation of localization	3
								GO:0032504 multicellular organism reproduction	3
								GO:0031328 positive regulation of cellular biosynthetic process	3
								GO:0031325 positive regulation of cellular metabolic process	3
								GO:0030029 actin filament-based process	3
								GO:0022613 ribonucleoprotein complex biogenesis	3
								GO:0022611 dormancy process	3
								GO:0019693 ribose phosphate metabolic process	3
								GO:0019321 pentose metabolic process	3
								GO:0016567 protein ubiquitination	3
								GO:0016482 cytoplasmic transport	3
								GO:0016114 terpenoid biosynthetic process	3
								GO:0016049 cell growth	3
								GO:0016042 lipid catabolic process	3
								GO:0015979 photosynthesis	3
								GO:0015706 nitrate transport	3
								GO:0015672 monovalent inorganic cation transport	3
								GO:0010431 seed maturation	3
								GO:0010383 cell wall polysaccharide metabolic process	3
								GO:0010243 response to organic nitrogen	3
								GO:0010200 response to chitin	3
								GO:0010167 response to nitrate	3
								GO:0010162 seed dormancy process	3
								GO:0010054 trichoblast differentiation	3
								GO:0010053 root epidermal cell differentiation	3
								GO:0009913 epidermal cell differentiation	3
								GO:0009893 positive regulation of metabolic process	3
								GO:0009891 positive regulation of biosynthetic process	3
								GO:0009887 organ morphogenesis	3
								GO:0009851 auxin biosynthetic process	3
								GO:0009850 auxin metabolic process	3
								GO:0009749 response to glucose stimulus	3
								GO:0009738 abscisic acid mediated signaling pathway	3
								GO:0009733 response to auxin stimulus	3
								GO:0009698 phenylpropanoid metabolic process	3
								GO:0009695 jasmonic acid biosynthetic process	3
								GO:0009611 response to wounding	3
								GO:0009415 response to water stimulus	3
								GO:0009414 response to water deprivation	3
								GO:0009407 toxin catabolic process	3
								GO:0009404 toxin metabolic process	3
								GO:0009310 amine catabolic process	3
								GO:0009260 ribonucleotide biosynthetic process	3
								GO:0009259 ribonucleotide metabolic process	3
								GO:0009060 aerobic respiration	3
								GO:0008544 epidermis development	3
								GO:0007010 cytoskeleton organization	3
								GO:0006972 hyperosmotic response	3
								GO:0006888 ER to Golgi vesicle-mediated transport	3
								GO:0006631 fatty acid metabolic process	3
								GO:0006576 cellular biogenic amine metabolic process	3
								GO:0006099 tricarboxylic acid cycle	3
								GO:0006081 cellular aldehyde metabolic process	3
								GO:0000302 response to reactive oxygen species	3
								GO:0000271 polysaccharide biosynthetic process	3
								GO:2000762 regulation of phenylpropanoid metabolic process	2
								GO:2000241 regulation of reproductive process	2
								GO:2000026 regulation of multicellular organismal development	2
								GO:1901606 alpha-amino acid catabolic process	2
								GO:1900674 olefin biosynthetic process	2
								GO:1900673 olefin metabolic process	2
								GO:1900376 regulation of secondary metabolite biosynthetic process	2
								GO:0080167 response to karrikin	2
								GO:0072522 purine-containing compound biosynthetic process	2
								GO:0072521 purine-containing compound metabolic process	2
								GO:0072507 divalent inorganic cation homeostasis	2
								GO:0072503 cellular divalent inorganic cation homeostasis	2
								GO:0072329 monocarboxylic acid catabolic process	2
								GO:0071369 cellular response to ethylene stimulus	2
								GO:0070085 glycosylation	2
								GO:0060560 developmental growth involved in morphogenesis	2
								GO:0055069 zinc ion homeostasis	2
								GO:0051640 organelle localization	2
								GO:0051606 detection of stimulus	2
								GO:0051276 chromosome organization	2
								GO:0051273 beta-glucan metabolic process	2
								GO:0051254 positive regulation of RNA metabolic process	2
								GO:0051239 regulation of multicellular organismal process	2
								GO:0051173 positive regulation of nitrogen compound metabolic process	2
								GO:0051169 nuclear transport	2
								GO:0051049 regulation of transport	2
								GO:0050793 regulation of developmental process	2
								GO:0050790 regulation of catalytic activity	2
								GO:0048827 phyllome development	2
								GO:0048767 root hair elongation	2
								GO:0048645 organ formation	2
								GO:0048610 cellular process involved in reproduction	2
								GO:0048589 developmental growth	2
								GO:0048588 developmental cell growth	2
								GO:0048580 regulation of post-embryonic development	2
								GO:0048569 post-embryonic organ development	2
								GO:0048563 post-embryonic organ morphogenesis	2
								GO:0048532 anatomical structure arrangement	2
								GO:0048449 floral organ formation	2
								GO:0048444 floral organ morphogenesis	2
								GO:0048438 floral whorl development	2
								GO:0048437 floral organ development	2
								GO:0048367 shoot system development	2
								GO:0048366 leaf development	2
								GO:0048229 gametophyte development	2
								GO:0046903 secretion	2
								GO:0046685 response to arsenic-containing substance	2
								GO:0046487 glyoxylate metabolic process	2
								GO:0046364 monosaccharide biosynthetic process	2
								GO:0046218 indolalkylamine catabolic process	2
								GO:0046148 pigment biosynthetic process	2
								GO:0046129 purine ribonucleoside biosynthetic process	2
								GO:0046128 purine ribonucleoside metabolic process	2
								GO:0046034 ATP metabolic process	2
								GO:0045935 positive regulation of nucleobase-containing compound metabolic process	2
								GO:0045893 positive regulation of transcription, DNA-dependent	2
								GO:0045491 xylan metabolic process	2
								GO:0044550 secondary metabolite biosynthetic process	2
								GO:0044277 cell wall disassembly	2
								GO:0043900 regulation of multi-organism process	2
								GO:0043603 cellular amide metabolic process	2
								GO:0043455 regulation of secondary metabolic process	2
								GO:0043450 alkene biosynthetic process	2
								GO:0043449 cellular alkene metabolic process	2
								GO:0043413 macromolecule glycosylation	2
								GO:0043269 regulation of ion transport	2
								GO:0043161 proteasomal ubiquitin-dependent protein catabolic process	2
								GO:0042542 response to hydrogen peroxide	2
								GO:0042538 hyperosmotic salinity response	2
								GO:0042455 ribonucleoside biosynthetic process	2
								GO:0042451 purine nucleoside biosynthetic process	2
								GO:0042440 pigment metabolic process	2
								GO:0042436 indole-containing compound catabolic process	2
								GO:0042435 indole-containing compound biosynthetic process	2
								GO:0042430 indole-containing compound metabolic process	2
								GO:0042278 purine nucleoside metabolic process	2
								GO:0042044 fluid transport	2
								GO:0034660 ncRNA metabolic process	2
								GO:0034470 ncRNA processing	2
								GO:0034440 lipid oxidation	2
								GO:0033365 protein localization to organelle	2
								GO:0032989 cellular component morphogenesis	2
								GO:0032940 secretion by cell	2
								GO:0030258 lipid modification	2
								GO:0030243 cellulose metabolic process	2
								GO:0030036 actin cytoskeleton organization	2
								GO:0022900 electron transport chain	2
								GO:0022411 cellular component disassembly	2
								GO:0019761 glucosinolate biosynthetic process	2
								GO:0019760 glucosinolate metabolic process	2
								GO:0019758 glycosinolate biosynthetic process	2
								GO:0019757 glycosinolate metabolic process	2
								GO:0019395 fatty acid oxidation	2
								GO:0019319 hexose biosynthetic process	2
								GO:0019252 starch biosynthetic process	2
								GO:0016570 histone modification	2
								GO:0016569 covalent chromatin modification	2
								GO:0016568 chromatin modification	2
								GO:0016144 S-glycoside biosynthetic process	2
								GO:0016143 S-glycoside metabolic process	2
								GO:0016101 diterpenoid metabolic process	2
								GO:0016072 rRNA metabolic process	2
								GO:0016045 detection of bacterium	2
								GO:0015992 proton transport	2
								GO:0015931 nucleobase-containing compound transport	2
								GO:0010628 positive regulation of gene expression	2
								GO:0010604 positive regulation of macromolecule metabolic process	2
								GO:0010583 response to cyclopentenone	2
								GO:0010566 regulation of ketone biosynthetic process	2
								GO:0010565 regulation of cellular ketone metabolic process	2
								GO:0010557 positive regulation of macromolecule biosynthetic process	2
								GO:0010410 hemicellulose metabolic process	2
								GO:0010106 cellular response to iron ion starvation	2
								GO:0010089 xylem development	2
								GO:0010087 phloem or xylem histogenesis	2
								GO:0009962 regulation of flavonoid biosynthetic process	2
								GO:0009933 meristem structural organization	2
								GO:0009909 regulation of flower development	2
								GO:0009908 flower development	2
								GO:0009886 post-embryonic morphogenesis	2
								GO:0009873 ethylene mediated signaling pathway	2
								GO:0009838 abscission	2
								GO:0009832 plant-type cell wall biogenesis	2
								GO:0009830 cell wall modification involved in abscission	2
								GO:0009693 ethylene biosynthetic process	2
								GO:0009692 ethylene metabolic process	2
								GO:0009684 indoleacetic acid biosynthetic process	2
								GO:0009683 indoleacetic acid metabolic process	2
								GO:0009646 response to absence of light	2
								GO:0009644 response to high light intensity	2
								GO:0009639 response to red or far red light	2
								GO:0009625 response to insect	2
								GO:0009595 detection of biotic stimulus	2
								GO:0009581 detection of external stimulus	2
								GO:0009555 pollen development	2
								GO:0009451 RNA modification	2
								GO:0009411 response to UV	2
								GO:0009311 oligosaccharide metabolic process	2
								GO:0009250 glucan biosynthetic process	2
								GO:0009206 purine ribonucleoside triphosphate biosynthetic process	2
								GO:0009205 purine ribonucleoside triphosphate metabolic process	2
								GO:0009201 ribonucleoside triphosphate biosynthetic process	2
								GO:0009199 ribonucleoside triphosphate metabolic process	2
								GO:0009163 nucleoside biosynthetic process	2
								GO:0009152 purine ribonucleotide biosynthetic process	2
								GO:0009150 purine ribonucleotide metabolic process	2
								GO:0009145 purine nucleoside triphosphate biosynthetic process	2
								GO:0009144 purine nucleoside triphosphate metabolic process	2
								GO:0009142 nucleoside triphosphate biosynthetic process	2
								GO:0009141 nucleoside triphosphate metabolic process	2
								GO:0009119 ribonucleoside metabolic process	2
								GO:0009116 nucleoside metabolic process	2
								GO:0009101 glycoprotein biosynthetic process	2
								GO:0009100 glycoprotein metabolic process	2
								GO:0009074 aromatic amino acid family catabolic process	2
								GO:0009072 aromatic amino acid family metabolic process	2
								GO:0009070 serine family amino acid biosynthetic process	2
								GO:0009069 serine family amino acid metabolic process	2
								GO:0009067 aspartate family amino acid biosynthetic process	2
								GO:0009066 aspartate family amino acid metabolic process	2
								GO:0009062 fatty acid catabolic process	2
								GO:0009051 pentose-phosphate shunt, oxidative branch	2
								GO:0007389 pattern specification process	2
								GO:0007049 cell cycle	2
								GO:0007030 Golgi organization	2
								GO:0006913 nucleocytoplasmic transport	2
								GO:0006882 cellular zinc ion homeostasis	2
								GO:0006833 water transport	2
								GO:0006826 iron ion transport	2
								GO:0006818 hydrogen transport	2
								GO:0006816 calcium ion transport	2
								GO:0006754 ATP biosynthetic process	2
								GO:0006644 phospholipid metabolic process	2
								GO:0006635 fatty acid beta-oxidation	2
								GO:0006586 indolalkylamine metabolic process	2
								GO:0006575 cellular modified amino acid metabolic process	2
								GO:0006569 tryptophan catabolic process	2
								GO:0006568 tryptophan metabolic process	2
								GO:0006487 protein N-linked glycosylation	2
								GO:0006486 protein glycosylation	2
								GO:0006457 protein folding	2
								GO:0006396 RNA processing	2
								GO:0006364 rRNA processing	2
								GO:0006325 chromatin organization	2
								GO:0006164 purine nucleotide biosynthetic process	2
								GO:0006163 purine nucleotide metabolic process	2
								GO:0006097 glyoxylate cycle	2
								GO:0006094 gluconeogenesis	2
								GO:0005984 disaccharide metabolic process	2
								GO:0005982 starch metabolic process	2
								GO:0003002 regionalization	2
								GO:0002237 response to molecule of bacterial origin	2
								GO:0001510 RNA methylation	2
								GO:0000902 cell morphogenesis	2
								GO:0000160 phosphorelay signal transduction system	2
								GO:0000097 sulfur amino acid biosynthetic process	2
								GO:0000096 sulfur amino acid metabolic process	2
								GO:2000113 negative regulation of cellular macromolecule biosynthetic process	1
								GO:1901658 glycosyl compound catabolic process	1
								GO:1901615 organic hydroxy compound metabolic process	1
								GO:1901292 nucleoside phosphate catabolic process	1
								GO:1901136 carbohydrate derivative catabolic process	1
								GO:1900378 positive regulation of secondary metabolite biosynthetic process	1
								GO:0090502 RNA phosphodiester bond hydrolysis, endonucleolytic	1
								GO:0090501 RNA phosphodiester bond hydrolysis	1
								GO:0090351 seedling development	1
								GO:0090305 nucleic acid phosphodiester bond hydrolysis	1
								GO:0090150 establishment of protein localization to membrane	1
								GO:0090002 establishment of protein localization to plasma membrane	1
								GO:0080129 proteasome core complex assembly	1
								GO:0080027 response to herbivore	1
								GO:0072666 establishment of protein localization to vacuole	1
								GO:0072665 protein localization to vacuole	1
								GO:0072661 protein targeting to plasma membrane	1
								GO:0072659 protein localization to plasma membrane	1
								GO:0072657 protein localization to membrane	1
								GO:0072594 establishment of protein localization to organelle	1
								GO:0072593 reactive oxygen species metabolic process	1
								GO:0072528 pyrimidine-containing compound biosynthetic process	1
								GO:0072527 pyrimidine-containing compound metabolic process	1
								GO:0072523 purine-containing compound catabolic process	1
								GO:0071695 anatomical structure maturation	1
								GO:0071472 cellular response to salt stress	1
								GO:0071470 cellular response to osmotic stress	1
								GO:0071466 cellular response to xenobiotic stimulus	1
								GO:0071322 cellular response to carbohydrate stimulus	1
								GO:0071214 cellular response to abiotic stimulus	1
								GO:0070592 cell wall polysaccharide biosynthetic process	1
								GO:0070589 cellular component macromolecule biosynthetic process	1
								GO:0070072 vacuolar proton-transporting V-type ATPase complex assembly	1
								GO:0070071 proton-transporting two-sector ATPase complex assembly	1
								GO:0070070 proton-transporting V-type ATPase complex assembly	1
								GO:0060151 peroxisome localization	1
								GO:0055085 transmembrane transport	1
								GO:0052546 cell wall pectin metabolic process	1
								GO:0052545 callose localization	1
								GO:0052543 callose deposition in cell wall	1
								GO:0052541 plant-type cell wall cellulose metabolic process	1
								GO:0052386 cell wall thickening	1
								GO:0051788 response to misfolded protein	1
								GO:0051667 establishment of plastid localization	1
								GO:0051656 establishment of organelle localization	1
								GO:0051651 maintenance of location in cell	1
								GO:0051646 mitochondrion localization	1
								GO:0051645 Golgi localization	1
								GO:0051644 plastid localization	1
								GO:0051567 histone H3-K9 methylation	1
								GO:0051321 meiotic cell cycle	1
								GO:0051301 cell division	1
								GO:0051262 protein tetramerization	1
								GO:0051259 protein oligomerization	1
								GO:0051253 negative regulation of RNA metabolic process	1
								GO:0051238 sequestering of metal ion	1
								GO:0051236 establishment of RNA localization	1
								GO:0051235 maintenance of location	1
								GO:0051188 cofactor biosynthetic process	1
								GO:0051172 negative regulation of nitrogen compound metabolic process	1
								GO:0051170 nuclear import	1
								GO:0051168 nuclear export	1
								GO:0051093 negative regulation of developmental process	1
								GO:0051028 mRNA transport	1
								GO:0051017 actin filament bundle assembly	1
								GO:0051014 actin filament severing	1
								GO:0050826 response to freezing	1
								GO:0050778 positive regulation of immune response	1
								GO:0050691 regulation of defense response to virus by host	1
								GO:0050688 regulation of defense response to virus	1
								GO:0050665 hydrogen peroxide biosynthetic process	1
								GO:0050658 RNA transport	1
								GO:0050657 nucleic acid transport	1
								GO:0048868 pollen tube development	1
								GO:0048864 stem cell development	1
								GO:0048863 stem cell differentiation	1
								GO:0048584 positive regulation of response to stimulus	1
								GO:0048511 rhythmic process	1
								GO:0048467 gynoecium development	1
								GO:0048465 corolla development	1
								GO:0048464 flower calyx development	1
								GO:0048453 sepal formation	1
								GO:0048451 petal formation	1
								GO:0048447 sepal morphogenesis	1
								GO:0048446 petal morphogenesis	1
								GO:0048442 sepal development	1
								GO:0048441 petal development	1
								GO:0048440 carpel development	1
								GO:0048285 organelle fission	1
								GO:0048278 vesicle docking	1
								GO:0048236 plant-type spore development	1
								GO:0046777 protein autophosphorylation	1
								GO:0046688 response to copper ion	1
								GO:0046490 isopentenyl diphosphate metabolic process	1
								GO:0046434 organophosphate catabolic process	1
								GO:0046352 disaccharide catabolic process	1
								GO:0046283 anthocyanin-containing compound metabolic process	1
								GO:0046274 lignin catabolic process	1
								GO:0046271 phenylpropanoid catabolic process	1
								GO:0046130 purine ribonucleoside catabolic process	1
								GO:0045934 negative regulation of nucleobase-containing compound metabolic process	1
								GO:0045892 negative regulation of transcription, DNA-dependent	1
								GO:0045814 negative regulation of gene expression, epigenetic	1
								GO:0045730 respiratory burst	1
								GO:0045596 negative regulation of cell differentiation	1
								GO:0045595 regulation of cell differentiation	1
								GO:0045492 xylan biosynthetic process	1
								GO:0045488 pectin metabolic process	1
								GO:0045338 farnesyl diphosphate metabolic process	1
								GO:0045089 positive regulation of innate immune response	1
								GO:0044744 protein targeting to nucleus	1
								GO:0044706 multi-multicellular organism process	1
								GO:0044703 multi-organism reproductive process	1
								GO:0044275 cellular carbohydrate catabolic process	1
								GO:0044273 sulfur compound catabolic process	1
								GO:0044093 positive regulation of molecular function	1
								GO:0044092 negative regulation of molecular function	1
								GO:0044070 regulation of anion transport	1
								GO:0044038 cell wall macromolecule biosynthetic process	1
								GO:0043648 dicarboxylic acid metabolic process	1
								GO:0043617 cellular response to sucrose starvation	1
								GO:0043604 amide biosynthetic process	1
								GO:0043562 cellular response to nitrogen levels	1
								GO:0043248 proteasome assembly	1
								GO:0043181 vacuolar sequestering	1
								GO:0043171 peptide catabolic process	1
								GO:0043090 amino acid import	1
								GO:0043086 negative regulation of catalytic activity	1
								GO:0043085 positive regulation of catalytic activity	1
								GO:0042787 protein ubiquitination involved in ubiquitin-dependent protein catabolic process	1
								GO:0042743 hydrogen peroxide metabolic process	1
								GO:0042454 ribonucleoside catabolic process	1
								GO:0042447 hormone catabolic process	1
								GO:0042398 cellular modified amino acid biosynthetic process	1
								GO:0042219 cellular modified amino acid catabolic process	1
								GO:0042218 1-aminocyclopropane-1-carboxylate biosynthetic process	1
								GO:0042181 ketone biosynthetic process	1
								GO:0042180 cellular ketone metabolic process	1
								GO:0040029 regulation of gene expression, epigenetic	1
								GO:0035295 tube development	1
								GO:0034968 histone lysine methylation	1
								GO:0034765 regulation of ion transmembrane transport	1
								GO:0034762 regulation of transmembrane transport	1
								GO:0034655 nucleobase-containing compound catabolic process	1
								GO:0034504 protein localization to nucleus	1
								GO:0034220 ion transmembrane transport	1
								GO:0034050 host programmed cell death induced by symbiont	1
								GO:0033205 cell cycle cytokinesis	1
								GO:0033037 polysaccharide localization	1
								GO:0033014 tetrapyrrole biosynthetic process	1
								GO:0033013 tetrapyrrole metabolic process	1
								GO:0032880 regulation of protein localization	1
								GO:0032774 RNA biosynthetic process	1
								GO:0032506 cytokinetic process	1
								GO:0032412 regulation of ion transmembrane transporter activity	1
								GO:0032409 regulation of transporter activity	1
								GO:0032119 sequestering of zinc ion	1
								GO:0031349 positive regulation of defense response	1
								GO:0031327 negative regulation of cellular biosynthetic process	1
								GO:0031324 negative regulation of cellular metabolic process	1
								GO:0030433 ER-associated protein catabolic process	1
								GO:0030048 actin filament-based movement	1
								GO:0022898 regulation of transmembrane transporter activity	1
								GO:0022406 membrane docking	1
								GO:0022403 cell cycle phase	1
								GO:0022402 cell cycle process	1
								GO:0019932 second-messenger-mediated signaling	1
								GO:0019915 lipid storage	1
								GO:0019827 stem cell maintenance	1
								GO:0019751 polyol metabolic process	1
								GO:0019722 calcium-mediated signaling	1
								GO:0019684 photosynthesis, light reaction	1
								GO:0019682 glyceraldehyde-3-phosphate metabolic process	1
								GO:0019400 alditol metabolic process	1
								GO:0019344 cysteine biosynthetic process	1
								GO:0019288 isopentenyl diphosphate biosynthetic process, mevalonate-independent pathway	1
								GO:0018871 1-aminocyclopropane-1-carboxylate metabolic process	1
								GO:0017038 protein import	1
								GO:0016925 protein sumoylation	1
								GO:0016571 histone methylation	1
								GO:0016458 gene silencing	1
								GO:0016265 death	1
								GO:0016117 carotenoid biosynthetic process	1
								GO:0016116 carotenoid metabolic process	1
								GO:0016109 tetraterpenoid biosynthetic process	1
								GO:0016108 tetraterpenoid metabolic process	1
								GO:0016106 sesquiterpenoid biosynthetic process	1
								GO:0016102 diterpenoid biosynthetic process	1
								GO:0016036 cellular response to phosphate starvation	1
								GO:0015995 chlorophyll biosynthetic process	1
								GO:0015994 chlorophyll metabolic process	1
								GO:0015991 ATP hydrolysis coupled proton transport	1
								GO:0015988 energy coupled proton transmembrane transport, against electrochemical gradient	1
								GO:0015986 ATP synthesis coupled proton transport	1
								GO:0015985 energy coupled proton transport, down electrochemical gradient	1
								GO:0015977 carbon fixation	1
								GO:0015802 basic amino acid transport	1
								GO:0015748 organophosphate ester transport	1
								GO:0015696 ammonium transport	1
								GO:0012501 programmed cell death	1
								GO:0010876 lipid localization	1
								GO:0010629 negative regulation of gene expression	1
								GO:0010608 posttranscriptional regulation of gene expression	1
								GO:0010605 negative regulation of macromolecule metabolic process	1
								GO:0010558 negative regulation of macromolecule biosynthetic process	1
								GO:0010413 glucuronoxylan metabolic process	1
								GO:0010393 galacturonan metabolic process	1
								GO:0010359 regulation of anion channel activity	1
								GO:0010286 heat acclimation	1
								GO:0010260 organ senescence	1
								GO:0010228 vegetative to reproductive phase transition of meristem	1
								GO:0010224 response to UV-B	1
								GO:0010218 response to far red light	1
								GO:0010214 seed coat development	1
								GO:0010207 photosystem II assembly	1
								GO:0010204 defense response signaling pathway, resistance gene-independent	1
								GO:0010182 sugar mediated signaling pathway	1
								GO:0010150 leaf senescence	1
								GO:0010119 regulation of stomatal movement	1
								GO:0010118 stomatal movement	1
								GO:0010114 response to red light	1
								GO:0010093 specification of floral organ identity	1
								GO:0010092 specification of organ identity	1
								GO:0010074 maintenance of meristem identity	1
								GO:0010073 meristem maintenance	1
								GO:0010048 vernalization response	1
								GO:0010027 thylakoid membrane organization	1
								GO:0010016 shoot system morphogenesis	1
								GO:0010014 meristem initiation	1
								GO:0009965 leaf morphogenesis	1
								GO:0009963 positive regulation of flavonoid biosynthetic process	1
								GO:0009955 adaxial/abaxial pattern specification	1
								GO:0009920 cell plate formation involved in plant-type cell wall biogenesis	1
								GO:0009902 chloroplast relocation	1
								GO:0009892 negative regulation of metabolic process	1
								GO:0009890 negative regulation of biosynthetic process	1
								GO:0009856 pollination	1
								GO:0009845 seed germination	1
								GO:0009835 fruit ripening	1
								GO:0009823 cytokinin catabolic process	1
								GO:0009816 defense response to bacterium, incompatible interaction	1
								GO:0009813 flavonoid biosynthetic process	1
								GO:0009812 flavonoid metabolic process	1
								GO:0009808 lignin metabolic process	1
								GO:0009793 embryo development ending in seed dormancy	1
								GO:0009790 embryo development	1
								GO:0009773 photosynthetic electron transport in photosystem I	1
								GO:0009767 photosynthetic electron transport chain	1
								GO:0009756 carbohydrate mediated signaling	1
								GO:0009735 response to cytokinin stimulus	1
								GO:0009718 anthocyanin-containing compound biosynthetic process	1
								GO:0009699 phenylpropanoid biosynthetic process	1
								GO:0009690 cytokinin metabolic process	1
								GO:0009685 gibberellin metabolic process	1
								GO:0009668 plastid membrane organization	1
								GO:0009658 chloroplast organization	1
								GO:0009657 plastid organization	1
								GO:0009640 photomorphogenesis	1
								GO:0009637 response to blue light	1
								GO:0009626 plant-type hypersensitive response	1
								GO:0009624 response to nematode	1
								GO:0009612 response to mechanical stimulus	1
								GO:0009610 response to symbiotic fungus	1
								GO:0009608 response to symbiont	1
								GO:0009556 microsporogenesis	1
								GO:0009410 response to xenobiotic stimulus	1
								GO:0009313 oligosaccharide catabolic process	1
								GO:0009309 amine biosynthetic process	1
								GO:0009306 protein secretion	1
								GO:0009269 response to desiccation	1
								GO:0009261 ribonucleotide catabolic process	1
								GO:0009240 isopentenyl diphosphate biosynthetic process	1
								GO:0009220 pyrimidine ribonucleotide biosynthetic process	1
								GO:0009218 pyrimidine ribonucleotide metabolic process	1
								GO:0009207 purine ribonucleoside triphosphate catabolic process	1
								GO:0009203 ribonucleoside triphosphate catabolic process	1
								GO:0009166 nucleotide catabolic process	1
								GO:0009164 nucleoside catabolic process	1
								GO:0009154 purine ribonucleotide catabolic process	1
								GO:0009146 purine nucleoside triphosphate catabolic process	1
								GO:0009143 nucleoside triphosphate catabolic process	1
								GO:0009086 methionine biosynthetic process	1
								GO:0009064 glutamine family amino acid metabolic process	1
								GO:0008654 phospholipid biosynthetic process	1
								GO:0008283 cell proliferation	1
								GO:0008219 cell death	1
								GO:0008213 protein alkylation	1
								GO:0007623 circadian rhythm	1
								GO:0007067 mitosis	1
								GO:0007034 vacuolar transport	1
								GO:0007033 vacuole organization	1
								GO:0007015 actin filament organization	1
								GO:0007009 plasma membrane organization	1
								GO:0006995 cellular response to nitrogen starvation	1
								GO:0006974 response to DNA damage stimulus	1
								GO:0006928 cellular component movement	1
								GO:0006914 autophagy	1
								GO:0006904 vesicle docking involved in exocytosis	1
								GO:0006897 endocytosis	1
								GO:0006887 exocytosis	1
								GO:0006862 nucleotide transport	1
								GO:0006805 xenobiotic metabolic process	1
								GO:0006779 porphyrin-containing compound biosynthetic process	1
								GO:0006778 porphyrin-containing compound metabolic process	1
								GO:0006751 glutathione catabolic process	1
								GO:0006749 glutathione metabolic process	1
								GO:0006730 one-carbon metabolic process	1
								GO:0006714 sesquiterpenoid metabolic process	1
								GO:0006633 fatty acid biosynthetic process	1
								GO:0006623 protein targeting to vacuole	1
								GO:0006606 protein import into nucleus	1
								GO:0006598 polyamine catabolic process	1
								GO:0006595 polyamine metabolic process	1
								GO:0006564 L-serine biosynthetic process	1
								GO:0006563 L-serine metabolic process	1
								GO:0006555 methionine metabolic process	1
								GO:0006536 glutamate metabolic process	1
								GO:0006534 cysteine metabolic process	1
								GO:0006529 asparagine biosynthetic process	1
								GO:0006528 asparagine metabolic process	1
								GO:0006518 peptide metabolic process	1
								GO:0006479 protein methylation	1
								GO:0006417 regulation of translation	1
								GO:0006406 mRNA export from nucleus	1
								GO:0006405 RNA export from nucleus	1
								GO:0006403 RNA localization	1
								GO:0006354 DNA-dependent transcription, elongation	1
								GO:0006351 transcription, DNA-dependent	1
								GO:0006342 chromatin silencing	1
								GO:0006301 postreplication repair	1
								GO:0006281 DNA repair	1
								GO:0006259 DNA metabolic process	1
								GO:0006221 pyrimidine nucleotide biosynthetic process	1
								GO:0006220 pyrimidine nucleotide metabolic process	1
								GO:0006200 ATP catabolic process	1
								GO:0006195 purine nucleotide catabolic process	1
								GO:0006152 purine nucleoside catabolic process	1
								GO:0006096 glycolysis	1
								GO:0006090 pyruvate metabolic process	1
								GO:0006071 glycerol metabolic process	1
								GO:0006066 alcohol metabolic process	1
								GO:0006014 D-ribose metabolic process	1
								GO:0005993 trehalose catabolic process	1
								GO:0005991 trehalose metabolic process	1
								GO:0005985 sucrose metabolic process	1
								GO:0002831 regulation of response to biotic stimulus	1
								GO:0002764 immune response-regulating signaling pathway	1
								GO:0002697 regulation of immune effector process	1
								GO:0002684 positive regulation of immune system process	1
								GO:0002679 respiratory burst involved in defense response	1
								GO:0002253 activation of immune response	1
								GO:0002252 immune effector process	1
								GO:0002218 activation of innate immune response	1
								GO:0001887 selenium compound metabolic process	1
								GO:0000919 cell plate assembly	1
								GO:0000911 cytokinesis by cell plate formation	1
								GO:0000910 cytokinesis	1
								GO:0000478 endonucleolytic cleavage involved in rRNA processing	1
								GO:0000469 cleavage involved in rRNA processing	1
								GO:0000304 response to singlet oxygen	1
								GO:0000280 nuclear division	1
								GO:0000279 M phase	1
								GO:0000278 mitotic cell cycle	1
								GO:0000087 M phase of mitotic cell cycle	1
								GO:0000023 maltose metabolic process	1
