# Supplementary material for: Transcriptomic basis for drought-resistance in Brassica napus L
Source: Sci Rep. 2017 Jan 16;7:40532. doi: 10.1038/srep40532 (PMC5238399; doi:10.1038/srep40532)
Supplement: Supplementary S3_Table [file srep40532-s4.xlsx]

## Sheet: RTR
1. RT-VS-R
#	Pathway	DEGs with pathway annotation (2264)	All genes with pathway annotation (51467)	Pvalue	Qvalue	Pathway ID
1	Phenylpropanoid biosynthesis	128 (5.65%)	944 (1.83%)	1.19185e-29	1.37335e-27	ko00940
2	Phenylalanine metabolism	86 (3.8%)	471 (0.92%)	2.36784e-29	1.37335e-27	ko00360
3	Biosynthesis of secondary metabolites	398 (17.58%)	5921 (11.5%)	1.83176e-18	7.0828e-17	ko01110
4	Starch and sucrose metabolism	117 (5.17%)	1526 (2.97%)	5.23903e-09	1.51932e-07	ko00500
5	Tryptophan metabolism	45 (1.99%)	400 (0.78%)	1.05984e-08	2.45882e-07	ko00380
6	Glutathione metabolism	43 (1.9%)	394 (0.77%)	5.34361e-08	1.0331e-06	ko00480
7	Ribosome	107 (4.73%)	1428 (2.77%)	7.52435e-08	1.18215e-06	ko03010
8	Metabolic pathways	633 (27.96%)	11991 (23.3%)	8.15275e-08	1.18215e-06	ko01100
9	Flavonoid biosynthesis	48 (2.12%)	510 (0.99%)	8.09423e-07	1.04326e-05	ko00941
10	Stilbenoid, diarylheptanoid and gingerol biosynthesis	59 (2.61%)	694 (1.35%)	1.40725e-06	1.63241e-05	ko00945
11	Zeatin biosynthesis	31 (1.37%)	282 (0.55%)	3.12731e-06	3.29789e-05	ko00908
12	Pentose and glucuronate interconversions	70 (3.09%)	957 (1.86%)	2.79949e-05	0.000270618	ko00040
13	Pentose phosphate pathway	24 (1.06%)	232 (0.45%)	0.000101189	0.000902913	ko00030
14	Pyruvate metabolism	36 (1.59%)	420 (0.82%)	0.000124732	0.00103349	ko00620
15	Nitrogen metabolism	22 (0.97%)	244 (0.47%)	0.00124787	0.00965022	ko00910
16	Glucosinolate biosynthesis	21 (0.93%)	232 (0.45%)	0.0015138	0.010975	ko00966
17	Cyanoamino acid metabolism	26 (1.15%)	341 (0.66%)	0.00499058	0.0340534	ko00460
18	Carotenoid biosynthesis	27 (1.19%)	368 (0.72%)	0.00706227	0.0455124	ko00906
19	Amino sugar and nucleotide sugar metabolism	38 (1.68%)	596 (1.16%)	0.0152333	0.0930035	ko00520
20	Limonene and pinene degradation	35 (1.55%)	552 (1.07%)	0.0206452	0.119742	ko00903
21	Cysteine and methionine metabolism	27 (1.19%)	416 (0.81%)	0.0297707	0.164448	ko00270
22	Ubiquinone and other terpenoid-quinone biosynthesis	14 (0.62%)	185 (0.36%)	0.0347161	0.183048	ko00130
23	alpha-Linolenic acid metabolism	20 (0.88%)	308 (0.6%)	0.0548099	0.276432	ko00592
24	Tropane, piperidine and pyridine alkaloid biosynthesis	11 (0.49%)	150 (0.29%)	0.0677081	0.327256	ko00960
25	Benzoxazinoid biosynthesis	9 (0.4%)	117 (0.23%)	0.0733122	0.340168	ko00402
26	Glycolysis / Gluconeogenesis	33 (1.46%)	583 (1.13%)	0.0855969	0.354641	ko00010
27	Ether lipid metabolism	55 (2.43%)	1037 (2.01%)	0.0897392	0.354641	ko00565
28	Galactose metabolism	18 (0.8%)	290 (0.56%)	0.0912199	0.354641	ko00052
29	Flavone and flavonol biosynthesis	15 (0.66%)	233 (0.45%)	0.091787	0.354641	ko00944
30	Biotin metabolism	2 (0.09%)	12 (0.02%)	0.0953126	0.354641	ko00780
31	Ascorbate and aldarate metabolism	17 (0.75%)	273 (0.53%)	0.0963229	0.354641	ko00053
32	Sulfur metabolism	12 (0.53%)	179 (0.35%)	0.0978322	0.354641	ko00920
33	Taurine and hypotaurine metabolism	6 (0.27%)	78 (0.15%)	0.128692	0.452371	ko00430
34	Isoquinoline alkaloid biosynthesis	7 (0.31%)	97 (0.19%)	0.135472	0.462199	ko00950
35	Glycine, serine and threonine metabolism	20 (0.88%)	350 (0.68%)	0.14225	0.470231	ko00260
36	Brassinosteroid biosynthesis	8 (0.35%)	118 (0.23%)	0.149185	0.470231	ko00905
37	Cutin, suberine and wax biosynthesis	21 (0.93%)	373 (0.72%)	0.149987	0.470231	ko00073
38	Propanoate metabolism	11 (0.49%)	178 (0.35%)	0.162572	0.49462	ko00640
39	Glyoxylate and dicarboxylate metabolism	18 (0.8%)	318 (0.62%)	0.16646	0.49462	ko00630
40	Tyrosine metabolism	14 (0.62%)	239 (0.46%)	0.170559	0.49462	ko00350
41	Lysine biosynthesis	6 (0.27%)	94 (0.18%)	0.232972	0.633152	ko00300
42	Glycerophospholipid metabolism	68 (3%)	1411 (2.74%)	0.234465	0.633152	ko00564
43	Base excision repair	12 (0.53%)	214 (0.42%)	0.234703	0.633152	ko03410
44	Citrate cycle (TCA cycle)	15 (0.66%)	281 (0.55%)	0.257555	0.668227	ko00020
45	Alanine, aspartate and glutamate metabolism	17 (0.75%)	324 (0.63%)	0.26224	0.668227	ko00250
46	DNA replication	20 (0.88%)	388 (0.75%)	0.264986	0.668227	ko03030
47	Circadian rhythm - plant	24 (1.06%)	479 (0.93%)	0.285285	0.704108	ko04712
48	Plant hormone signal transduction	142 (6.27%)	3087 (6%)	0.299699	0.711341	ko04075
49	Regulation of autophagy	16 (0.71%)	312 (0.61%)	0.30048	0.711341	ko04140
50	Indole alkaloid biosynthesis	6 (0.27%)	104 (0.2%)	0.308134	0.714871	ko00901
51	Carbon fixation in photosynthetic organisms	17 (0.75%)	346 (0.67%)	0.35516	0.807814	ko00710
52	Butanoate metabolism	7 (0.31%)	135 (0.26%)	0.383555	0.855624	ko00650
53	Arginine and proline metabolism	20 (0.88%)	421 (0.82%)	0.394493	0.86342	ko00330
54	Other types of O-glycan biosynthesis	3 (0.13%)	57 (0.11%)	0.461066	0.990437	ko00514
55	beta-Alanine metabolism	8 (0.35%)	172 (0.33%)	0.487016	0.999997	ko00410
56	Selenocompound metabolism	4 (0.18%)	83 (0.16%)	0.498787	0.999997	ko00450
57	Glycosylphosphatidylinositol(GPI)-anchor biosynthesis	20 (0.88%)	448 (0.87%)	0.50526	0.999997	ko00563
58	Photosynthesis - antenna proteins	4 (0.18%)	85 (0.17%)	0.517544	0.999997	ko00196
59	Ribosome biogenesis in eukaryotes	31 (1.37%)	704 (1.37%)	0.523666	0.999997	ko03008
60	Glycosphingolipid biosynthesis - globo series	2 (0.09%)	41 (0.08%)	0.543686	0.999997	ko00603
61	One carbon pool by folate	4 (0.18%)	89 (0.17%)	0.554026	0.999997	ko00670
62	Histidine metabolism	4 (0.18%)	91 (0.18%)	0.571704	0.999997	ko00340
63	Photosynthesis	12 (0.53%)	281 (0.55%)	0.582812	0.999997	ko00195
64	Endocytosis	66 (2.92%)	1531 (2.97%)	0.585722	0.999997	ko04144
65	Sesquiterpenoid and triterpenoid biosynthesis	7 (0.31%)	166 (0.32%)	0.59875	0.999997	ko00909
66	ABC transporters	22 (0.97%)	530 (1.03%)	0.640141	0.999997	ko02010
67	Fatty acid biosynthesis	7 (0.31%)	175 (0.34%)	0.653786	0.999997	ko00061
68	Phenylalanine, tyrosine and tryptophan biosynthesis	8 (0.35%)	200 (0.39%)	0.657291	0.999997	ko00400
69	Fructose and mannose metabolism	12 (0.53%)	301 (0.58%)	0.676387	0.999997	ko00051
70	Isoflavonoid biosynthesis	4 (0.18%)	107 (0.21%)	0.697699	0.999997	ko00943
71	Mismatch repair	12 (0.53%)	311 (0.6%)	0.718282	0.999997	ko03430
72	Steroid biosynthesis	8 (0.35%)	212 (0.41%)	0.71905	0.999997	ko00100
73	Synthesis and degradation of ketone bodies	1 (0.04%)	29 (0.06%)	0.728818	0.999997	ko00072
74	Riboflavin metabolism	3 (0.13%)	86 (0.17%)	0.735116	0.999997	ko00740
75	Other glycan degradation	12 (0.53%)	319 (0.62%)	0.749209	0.999997	ko00511
76	Fatty acid elongation	4 (0.18%)	122 (0.24%)	0.789445	0.999997	ko00062
77	Arachidonic acid metabolism	3 (0.13%)	96 (0.19%)	0.799548	0.999997	ko00590
78	Monoterpenoid biosynthesis	1 (0.04%)	36 (0.07%)	0.802115	0.999997	ko00902
79	Pyrimidine metabolism	38 (1.68%)	977 (1.9%)	0.804338	0.999997	ko00240
80	RNA polymerase	19 (0.84%)	518 (1.01%)	0.821027	0.999997	ko03020
81	Fatty acid metabolism	8 (0.35%)	238 (0.46%)	0.825782	0.999997	ko00071
82	Diterpenoid biosynthesis	7 (0.31%)	217 (0.42%)	0.845023	0.999997	ko00904
83	SNARE interactions in vesicular transport	8 (0.35%)	244 (0.47%)	0.845292	0.999997	ko04130
84	Lysine degradation	4 (0.18%)	137 (0.27%)	0.857438	0.999997	ko00310
85	Biosynthesis of unsaturated fatty acids	6 (0.27%)	194 (0.38%)	0.859275	0.999997	ko01040
86	Vitamin B6 metabolism	1 (0.04%)	44 (0.09%)	0.861964	0.999997	ko00750
87	Plant-pathogen interaction	133 (5.87%)	3307 (6.43%)	0.873057	0.999997	ko04626
88	Sphingolipid metabolism	5 (0.22%)	174 (0.34%)	0.884701	0.999997	ko00600
89	Glycosphingolipid biosynthesis - ganglio series	2 (0.09%)	90 (0.17%)	0.910507	0.999997	ko00604
90	Glycerolipid metabolism	8 (0.35%)	270 (0.52%)	0.910536	0.999997	ko00561
91	Homologous recombination	12 (0.53%)	387 (0.75%)	0.921659	0.999997	ko03440
92	Phosphatidylinositol signaling system	12 (0.53%)	393 (0.76%)	0.930261	0.999997	ko04070
93	Protein export	7 (0.31%)	257 (0.5%)	0.937725	0.999997	ko03060
94	Porphyrin and chlorophyll metabolism	7 (0.31%)	260 (0.51%)	0.942119	0.999997	ko00860
95	Glycosaminoglycan degradation	2 (0.09%)	103 (0.2%)	0.94438	0.999997	ko00531
96	N-Glycan biosynthesis	5 (0.22%)	207 (0.4%)	0.952383	0.999997	ko00510
97	Nucleotide excision repair	14 (0.62%)	472 (0.92%)	0.956187	0.999997	ko03420
98	Phagosome	17 (0.75%)	557 (1.08%)	0.958086	0.999997	ko04145
99	Purine metabolism	33 (1.46%)	1006 (1.95%)	0.970378	0.999997	ko00230
100	RNA degradation	18 (0.8%)	647 (1.26%)	0.987388	0.999997	ko03018
101	Valine, leucine and isoleucine biosynthesis	3 (0.13%)	182 (0.35%)	0.9878	0.999997	ko00290
102	Inositol phosphate metabolism	7 (0.31%)	330 (0.64%)	0.990996	0.999997	ko00562
103	Valine, leucine and isoleucine degradation	3 (0.13%)	195 (0.38%)	0.992328	0.999997	ko00280
104	Circadian rhythm - mammal	1 (0.04%)	111 (0.22%)	0.993255	0.999997	ko04710
105	Ubiquitin mediated proteolysis	26 (1.15%)	908 (1.76%)	0.993629	0.999997	ko04120
106	Aminoacyl-tRNA biosynthesis	6 (0.27%)	315 (0.61%)	0.994779	0.999997	ko00970
107	Natural killer cell mediated cytotoxicity	4 (0.18%)	250 (0.49%)	0.99577	0.999997	ko04650
108	Terpenoid backbone biosynthesis	4 (0.18%)	260 (0.51%)	0.997002	0.999997	ko00900
109	Spliceosome	51 (2.25%)	1682 (3.27%)	0.998571	0.999997	ko03040
110	RNA transport	61 (2.69%)	1980 (3.85%)	0.999084	0.999997	ko03013
111	mRNA surveillance pathway	24 (1.06%)	955 (1.86%)	0.999253	0.999997	ko03015
112	Peroxisome	6 (0.27%)	399 (0.78%)	0.999648	0.999997	ko04146
113	Proteasome	3 (0.13%)	293 (0.57%)	0.999807	0.999997	ko03050
114	Oxidative phosphorylation	12 (0.53%)	698 (1.36%)	0.999973	0.999997	ko00190
115	Basal transcription factors	1 (0.04%)	272 (0.53%)	0.999995	0.999997	ko03022
116	Protein processing in endoplasmic reticulum	30 (1.33%)	1380 (2.68%)	0.999997	0.999997	ko04141
#	Pathway	Differentially expressed genes
1	Phenylpropanoid biosynthesis	BnaA06g30800D, BnaA09g55800D, BnaA07g05100D, BnaC03g56350D, BnaA01g18530D, BnaC09g02100D, BnaC07g22990D, BnaC08g42730D, BnaA09g02640D, BnaA05g28470D, BnaA02g30740D, BnaC05g42780D, BnaA01g05120D, BnaC02g39460D, BnaC06g08840D, BnaA03g06740D, BnaC02g09490D, BnaAnng21300D, BnaA08g28220D, BnaC09g15390D, BnaA02g03720D, BnaA01g30780D, BnaCnng29190D, BnaA02g02520D, BnaC02g05920D, BnaC08g44120D, BnaAnng34…
2	Phenylalanine metabolism	BnaC05g04530D, BnaA09g49870D, BnaA02g21420D, BnaA05g28470D, BnaC08g44820D, BnaC05g42780D, BnaA08g10670D, BnaA03g06740D, BnaC02g09490D, BnaA01g13270D, BnaAnng21300D, BnaA08g28220D, BnaA02g03720D, BnaCnng29190D, BnaA02g02520D, BnaC02g05920D, BnaC08g44120D, BnaAnng34770D, BnaC08g46340D, BnaC07g40000D, BnaA03g47720D, BnaCnng11080D, BnaC02g42920D, BnaC08g46330D, BnaAnng29930D, BnaA09g25570D, BnaC07g38…
3	Biosynthesis of secondary metabolites (no map in kegg database)	BnaA06g30800D, BnaC04g18800D, BnaCnng25180D, BnaA10g25660D, BnaA06g19240D, BnaA07g05100D, BnaC08g48490D, BnaC06g22060D, BnaC06g21150D, BnaAnng31420D, BnaA09g30670D, BnaAnng14290D, BnaA06g16470D, BnaC03g56350D, BnaAnng14280D, BnaC03g12730D, BnaAnng32880D, BnaC07g04160D, BnaC04g00760D, BnaC01g20910D, BnaA01g29390D, BnaC03g17080D, BnaCnng32080D, BnaC05g06260D, BnaC01g36910D, BnaC01g20010D, BnaAnng38…
4	Starch and sucrose metabolism	BnaA07g05100D, BnaC03g56350D, BnaA09g00710D, BnaCnng23260D, BnaA03g03230D, BnaA06g40730D, BnaCnng36680D, BnaC07g22990D, BnaC06g39000D, BnaCnng71250D, BnaA02g29680D, BnaA09g47290D, BnaA02g30740D, BnaC08g41390D, BnaC08g23370D, BnaC09g13100D, BnaC09g51060D, BnaC06g08840D, BnaC01g17200D, BnaC03g27010D, BnaCnng73600D, BnaA07g10240D, BnaCnng45930D, BnaC01g15100D, BnaA10g07930D, BnaC09g15390D, BnaA06g03…
5	Tryptophan metabolism	BnaC03g17080D, BnaC01g09750D, BnaA03g55570D, BnaA01g08170D, BnaAnng41850D, BnaC08g46370D, BnaA09g21600D, BnaC03g02840D, BnaAnng01940D, BnaC03g78230D, BnaA08g10670D, BnaA08g00900D, BnaA01g13270D, BnaC07g38390D, BnaA03g46060D, BnaC02g01450D, BnaC04g22390D, BnaC05g14910D, BnaC05g43610D, BnaC01g10020D, BnaC03g26850D, BnaA04g01360D, BnaA04g27530D, BnaC05g43620D, BnaC09g11650D, BnaA09g12870D, BnaC09g52…
6	Glutathione metabolism	BnaC02g45560D, BnaC04g00150D, BnaA03g21970D, BnaC08g37930D, BnaC04g54530D, BnaC06g41890D, BnaAnng27690D, BnaA08g31100D, BnaA01g05630D, BnaC04g21220D, BnaC01g39170D, BnaC08g37940D, BnaA04g11280D, BnaCnng11100D, BnaA07g08970D, BnaA07g20580D, BnaC07g11270D, BnaA02g35760D, BnaA09g08250D, BnaCnng35440D, BnaC05g13350D, BnaAnng17620D, BnaC06g20440D, BnaA10g20180D, BnaA03g04190D, BnaC04g40520D, BnaA09g21…
7	Ribosome	BnaA09g18660D, BnaC03g76160D, BnaC06g06410D, BnaC03g22080D, BnaC02g41060D, BnaA06g00860D, BnaA02g32350D, BnaA03g20660D, BnaA03g01080D, BnaC06g12970D, BnaC08g30490D, BnaA03g18590D, BnaA03g34080D, BnaA09g02840D, BnaC03g44740D, BnaCnng70680D, BnaA05g34800D, BnaA03g22290D, BnaC01g18280D, BnaA02g22460D, BnaC03g01450D, BnaAnng27130D, BnaAnng22990D, BnaA03g00720D, BnaA03g17920D, BnaA09g35790D, BnaC03g67…
8	Metabolic pathways (no map in kegg database)	BnaA03g56650D, BnaA03g56740D, BnaC04g18800D, BnaCnng25180D, BnaC02g45160D, BnaA06g19240D, BnaA07g05100D, BnaC08g48490D, BnaC03g23750D, BnaC03g42310D, BnaA03g36420D, BnaC06g22060D, BnaC06g21150D, BnaC05g07430D, BnaC01g38080D, BnaAnng31420D, BnaC04g05620D, BnaA05g05760D, BnaAnng14290D, BnaA06g16470D, BnaC07g01180D, BnaC08g38640D, BnaCnng22540D, BnaC03g56350D, BnaAnng14280D, BnaA06g33410D, BnaAnng32…
9	Flavonoid biosynthesis	BnaA06g30800D, BnaC03g11870D, BnaC03g11850D, BnaC09g02100D, BnaA09g02640D, BnaC04g50310D, BnaC02g39460D, BnaA04g03320D, BnaC05g41990D, BnaC04g25200D, BnaC04g21990D, BnaA03g09460D, BnaC01g42090D, BnaA04g13400D, BnaA06g22730D, BnaA10g27780D, BnaA04g21880D, BnaA03g49690D, BnaCnng09340D, BnaC03g16950D, BnaA04g17560D, BnaA06g21850D, BnaA08g14520D, BnaA04g11630D, BnaC02g28850D, BnaC08g12000D, BnaCnng70…
10	Stilbenoid, diarylheptanoid and gingerol biosynthesis	BnaA06g30800D, BnaC08g48490D, BnaAnng31420D, BnaAnng14290D, BnaA06g16470D, BnaAnng14280D, BnaC04g00760D, BnaC03g17080D, BnaC09g15720D, BnaC09g02100D, BnaA08g24410D, BnaC09g01030D, BnaA09g42100D, BnaA09g02640D, BnaA04g00510D, BnaC04g50310D, BnaC02g39460D, BnaC01g00400D, BnaA01g34770D, BnaA06g16600D, BnaA06g33050D, BnaC02g42410D, BnaC04g21990D, BnaCnng09450D, BnaC01g42090D, BnaCnng69050D, BnaA04g13…
11	Zeatin biosynthesis	BnaA07g22470D, BnaC04g08480D, BnaAnng35400D, BnaAnng08610D, BnaA09g28890D, BnaC02g08450D, BnaA01g03020D, BnaA01g29240D, BnaA05g27700D, BnaA07g15740D, BnaC09g49570D, BnaC06g02740D, BnaC05g41870D, BnaC07g50850D, BnaCnng56440D, BnaA08g11390D, BnaA02g12860D, BnaA02g08420D, BnaC05g23720D, BnaCnng42960D, BnaC05g20370D, BnaAnng35830D, BnaC07g17970D, BnaC05g20360D, BnaA08g11370D, BnaC01g12350D, BnaC07g24…
12	Pentose and glucuronate interconversions	BnaCnng36680D, BnaA02g29680D, BnaC08g23370D, BnaC09g13100D, BnaC01g17200D, BnaC03g27010D, BnaC05g09790D, BnaA10g07930D, BnaCnng64470D, BnaA03g01580D, BnaA03g31370D, BnaAnng36720D, BnaA01g31490D, BnaA01g00070D, BnaC03g01860D, BnaA06g08420D, BnaA04g00430D, BnaC04g04080D, BnaA10g03840D, BnaAnng18590D, BnaA03g01590D, BnaA01g14630D, BnaC03g04320D, BnaA10g25280D, BnaC01g00980D, BnaA02g10290D, BnaC04g47…
13	Pentose phosphate pathway	BnaC08g35820D, BnaC07g49670D, BnaA06g39320D, BnaAnng27690D, BnaA08g31100D, BnaA09g04900D, BnaA04g11280D, BnaA03g04310D, BnaCnng11100D, BnaA07g08970D, BnaC07g11270D, BnaC03g05850D, BnaA02g01610D, BnaC07g39050D, BnaA10g19920D, BnaA08g02750D, BnaA03g46830D, BnaA10g20180D, BnaA03g04190D, BnaC03g05780D, BnaC05g47040D, BnaC09g43980D, BnaC09g43670D, BnaA01g13990D
14	Pyruvate metabolism	BnaC07g01180D, BnaC02g02870D, BnaA07g00860D, BnaA06g00850D, BnaAnng00830D, BnaC07g33060D, BnaC02g07980D, BnaC03g69760D, BnaC03g78230D, BnaA08g00900D, BnaA09g28890D, BnaA05g24610D, BnaAnng05000D, BnaA06g21850D, BnaC05g38590D, BnaA09g07410D, BnaC05g23720D, BnaC02g43920D, BnaC05g20370D, BnaA07g28560D, BnaCnng15110D, BnaAnng35830D, BnaC07g17970D, BnaA06g24600D, BnaA03g05470D, BnaC03g38810D, BnaA06g30…
15	Nitrogen metabolism	BnaC03g75390D, BnaA08g14100D, BnaAnng08700D, BnaC06g20690D, BnaCnng45230D, BnaCnng37330D, BnaA07g04150D, BnaA07g36300D, BnaA07g20840D, BnaC07g05090D, BnaCnng60930D, BnaA07g33680D, BnaA03g10890D, BnaA06g23950D, BnaC03g49300D, BnaA07g33690D, BnaC06g38300D, BnaC02g01610D, BnaA03g36840D, BnaC09g12980D, BnaA09g08530D, BnaAnng16110D
16	Glucosinolate biosynthesis (no map in kegg database)	BnaA03g55570D, BnaA09g21600D, BnaC03g02840D, BnaAnng01940D, BnaA08g10670D, BnaA01g13270D, BnaC07g38390D, BnaC05g12520D, BnaA03g46060D, BnaC01g10020D, BnaC03g26850D, BnaC09g11650D, BnaA09g12870D, BnaC09g52480D, BnaA02g27290D, BnaA06g12720D, BnaA04g24160D, BnaC04g47910D, BnaC06g24250D, BnaCnng61560D, BnaA02g27300D
17	Cyanoamino acid metabolism	BnaA07g05100D, BnaA09g30670D, BnaC03g56350D, BnaC07g22990D, BnaA02g30740D, BnaC06g08840D, BnaC09g15390D, BnaC01g29950D, BnaA01g05630D, BnaA01g22890D, BnaA01g36270D, BnaC09g49570D, BnaC05g41870D, BnaA02g05560D, BnaA03g10890D, BnaC04g49630D, BnaC01g29940D, BnaC07g36890D, BnaC05g01470D, BnaC08g32450D, BnaC01g06000D, BnaA01g04520D, BnaC01g00540D, BnaC03g67280D, BnaC08g30380D, BnaA04g20780D
18	Carotenoid biosynthesis	BnaC06g22060D, BnaA05g20890D, BnaAnng05520D, BnaC01g20910D, BnaA01g29390D, BnaC05g33590D, BnaCnng32080D, BnaC01g36910D, BnaA05g25030D, BnaC08g46370D, BnaC08g48380D, BnaA09g17560D, BnaC09g16910D, BnaC05g43610D, BnaA05g29140D, BnaCnng27390D, BnaC05g43620D, BnaCnng62410D, BnaA03g30810D, BnaA05g34230D, BnaA06g40840D, BnaA01g08120D, BnaC07g47720D, BnaCnng27420D, BnaUnng02510D, BnaA02g05170D, BnaA05g33…
19	Amino sugar and nucleotide sugar metabolism	BnaA06g40730D, BnaA01g13540D, BnaA08g24600D, BnaC03g24270D, BnaCnng39650D, BnaA03g26330D, BnaC03g24340D, BnaA03g20330D, BnaC05g04100D, BnaA03g32280D, BnaA10g03980D, BnaC01g38390D, BnaC01g23490D, BnaA03g20300D, BnaC05g40680D, BnaA01g30560D, BnaA02g03310D, BnaC03g37600D, BnaA04g25230D, BnaA01g31870D, BnaA07g33680D, BnaA01g19590D, BnaC06g01220D, BnaA09g06900D, BnaC07g39050D, BnaA06g08030D, BnaC02g06…
20	Limonene and pinene degradation	BnaC08g48490D, BnaAnng31420D, BnaAnng14290D, BnaA06g16470D, BnaAnng14280D, BnaC04g00760D, BnaC03g17080D, BnaC09g15720D, BnaA08g24410D, BnaC09g01030D, BnaA09g42100D, BnaA04g00510D, BnaC04g50310D, BnaC01g00400D, BnaA01g34770D, BnaA06g16600D, BnaA06g33050D, BnaC02g42410D, BnaC04g21990D, BnaCnng09450D, BnaCnng69050D, BnaA09g15080D, BnaA03g49690D, BnaA04g24160D, BnaA01g18990D, BnaA09g46580D, BnaA09g15…
21	Cysteine and methionine metabolism	BnaAnng32880D, BnaA01g00270D, BnaA08g16900D, BnaC01g01270D, BnaC09g12030D, BnaA08g10670D, BnaA01g13270D, BnaC03g49960D, BnaC07g38390D, BnaC08g36640D, BnaC04g25200D, BnaA03g46060D, BnaA09g44060D, BnaC03g26850D, BnaCnng67880D, BnaC05g00530D, BnaC09g02940D, BnaA10g00470D, BnaA06g07080D, BnaA03g57570D, BnaCnng33000D, BnaA01g34070D, BnaA08g31400D, BnaCnng70010D, BnaCnng25440D, BnaC05g48620D, BnaA09g55…
22	Ubiquinone and other terpenoid-quinone biosynthesis	BnaC05g04530D, BnaA09g49870D, BnaC08g44820D, BnaA08g10670D, BnaA01g13270D, BnaC07g38390D, BnaA03g46060D, BnaC03g26850D, BnaC06g26980D, BnaC09g21910D, BnaA02g17630D, BnaC03g13010D, BnaA03g37090D, BnaA07g25210D
23	alpha-Linolenic acid metabolism	BnaA09g42520D, BnaA06g33410D, BnaC05g39290D, BnaC09g41020D, BnaA05g25110D, BnaA08g15220D, BnaA01g07910D, BnaC05g48800D, BnaA07g03510D, BnaA05g27560D, BnaA02g12540D, BnaA05g33880D, BnaA07g03730D, BnaC02g45360D, BnaA02g12530D, BnaA08g04230D, BnaC06g12270D, BnaA02g17670D, BnaCnng20630D, BnaCnng41630D
24	Tropane, piperidine and pyridine alkaloid biosynthesis	BnaA02g21420D, BnaA08g10670D, BnaCnng23860D, BnaA02g12410D, BnaA01g13270D, BnaC07g38390D, BnaA03g46060D, BnaC03g26850D, BnaC09g43370D, BnaC04g40340D, BnaA07g35690D
25	Benzoxazinoid biosynthesis	BnaC03g11870D, BnaC03g11850D, BnaA05g27700D, BnaA03g09460D, BnaC09g49570D, BnaA10g27780D, BnaC05g41870D, BnaA09g50540D, BnaCnng70010D
26	Glycolysis / Gluconeogenesis	BnaCnng25180D, BnaC06g21150D, BnaC08g35820D, BnaC03g78230D, BnaA08g00900D, BnaC01g01890D, BnaA02g00360D, BnaAnng05000D, BnaC04g54450D, BnaA06g21850D, BnaC02g43920D, BnaC06g34880D, BnaC06g01220D, BnaA07g28560D, BnaC07g39050D, BnaA03g46830D, BnaC06g19790D, BnaCnng58160D, BnaC03g32560D, BnaA02g18710D, BnaA06g24600D, BnaA07g31190D, BnaCnng13230D, BnaA07g12540D, BnaA02g11520D, BnaCnng03960D, BnaC01g17…
27	Ether lipid metabolism	BnaC02g45160D, BnaC05g07430D, BnaC08g38640D, BnaA05g30640D, BnaC08g23370D, BnaA01g25190D, BnaA09g30130D, BnaA03g58830D, BnaC07g18150D, BnaA03g24880D, BnaA09g31940D, BnaC06g11390D, BnaC08g25360D, BnaAnng39600D, BnaA09g29940D, BnaA04g15830D, BnaC05g50900D, BnaC06g15300D, BnaA04g00430D, BnaA04g27750D, BnaC08g22750D, BnaA05g04320D, BnaA09g29950D, BnaC04g39100D, BnaC09g52190D, BnaC01g11820D, BnaA01g34…
28	Galactose metabolism	BnaA07g05100D, BnaC09g37510D, BnaA04g05190D, BnaA01g13540D, BnaA09g47290D, BnaC08g41390D, BnaA08g24600D, BnaC09g44700D, BnaA06g21850D, BnaA01g31870D, BnaC06g01220D, BnaA01g23630D, BnaCnng58160D, BnaCnng35950D, BnaA06g00510D, BnaC01g37450D, BnaA10g05030D, BnaC03g13250D
29	Flavone and flavonol biosynthesis	BnaA07g22470D, BnaC04g50310D, BnaA01g05120D, BnaC04g08480D, BnaAnng35400D, BnaA01g03020D, BnaC09g51230D, BnaC07g14650D, BnaC04g21990D, BnaA03g49690D, BnaA09g12650D, BnaA08g11390D, BnaA06g14930D, BnaA08g11370D, BnaC07g48680D
30	Biotin metabolism	BnaC09g50710D, BnaA10g25590D
31	Ascorbate and aldarate metabolism	BnaA08g14270D, BnaC01g19060D, BnaC03g78230D, BnaA08g00900D, BnaC02g03650D, BnaC03g00480D, BnaA03g53690D, BnaA08g22770D, BnaC07g46390D, BnaA05g29170D, BnaCnng24340D, BnaC08g17780D, BnaA09g11300D, BnaA01g14600D, BnaA01g11870D, BnaAnng34370D, BnaC08g02340D
32	Sulfur metabolism	BnaAnng32880D, BnaA03g55570D, BnaC03g02840D, BnaAnng01940D, BnaC03g49960D, BnaA07g20840D, BnaC09g02940D, BnaA06g12720D, BnaC06g38300D, BnaA01g34070D, BnaCnng25440D, BnaC05g48620D
33	Taurine and hypotaurine metabolism	BnaA06g19240D, BnaA01g05630D, BnaA03g06510D, BnaA02g26140D, BnaA03g06520D, BnaC01g00540D
34	Isoquinoline alkaloid biosynthesis	BnaA02g21420D, BnaA08g10670D, BnaA01g13270D, BnaC07g38390D, BnaA03g46060D, BnaC03g26850D, BnaA07g35690D
35	Glycine, serine and threonine metabolism	BnaC05g06260D, BnaC03g21300D, BnaC04g53410D, BnaAnng13240D, BnaA02g21420D, BnaC03g78230D, BnaA08g00900D, BnaA02g00360D, BnaA03g50990D, BnaC07g44840D, BnaC01g04190D, BnaC03g77040D, BnaA02g18710D, BnaA01g02930D, BnaA08g31400D, BnaC03g53290D, BnaA08g26140D, BnaC01g06000D, BnaA01g04520D, BnaC03g67280D
36	Brassinosteroid biosynthesis	BnaC01g31470D, BnaA01g18640D, BnaA09g42330D, BnaA01g29240D, BnaC08g40950D, BnaC06g02740D, BnaCnng42960D, BnaC07g24390D
37	Cutin, suberine and wax biosynthesis	BnaC08g48490D, BnaA06g16470D, BnaC03g12730D, BnaC09g15720D, BnaC03g19520D, BnaA10g13850D, BnaC01g00400D, BnaA05g32650D, BnaC03g12340D, BnaA09g15080D, BnaC03g52610D, BnaC03g58010D, BnaAnng32210D, BnaA02g16200D, BnaC03g03280D, BnaA09g15090D, BnaAnng06350D, BnaC09g51620D, BnaC03g66380D, BnaC03g03270D, BnaA02g23330D
38	Propanoate metabolism	BnaC03g78230D, BnaA08g00900D, BnaA09g07410D, BnaC06g36030D, BnaA07g32020D, BnaCnng08040D, BnaA02g35970D, BnaA03g05470D, BnaC03g60480D, BnaA06g30370D, BnaA10g18680D
39	Glyoxylate and dicarboxylate metabolism	BnaC03g42310D, BnaA03g36420D, BnaC07g04160D, BnaA05g19530D, BnaC02g02870D, BnaCnng07050D, BnaC05g52090D, BnaAnng00830D, BnaA08g14220D, BnaC08g29460D, BnaCnng15110D, BnaAnng22230D, BnaA06g30370D, BnaC07g35250D, BnaC01g06000D, BnaA01g04520D, BnaC03g67280D, BnaA06g38600D
40	Tyrosine metabolism	BnaCnng25180D, BnaC06g21150D, BnaC05g04530D, BnaA02g09890D, BnaA09g49870D, BnaA02g21420D, BnaC08g44820D, BnaA08g10670D, BnaA01g13270D, BnaC07g38390D, BnaA03g46060D, BnaC03g26850D, BnaA09g30650D, BnaA07g35690D
41	Lysine biosynthesis	BnaC03g78230D, BnaA08g00900D, BnaA09g33840D, BnaA03g20590D, BnaA08g31400D, BnaA07g37630D
42	Glycerophospholipid metabolism	BnaC02g45160D, BnaC05g07430D, BnaC08g38640D, BnaC05g39290D, BnaC09g01080D, BnaA05g25110D, BnaA05g30640D, BnaAnng14270D, BnaC08g23370D, BnaA01g25190D, BnaA09g30130D, BnaC02g11010D, BnaA03g58830D, BnaC07g18150D, BnaA03g24880D, BnaA09g31940D, BnaC06g11390D, BnaC08g25360D, BnaAnng39600D, BnaA09g29940D, BnaA04g15830D, BnaC05g50900D, BnaC06g15300D, BnaA04g00430D, BnaA04g27750D, BnaC08g22750D, BnaA05g04…
43	Base excision repair	BnaA10g13870D, BnaC09g36510D, BnaC09g20320D, BnaA09g18400D, BnaA03g26210D, BnaC03g30970D, BnaC01g25220D, BnaC02g41640D, BnaC03g47130D, BnaA06g04600D, BnaC05g34520D, BnaC08g45280D
44	Citrate cycle (TCA cycle)	BnaC07g04160D, BnaA05g28740D, BnaA09g42330D, BnaC08g40950D, BnaAnng05000D, BnaA08g14220D, BnaC02g43920D, BnaA07g28560D, BnaC08g29460D, BnaCnng15110D, BnaAnng22230D, BnaA06g24600D, BnaCnng13230D, BnaA02g11520D, BnaA06g38600D
45	Alanine, aspartate and glutamate metabolism	BnaA06g19240D, BnaC03g21300D, BnaC04g53410D, BnaAnng13240D, BnaC03g75390D, BnaA08g14100D, BnaAnng08700D, BnaCnng37330D, BnaA03g06510D, BnaA02g26140D, BnaA06g23950D, BnaC03g49300D, BnaC02g01610D, BnaA03g36840D, BnaAnng05130D, BnaA03g06520D, BnaA08g08790D
46	DNA replication	BnaC09g20320D, BnaA01g11780D, BnaA04g15750D, BnaA09g18400D, BnaC03g46410D, BnaC03g03340D, BnaA09g10830D, BnaC03g31160D, BnaA03g39110D, BnaA08g04370D, BnaA09g05560D, BnaC06g00930D, BnaCnng01120D, BnaA09g22130D, BnaC09g05110D, BnaA03g49260D, BnaC03g47130D, BnaA06g04600D, BnaC08g45280D, BnaC04g36350D
47	Circadian rhythm - plant	BnaA03g27860D, BnaC03g32910D, BnaC08g49690D, BnaA07g12160D, BnaC09g04200D, BnaA03g36230D, BnaC09g07530D, BnaA02g02840D, BnaA09g04740D, BnaA03g06490D, BnaC06g22310D, BnaC02g06280D, BnaC02g16560D, BnaC07g16340D, BnaC03g12620D, BnaC03g58100D, BnaC03g49960D, BnaA02g08430D, BnaA05g19900D, BnaC08g34050D, BnaC07g26580D, BnaA09g41470D, BnaC07g26320D, BnaC01g17920D
48	Plant hormone signal transduction	BnaC09g34350D, BnaA09g49440D, BnaC05g07430D, BnaA10g12140D, BnaC05g05180D, BnaC01g24670D, BnaC08g21940D, BnaA06g04140D, BnaA09g07990D, BnaC01g43110D, BnaA07g12160D, BnaC03g00570D, BnaC05g41830D, BnaC09g53650D, BnaA03g36230D, BnaA10g04840D, BnaC09g07530D, BnaA03g21360D, BnaC04g40810D, BnaA01g22240D, BnaC07g44670D, BnaA05g27660D, BnaA08g15490D, BnaA01g01640D, BnaC03g18140D, BnaA03g13650D, BnaC02g16…
49	Regulation of autophagy	BnaC08g30170D, BnaC02g26080D, BnaC01g43110D, BnaA01g22240D, BnaC02g07200D, BnaCnng58360D, BnaA07g19110D, BnaC04g44390D, BnaA04g20000D, BnaA05g09600D, BnaCnng41420D, BnaC02g04480D, BnaC06g32170D, BnaA03g29430D, BnaA05g30920D, BnaA07g29060D
50	Indole alkaloid biosynthesis	BnaC01g20010D, BnaA01g00900D, BnaA04g15750D, BnaC08g27940D, BnaCnng26270D, BnaC08g22830D
51	Carbon fixation in photosynthetic organisms	BnaC07g01180D, BnaA07g00860D, BnaC07g33060D, BnaC02g07980D, BnaC08g35820D, BnaA05g24610D, BnaAnng05000D, BnaC05g38590D, BnaC02g43920D, BnaCnng15110D, BnaA06g24600D, BnaC03g38810D, BnaC05g47040D, BnaCnng13230D, BnaA03g33640D, BnaA06g38600D, BnaA10g22870D
52	Butanoate metabolism	BnaA06g19240D, BnaA03g06510D, BnaA02g26140D, BnaA07g28560D, BnaA03g06520D, BnaA06g30370D, BnaA02g11520D
53	Arginine and proline metabolism	BnaA06g30800D, BnaC04g18800D, BnaC04g05620D, BnaA05g05760D, BnaC09g02100D, BnaA09g02640D, BnaA03g18760D, BnaC03g78230D, BnaA09g35230D, BnaA08g00900D, BnaAnng37880D, BnaC04g31100D, BnaA04g11630D, BnaCnng70090D, BnaAnng32210D, BnaC02g01610D, BnaA07g02890D, BnaC03g47960D, BnaA03g46490D, BnaA01g02450D
54	Other types of O-glycan biosynthesis (no map in kegg database)	BnaC01g40190D, BnaCnng13690D, BnaA07g38040D
55	beta-Alanine metabolism	BnaA06g19240D, BnaA02g21420D, BnaC03g78230D, BnaA08g00900D, BnaA03g06510D, BnaA02g26140D, BnaA03g06520D, BnaA02g12280D
56	Selenocompound metabolism	BnaAnng32880D, BnaC09g12030D, BnaC05g48620D, BnaC08g26210D
57	Glycosylphosphatidylinositol(GPI)-anchor biosynthesis	BnaCnng04920D, BnaA07g38110D, BnaC03g44440D, BnaCnng20990D, BnaCnng00510D, BnaAnng00050D, BnaC01g33960D, BnaC03g19770D, BnaA04g24430D, BnaC08g31650D, BnaC03g39740D, BnaCnng16450D, BnaC03g60870D, BnaAnng02520D, BnaCnng24690D, BnaC01g09580D, BnaA05g00390D, BnaC05g42040D, BnaA03g31560D, BnaCnng70780D
58	Photosynthesis - antenna proteins	BnaA03g56650D, BnaA03g56740D, BnaC03g23750D, BnaC03g23770D
59	Ribosome biogenesis in eukaryotes	BnaC01g26540D, BnaA03g27860D, BnaA07g21490D, BnaC03g32910D, BnaC04g25850D, BnaC07g15380D, BnaC02g15270D, BnaC09g52780D, BnaA09g48850D, BnaA07g11450D, BnaC03g49960D, BnaC03g08830D, BnaC08g47290D, BnaC02g17240D, BnaA03g32490D, BnaC06g01190D, BnaA03g06930D, BnaA10g13750D, BnaAnng06240D, BnaC03g02430D, BnaA09g36350D, BnaCnng52210D, BnaCnng34340D, BnaA10g23170D, BnaA01g20690D, BnaA07g17200D, BnaAnng18…
60	Glycosphingolipid biosynthesis - globo series	BnaC01g38080D, BnaCnng03910D
61	One carbon pool by folate	BnaC06g21660D, BnaC01g06000D, BnaA01g04520D, BnaC03g67280D
62	Histidine metabolism	BnaC03g78230D, BnaA08g00900D, BnaA01g21560D, BnaA03g59340D
63	Photosynthesis	BnaC03g60950D, BnaC09g00580D, BnaA03g22350D, BnaC03g47090D, BnaA07g13260D, BnaC05g23490D, BnaA09g26030D, BnaC05g46380D, BnaA04g15880D, BnaC04g16810D, BnaA09g19760D, BnaC09g21770D
64	Endocytosis	BnaC02g45160D, BnaC05g07430D, BnaC08g38640D, BnaC09g21800D, BnaA08g23680D, BnaC08g16850D, BnaA05g30640D, BnaA02g34210D, BnaC08g23370D, BnaC01g12850D, BnaA01g25190D, BnaA09g30130D, BnaA03g58830D, BnaC07g18150D, BnaA03g24880D, BnaA09g31940D, BnaCnng64470D, BnaC06g11390D, BnaC08g25360D, BnaAnng34230D, BnaAnng39600D, BnaA09g29940D, BnaA04g15830D, BnaC05g50900D, BnaC06g15300D, BnaA04g00430D, BnaA04g27…
65	Sesquiterpenoid and triterpenoid biosynthesis	BnaA07g34540D, BnaCnng41750D, BnaC02g41470D, BnaA06g26710D, BnaA02g32720D, BnaA08g09430D, BnaA10g11530D
66	ABC transporters	BnaC04g24050D, BnaA08g30900D, BnaC04g06210D, BnaC09g18000D, BnaC04g40750D, BnaA08g14940D, BnaAnng06960D, BnaC05g11490D, BnaCnng20520D, BnaA08g27160D, BnaA08g31540D, BnaCnng32920D, BnaC08g16540D, BnaC03g26220D, BnaCnng60340D, BnaC01g25190D, BnaA06g09870D, BnaC07g26150D, BnaC06g27070D, BnaA04g26870D, BnaA07g37720D, BnaA06g39710D
67	Fatty acid biosynthesis	BnaC05g48250D, BnaA09g07410D, BnaCnng14680D, BnaA03g05470D, BnaA02g24400D, BnaA09g17930D, BnaA10g18680D
68	Phenylalanine, tyrosine and tryptophan biosynthesis	BnaA08g10670D, BnaA01g13270D, BnaC07g38390D, BnaA03g46060D, BnaC03g26850D, BnaA08g25130D, BnaC06g43480D, BnaA07g35690D
69	Fructose and mannose metabolism	BnaC08g35820D, BnaC05g04100D, BnaA10g03980D, BnaC01g23490D, BnaA06g21850D, BnaA01g19590D, BnaC06g01220D, BnaAnng26680D, BnaCnng58160D, BnaC02g45130D, BnaA04g18320D, BnaA10g05030D
70	Isoflavonoid biosynthesis	BnaA09g55800D, BnaC07g50550D, BnaA06g02980D, BnaC05g36720D
71	Mismatch repair	BnaA01g11780D, BnaA04g15750D, BnaC03g03340D, BnaA09g10830D, BnaA09g05560D, BnaCnng68560D, BnaA09g22130D, BnaC09g05110D, BnaA03g49260D, BnaA06g04600D, BnaC08g45280D, BnaC04g36350D
72	Steroid biosynthesis	BnaAnng24600D, BnaA05g09340D, BnaA08g31650D, BnaA03g37090D, BnaC03g33050D, BnaC04g40500D, BnaA05g33480D, BnaC04g00900D
73	Synthesis and degradation of ketone bodies	BnaA06g30370D
74	Riboflavin metabolism	BnaC05g35720D, BnaA02g26060D, BnaC04g00900D
75	Other glycan degradation (no map in kegg database)	BnaC06g22060D, BnaA04g05190D, BnaC09g16910D, BnaA09g08040D, BnaCnng27390D, BnaCnng62410D, BnaA08g29190D, BnaA01g08120D, BnaCnng27420D, BnaC06g28980D, BnaA05g33110D, BnaC03g13250D
76	Fatty acid elongation	BnaA10g25660D, BnaA01g32820D, BnaA01g02870D, BnaAnng11700D
77	Arachidonic acid metabolism	BnaA01g05630D, BnaA09g21570D, BnaC01g00540D
78	Monoterpenoid biosynthesis	BnaA03g24650D
79	Pyrimidine metabolism	BnaCnng22540D, BnaC09g20320D, BnaA05g09000D, BnaC01g20910D, BnaC04g11200D, BnaCnng36680D, BnaA01g17170D, BnaA02g00670D, BnaA06g08400D, BnaA09g18400D, BnaA08g17380D, BnaC02g00130D, BnaA04g05790D, BnaC06g18560D, BnaC04g21260D, BnaC04g21250D, BnaA07g19400D, BnaAnng25800D, BnaC08g01350D, BnaA08g29450D, BnaC01g38590D, BnaA03g22420D, BnaC02g42200D, BnaC05g52210D, BnaA06g17760D, BnaAnng05130D, BnaA03g04…
80	RNA polymerase	BnaC01g20910D, BnaC04g11200D, BnaCnng36680D, BnaA01g17170D, BnaA02g00670D, BnaA06g08400D, BnaA08g17380D, BnaC02g00130D, BnaA04g05790D, BnaC06g18560D, BnaC04g21260D, BnaC04g21250D, BnaA07g19400D, BnaAnng25800D, BnaA08g29450D, BnaA03g22420D, BnaA03g08220D, BnaA06g19390D, BnaC02g23580D
81	Fatty acid metabolism	BnaCnng25180D, BnaC06g21150D, BnaC04g26780D, BnaA01g07910D, BnaC03g78230D, BnaA08g00900D, BnaA06g30370D, BnaA09g30650D
82	Diterpenoid biosynthesis	BnaA10g01100D, BnaC05g01200D, BnaA10g23640D, BnaA09g01090D, BnaA02g18900D, BnaA03g60000D, BnaC03g30410D
83	SNARE interactions in vesicular transport	BnaCnng36920D, BnaC03g02260D, BnaC05g09520D, BnaC05g24420D, BnaAnng27700D, BnaC03g19840D, BnaC04g45010D, BnaA04g21040D
84	Lysine degradation	BnaA01g03680D, BnaC03g78230D, BnaA08g00900D, BnaA06g30370D
85	Biosynthesis of unsaturated fatty acids (no map in kegg database)	BnaA01g32820D, BnaC05g48250D, BnaA09g50060D, BnaCnng14680D, BnaC05g04140D, BnaAnng11700D
86	Vitamin B6 metabolism	BnaAnng34370D
87	Plant-pathogen interaction	BnaC04g24050D, BnaA03g51150D, BnaA08g25350D, BnaC05g03130D, BnaA02g27500D, BnaA03g42700D, BnaA07g20110D, BnaA05g02500D, BnaA08g22720D, BnaA07g12160D, BnaC04g02260D, BnaA03g36230D, BnaC08g17850D, BnaC09g07530D, BnaC03g13730D, BnaC03g18140D, BnaC02g16560D, BnaA04g01660D, BnaC01g39050D, BnaC07g16340D, BnaCnng47490D, BnaA08g10610D, BnaC09g44020D, BnaC03g12620D, BnaC07g19090D, BnaC01g34960D, BnaA03g03…
88	Sphingolipid metabolism	BnaA04g05190D, BnaCnng70200D, BnaAnng11700D, BnaC03g13250D, BnaA03g35170D
89	Glycosphingolipid biosynthesis - ganglio series	BnaA04g05190D, BnaC03g13250D
90	Glycerolipid metabolism	BnaC09g01080D, BnaAnng14270D, BnaC03g78230D, BnaA08g00900D, BnaC01g11820D, BnaA06g21850D, BnaC04g45690D, BnaC09g08430D
91	Homologous recombination	BnaA01g11780D, BnaC06g42060D, BnaC05g03580D, BnaC03g03340D, BnaC05g33730D, BnaA09g05560D, BnaA09g22130D, BnaC09g05110D, BnaA09g50650D, BnaA03g49260D, BnaC03g00130D, BnaC04g36350D
92	Phosphatidylinositol signaling system	BnaA03g51150D, BnaC05g15780D, BnaA02g31430D, BnaA10g05120D, BnaA03g38380D, BnaC03g45210D, BnaA09g03360D, BnaA09g13280D, BnaC09g02710D, BnaA04g06750D, BnaC08g32950D, BnaC03g10500D
93	Protein export	BnaC05g23150D, BnaC06g23100D, BnaC04g03960D, BnaA05g04540D, BnaC01g39260D, BnaA03g56570D, BnaC03g25060D
94	Porphyrin and chlorophyll metabolism	BnaC01g20010D, BnaAnng38540D, BnaA09g14830D, BnaA06g13830D, BnaCnng26270D, BnaCnng32620D, BnaCnng54090D
95	Glycosaminoglycan degradation	BnaA04g05190D, BnaC03g13250D
96	N-Glycan biosynthesis	BnaA07g08990D, BnaC03g58210D, BnaA09g52350D, BnaCnng43870D, BnaC03g50520D
97	Nucleotide excision repair	BnaC09g20320D, BnaA01g11780D, BnaA04g15750D, BnaA09g18400D, BnaC03g03340D, BnaA09g10830D, BnaC08g10870D, BnaA09g05560D, BnaC09g05110D, BnaA03g49260D, BnaC03g47130D, BnaA06g04600D, BnaC08g45280D, BnaC04g36350D
98	Phagosome	BnaCnng36920D, BnaA01g00690D, BnaC04g28140D, BnaC05g11030D, BnaC05g24420D, BnaC03g19840D, BnaA03g39270D, BnaC04g45010D, BnaC04g03960D, BnaA05g04540D, BnaA04g21040D, BnaC07g06770D, BnaA06g16650D, BnaC05g09010D, BnaC05g40980D, BnaCnng63860D, BnaC03g25060D
99	Purine metabolism	BnaC09g20320D, BnaC01g20910D, BnaC04g11200D, BnaCnng36680D, BnaA01g17170D, BnaA02g00670D, BnaA06g08400D, BnaA09g18400D, BnaA08g17380D, BnaC02g00130D, BnaA04g05790D, BnaC06g18560D, BnaC04g21260D, BnaC04g21250D, BnaA07g19400D, BnaAnng25800D, BnaA08g29450D, BnaA03g22420D, BnaA03g04960D, BnaA03g08220D, BnaA08g16560D, BnaA08g08790D, BnaA06g19390D, BnaA09g12410D, BnaC03g60540D, BnaC03g50940D, BnaA02g28…
100	RNA degradation	BnaC04g25850D, BnaC01g36510D, BnaCnng76000D, BnaC08g27310D, BnaC04g54450D, BnaC06g34880D, BnaA03g37240D, BnaC07g48200D, BnaA06g28600D, BnaA03g04960D, BnaA10g01850D, BnaAnng34850D, BnaA07g31190D, BnaA01g35820D, BnaC03g46980D, BnaA09g35810D, BnaC07g28180D, BnaA09g14440D
101	Valine, leucine and isoleucine biosynthesis	BnaCnng64850D, BnaA07g28560D, BnaA02g11520D
102	Inositol phosphate metabolism	BnaC05g15780D, BnaC08g35240D, BnaA10g05120D, BnaA01g34350D, BnaC06g41110D, BnaA04g06750D, BnaC08g32950D
103	Valine, leucine and isoleucine degradation	BnaC03g78230D, BnaA08g00900D, BnaA06g30370D
104	Circadian rhythm - mammal	BnaC04g22530D
105	Ubiquitin mediated proteolysis	BnaC09g28340D, BnaC04g22530D, BnaC03g44440D, BnaA04g03650D, BnaCnng00510D, BnaC02g48590D, BnaC07g21870D, BnaA05g10230D, BnaA02g31910D, BnaA08g21350D, BnaA01g05970D, BnaC01g07230D, BnaA03g12300D, BnaA07g31730D, BnaCnng59940D, BnaA09g05020D, BnaAnng02520D, BnaC03g14930D, BnaA03g04530D, BnaC09g07470D, BnaCnng06050D, BnaC05g08340D, BnaA09g01710D, BnaC03g20240D, BnaC08g03540D, BnaC05g51200D
106	Aminoacyl-tRNA biosynthesis	BnaC09g52480D, BnaC08g47290D, BnaA06g03690D, BnaA03g28070D, BnaC08g15130D, BnaC08g26210D
107	Natural killer cell mediated cytotoxicity	BnaA03g39270D, BnaC07g06770D, BnaA08g11080D, BnaC06g01290D
108	Terpenoid backbone biosynthesis	BnaA10g29560D, BnaA08g25140D, BnaA06g30370D, BnaA02g26450D
109	Spliceosome	BnaCnng36560D, BnaA03g34560D, BnaAnng35040D, BnaC05g35990D, BnaA01g10880D, BnaA09g17070D, BnaC02g31000D, BnaC06g32110D, BnaA08g23680D, BnaA10g16690D, BnaC01g24280D, BnaC08g16850D, BnaC04g06210D, BnaC07g15380D, BnaC01g36510D, BnaC09g40470D, BnaA02g34210D, BnaAnng05530D, BnaA05g10230D, BnaC03g52440D, BnaC03g68530D, BnaC04g40120D, BnaA01g22250D, BnaC05g15780D, BnaC04g40750D, BnaC07g38480D, BnaCnng20…
110	RNA transport	BnaA03g34560D, BnaC05g35990D, BnaA01g28600D, BnaA05g08660D, BnaC04g09800D, BnaA03g27860D, BnaA07g38110D, BnaC03g32910D, BnaCnng20990D, BnaC01g33650D, BnaC02g14990D, BnaC02g15270D, BnaC06g07070D, BnaC07g37590D, BnaA09g48850D, BnaCnng31240D, BnaA10g21620D, BnaC05g15780D, BnaA07g11450D, BnaC09g32440D, BnaC06g10680D, BnaC03g04470D, BnaA02g10970D, BnaC07g18150D, BnaC03g56210D, BnaAnng10170D, BnaC01g37…
111	mRNA surveillance pathway	BnaA01g28600D, BnaA05g08660D, BnaA01g05860D, BnaA03g51440D, BnaC04g09800D, BnaC07g26970D, BnaC03g67640D, BnaC06g16610D, BnaC03g68750D, BnaCnng31240D, BnaA09g19730D, BnaA04g07960D, BnaC03g14150D, BnaA07g27120D, BnaA06g33210D, BnaAnng29710D, BnaC08g25520D, BnaA01g16960D, BnaC09g39360D, BnaAnng04990D, BnaA03g04180D, BnaC08g24510D, BnaC04g04800D, BnaCnng37040D
112	Peroxisome	BnaA10g13850D, BnaC05g52090D, BnaC04g26780D, BnaA04g05100D, BnaC03g66380D, BnaC07g35250D
113	Proteasome	BnaA02g00360D, BnaA04g19780D, BnaCnng06190D
114	Oxidative phosphorylation	BnaC04g28140D, BnaC09g07160D, BnaA05g01040D, BnaC04g22140D, BnaA09g38390D, BnaAnng10910D, BnaCnng32620D, BnaC06g26990D, BnaC04g21290D, BnaA03g49560D, BnaCnng06230D, BnaA03g36100D
115	Basal transcription factors	BnaC06g15360D
116	Protein processing in endoplasmic reticulum	BnaC04g22530D, BnaA08g23680D, BnaC08g12500D, BnaC03g44440D, BnaA07g16030D, BnaC07g45950D, BnaA04g03650D, BnaC08g16850D, BnaC06g05390D, BnaCnng00510D, BnaC05g11030D, BnaA10g01230D, BnaA07g08990D, BnaC09g31000D, BnaC04g03960D, BnaA05g04540D, BnaC01g11920D, BnaC09g00760D, BnaA10g08500D, BnaC07g26670D, BnaC04g38660D, BnaCnng44780D, BnaAnng02520D, BnaC03g58210D, BnaC05g02290D, BnaA09g52350D, BnaC03g25…

## Sheet: SR
2. S-VS-R
#	Pathway	DEGs with pathway annotation (6266)	All genes with pathway annotation (51467)	Pvalue	Qvalue	Pathway ID
1	Biosynthesis of secondary metabolites	908 (14.49%)	5921 (11.5%)	9.28845e-15	1.18892e-12	ko01110
2	Flavonoid biosynthesis	109 (1.74%)	510 (0.99%)	2.97766e-09	1.90571e-07	ko00941
3	Sulfur metabolism	49 (0.78%)	179 (0.35%)	2.96933e-08	1.26691e-06	ko00920
4	Phenylpropanoid biosynthesis	168 (2.68%)	944 (1.83%)	2.76243e-07	8.83977e-06	ko00940
5	Metabolic pathways	1615 (25.77%)	11991 (23.3%)	5.2186e-07	1.33596e-05	ko01100
6	Stilbenoid, diarylheptanoid and gingerol biosynthesis	129 (2.06%)	694 (1.35%)	6.32711e-07	1.34978e-05	ko00945
7	Benzoxazinoid biosynthesis	33 (0.53%)	117 (0.23%)	2.44397e-06	4.46897e-05	ko00402
8	Zeatin biosynthesis	61 (0.97%)	282 (0.55%)	5.34679e-06	7.83581e-05	ko00908
9	Photosynthesis - antenna proteins	26 (0.41%)	85 (0.17%)	5.50955e-06	7.83581e-05	ko00196
10	Tryptophan metabolism	79 (1.26%)	400 (0.78%)	9.60581e-06	0.000122954	ko00380
11	Glucosinolate biosynthesis	49 (0.78%)	232 (0.45%)	7.97671e-05	0.000816043	ko00966
12	Phenylalanine metabolism	86 (1.37%)	471 (0.92%)	8.12642e-05	0.000816043	ko00360
13	Limonene and pinene degradation	98 (1.56%)	552 (1.07%)	8.28794e-05	0.000816043	ko00903
14	alpha-Linolenic acid metabolism	59 (0.94%)	308 (0.6%)	0.000277702	0.00253899	ko00592
15	Glutathione metabolism	68 (1.09%)	394 (0.77%)	0.00193244	0.0159466	ko00480
16	Glycerophospholipid metabolism	208 (3.32%)	1411 (2.74%)	0.00199332	0.0159466	ko00564
17	Nitrogen metabolism	45 (0.72%)	244 (0.47%)	0.00293843	0.0221246	ko00910
18	Ether lipid metabolism	156 (2.49%)	1037 (2.01%)	0.00312962	0.0222551	ko00565
19	Flavone and flavonol biosynthesis	43 (0.69%)	233 (0.45%)	0.00353444	0.023811	ko00944
20	Vitamin B6 metabolism	12 (0.19%)	44 (0.09%)	0.00519252	0.0332321	ko00750
21	Amino sugar and nucleotide sugar metabolism	92 (1.47%)	596 (1.16%)	0.0101318	0.0617557	ko00520
22	Galactose metabolism	48 (0.77%)	290 (0.56%)	0.0169011	0.0983339	ko00052
23	Selenocompound metabolism	17 (0.27%)	83 (0.16%)	0.0210905	0.117373	ko00450
24	Anthocyanin biosynthesis	6 (0.1%)	20 (0.04%)	0.0277197	0.147839	ko00942
25	Cysteine and methionine metabolism	64 (1.02%)	416 (0.81%)	0.0294023	0.15054	ko00270
26	Ascorbate and aldarate metabolism	44 (0.7%)	273 (0.53%)	0.0320018	0.157548	ko00053
27	Phenylalanine, tyrosine and tryptophan biosynthesis	33 (0.53%)	200 (0.39%)	0.0429602	0.203663	ko00400
28	Alanine, aspartate and glutamate metabolism	49 (0.78%)	324 (0.63%)	0.0645907	0.295272	ko00250
29	Cyanoamino acid metabolism	51 (0.81%)	341 (0.66%)	0.0707237	0.307572	ko00460
30	Diterpenoid biosynthesis	34 (0.54%)	217 (0.42%)	0.0739314	0.307572	ko00904
31	Tyrosine metabolism	37 (0.59%)	239 (0.46%)	0.07449	0.307572	ko00350
32	Cutin, suberine and wax biosynthesis	55 (0.88%)	373 (0.72%)	0.0770307	0.308123	ko00073
33	Glycerolipid metabolism	41 (0.65%)	270 (0.52%)	0.0803438	0.311636	ko00561
34	Riboflavin metabolism	15 (0.24%)	86 (0.17%)	0.0958481	0.36084	ko00740
35	Fatty acid metabolism	36 (0.57%)	238 (0.46%)	0.0999248	0.365439	ko00071
36	Carotenoid biosynthesis	53 (0.85%)	368 (0.72%)	0.11075	0.393778	ko00906
37	Endocytosis	201 (3.21%)	1531 (2.97%)	0.132007	0.453989	ko04144
38	Propanoate metabolism	27 (0.43%)	178 (0.35%)	0.134778	0.453989	ko00640
39	Taurine and hypotaurine metabolism	13 (0.21%)	78 (0.15%)	0.149058	0.489215	ko00430
40	Fatty acid elongation	19 (0.3%)	122 (0.24%)	0.155773	0.498473	ko00062
41	Pantothenate and CoA biosynthesis	21 (0.34%)	138 (0.27%)	0.166567	0.520014	ko00770
42	C5-Branched dibasic acid metabolism	6 (0.1%)	32 (0.06%)	0.187318	0.569331	ko00660
43	RNA polymerase	70 (1.12%)	518 (1.01%)	0.191259	0.569331	ko03020
44	Linoleic acid metabolism	11 (0.18%)	68 (0.13%)	0.200321	0.582753	ko00591
45	Butanoate metabolism	20 (0.32%)	135 (0.26%)	0.206237	0.58663	ko00650
46	Starch and sucrose metabolism	196 (3.13%)	1526 (2.97%)	0.218956	0.60927	ko00500
47	Lysine degradation	20 (0.32%)	137 (0.27%)	0.225689	0.614642	ko00310
48	Ribosome	183 (2.92%)	1428 (2.77%)	0.23752	0.633387	ko03010
49	Other types of O-glycan biosynthesis	9 (0.14%)	57 (0.11%)	0.25362	0.662519	ko00514
50	Purine metabolism	129 (2.06%)	1006 (1.95%)	0.276236	0.707163	ko00230
51	Valine, leucine and isoleucine biosynthesis	25 (0.4%)	182 (0.35%)	0.290457	0.723165	ko00290
52	ABC transporters	69 (1.1%)	530 (1.03%)	0.293786	0.723165	ko02010
53	Plant-pathogen interaction	411 (6.56%)	3307 (6.43%)	0.330667	0.798592	ko04626
54	beta-Alanine metabolism	23 (0.37%)	172 (0.33%)	0.348487	0.800143	ko00410
55	Porphyrin and chlorophyll metabolism	34 (0.54%)	260 (0.51%)	0.355103	0.800143	ko00860
56	Pyruvate metabolism	54 (0.86%)	420 (0.82%)	0.355453	0.800143	ko00620
57	Lysine biosynthesis	13 (0.21%)	94 (0.18%)	0.356314	0.800143	ko00300
58	Brassinosteroid biosynthesis	16 (0.26%)	118 (0.23%)	0.362753	0.800559	ko00905
59	Pentose and glucuronate interconversions	120 (1.92%)	957 (1.86%)	0.378629	0.810998	ko00040
60	Other glycan degradation	41 (0.65%)	319 (0.62%)	0.380155	0.810998	ko00511
61	Valine, leucine and isoleucine degradation	25 (0.4%)	195 (0.38%)	0.423391	0.885727	ko00280
62	RNA transport	244 (3.89%)	1980 (3.85%)	0.429024	0.885727	ko03013
63	Folate biosynthesis	9 (0.14%)	68 (0.13%)	0.448739	0.897715	ko00790
64	Monoterpenoid biosynthesis	5 (0.08%)	36 (0.07%)	0.450235	0.897715	ko00902
65	Regulation of autophagy	39 (0.62%)	312 (0.61%)	0.455871	0.897715	ko04140
66	Tropane, piperidine and pyridine alkaloid biosynthesis	19 (0.3%)	150 (0.29%)	0.463813	0.899516	ko00960
67	Ubiquinone and other terpenoid-quinone biosynthesis	23 (0.37%)	185 (0.36%)	0.490784	0.937617	ko00130
68	Glycine, serine and threonine metabolism	43 (0.69%)	350 (0.68%)	0.499148	0.939573	ko00260
69	Glycolysis / Gluconeogenesis	71 (1.13%)	583 (1.13%)	0.518077	0.96107	ko00010
70	Carbon fixation in photosynthetic organisms	42 (0.67%)	346 (0.67%)	0.532927	0.974496	ko00710
71	Photosynthesis	34 (0.54%)	281 (0.55%)	0.542794	0.977438	ko00195
72	Pentose phosphate pathway	28 (0.45%)	232 (0.45%)	0.549809	0.977438	ko00030
73	Fatty acid biosynthesis	21 (0.34%)	175 (0.34%)	0.562853	0.985079	ko00061
74	Glycosphingolipid biosynthesis - globo series	5 (0.08%)	41 (0.08%)	0.569499	0.985079	ko00603
75	Biosynthesis of unsaturated fatty acids	23 (0.37%)	194 (0.38%)	0.587022	0.999307	ko01040
76	Glycosaminoglycan degradation	12 (0.19%)	103 (0.2%)	0.609696	0.999307	ko00531
77	Glyoxylate and dicarboxylate metabolism	37 (0.59%)	318 (0.62%)	0.641544	0.999307	ko00630
78	Circadian rhythm - plant	56 (0.89%)	479 (0.93%)	0.648276	0.999307	ko04712
79	Sesquiterpenoid and triterpenoid biosynthesis	19 (0.3%)	166 (0.32%)	0.648437	0.999307	ko00909
80	Phagosome	65 (1.04%)	557 (1.08%)	0.662204	0.999307	ko04145
81	Caffeine metabolism	1 (0.02%)	9 (0.02%)	0.689164	0.999307	ko00232
82	Pyrimidine metabolism	114 (1.82%)	977 (1.9%)	0.701788	0.999307	ko00240
83	Glycosylphosphatidylinositol(GPI)-anchor biosynthesis	51 (0.81%)	448 (0.87%)	0.71728	0.999307	ko00563
84	Isoquinoline alkaloid biosynthesis	10 (0.16%)	97 (0.19%)	0.757532	0.999307	ko00950
85	Betalain biosynthesis	1 (0.02%)	11 (0.02%)	0.760257	0.999307	ko00965
86	Homologous recombination	43 (0.69%)	387 (0.75%)	0.761454	0.999307	ko03440
87	Protein export	28 (0.45%)	257 (0.5%)	0.762147	0.999307	ko03060
88	Lipoic acid metabolism	2 (0.03%)	22 (0.04%)	0.767227	0.999307	ko00785
89	Isoflavonoid biosynthesis	11 (0.18%)	107 (0.21%)	0.767681	0.999307	ko00943
90	Glycosphingolipid biosynthesis - ganglio series	9 (0.14%)	90 (0.17%)	0.781632	0.999307	ko00604
91	Thiamine metabolism	2 (0.03%)	23 (0.04%)	0.788577	0.999307	ko00730
92	Nicotinate and nicotinamide metabolism	5 (0.08%)	53 (0.1%)	0.789104	0.999307	ko00760
93	Biotin metabolism	1 (0.02%)	12 (0.02%)	0.789451	0.999307	ko00780
94	Plant hormone signal transduction	362 (5.78%)	3087 (6%)	0.791528	0.999307	ko04075
95	Histidine metabolism	9 (0.14%)	91 (0.18%)	0.792483	0.999307	ko00340
96	Protein processing in endoplasmic reticulum	156 (2.49%)	1380 (2.68%)	0.852037	0.999307	ko04141
97	Fructose and mannose metabolism	31 (0.49%)	301 (0.58%)	0.862507	0.999307	ko00051
98	Peroxisome	42 (0.67%)	399 (0.78%)	0.862608	0.999307	ko04146
99	Sphingolipid metabolism	17 (0.27%)	174 (0.34%)	0.863265	0.999307	ko00600
100	Oxidative phosphorylation	76 (1.21%)	698 (1.36%)	0.866182	0.999307	ko00190
101	Mismatch repair	32 (0.51%)	311 (0.6%)	0.867133	0.999307	ko03430
102	Non-homologous end-joining	4 (0.06%)	50 (0.1%)	0.873179	0.999307	ko03450
103	Arginine and proline metabolism	44 (0.7%)	421 (0.82%)	0.878649	0.999307	ko00330
104	Base excision repair	21 (0.34%)	214 (0.42%)	0.879999	0.999307	ko03410
105	mRNA surveillance pathway	105 (1.68%)	955 (1.86%)	0.88115	0.999307	ko03015
106	Indole alkaloid biosynthesis	9 (0.14%)	104 (0.2%)	0.899197	0.999307	ko00901
107	Nucleotide excision repair	49 (0.78%)	472 (0.92%)	0.899693	0.999307	ko03420
108	RNA degradation	68 (1.09%)	647 (1.26%)	0.91587	0.999307	ko03018
109	DNA replication	39 (0.62%)	388 (0.75%)	0.916304	0.999307	ko03030
110	Terpenoid backbone biosynthesis	25 (0.4%)	260 (0.51%)	0.91683	0.999307	ko00900
111	Citrate cycle (TCA cycle)	27 (0.43%)	281 (0.55%)	0.924637	0.999307	ko00020
112	SNARE interactions in vesicular transport	23 (0.37%)	244 (0.47%)	0.925511	0.999307	ko04130
113	Natural killer cell mediated cytotoxicity	23 (0.37%)	250 (0.49%)	0.942711	0.999307	ko04650
114	Sulfur relay system	3 (0.05%)	50 (0.1%)	0.952335	0.999307	ko04122
115	Arachidonic acid metabolism	7 (0.11%)	96 (0.19%)	0.955983	0.999307	ko00590
116	Spliceosome	182 (2.9%)	1682 (3.27%)	0.96288	0.999307	ko03040
117	Steroid biosynthesis	18 (0.29%)	212 (0.41%)	0.965226	0.999307	ko00100
118	One carbon pool by folate	6 (0.1%)	89 (0.17%)	0.967311	0.999307	ko00670
119	Ubiquitin mediated proteolysis	93 (1.48%)	908 (1.76%)	0.970005	0.999307	ko04120
120	Synthesis and degradation of ketone bodies	1 (0.02%)	29 (0.06%)	0.976854	0.999307	ko00072
121	Basal transcription factors	23 (0.37%)	272 (0.53%)	0.980025	0.999307	ko03022
122	Aminoacyl-tRNA biosynthesis	27 (0.43%)	315 (0.61%)	0.983416	0.999307	ko00970
123	Ribosome biogenesis in eukaryotes	67 (1.07%)	704 (1.37%)	0.98908	0.999307	ko03008
124	Phosphatidylinositol signaling system	34 (0.54%)	393 (0.76%)	0.989581	0.999307	ko04070
125	N-Glycan biosynthesis	14 (0.22%)	207 (0.4%)	0.996248	0.999307	ko00510
126	Circadian rhythm - mammal	5 (0.08%)	111 (0.22%)	0.998394	0.999307	ko04710
127	Proteasome	20 (0.32%)	293 (0.57%)	0.999066	0.999307	ko03050
128	Inositol phosphate metabolism	23 (0.37%)	330 (0.64%)	0.999307	0.999307	ko00562
#	Pathway	Differentially expressed genes
1	Biosynthesis of secondary metabolites (no map in kegg database)	BnaA09g53800D, BnaC03g01340D, BnaC04g49680D, BnaA04g29080D, BnaC03g01820D, BnaC06g01360D, BnaC06g38940D, BnaC04g49100D, BnaA04g29090D, BnaC02g36920D, BnaC02g06080D, BnaC06g01370D, BnaA02g15200D, BnaCnng14020D, BnaC04g50300D, BnaC02g15510D, BnaC04g48360D, BnaA07g05510D, BnaA09g32370D, BnaAnng06350D, BnaC06g30780D, BnaC02g04620D, BnaA06g08950D, BnaA07g09660D, BnaC05g26280D, BnaC05g38730D, BnaC02g07…
2	Flavonoid biosynthesis	BnaC04g50300D, BnaA07g05510D, BnaAnng06350D, BnaA06g08950D, BnaA06g30800D, BnaC04g49850D, BnaC04g50270D, BnaA06g30790D, BnaC07g07070D, BnaA06g21850D, BnaC02g04300D, BnaC04g50960D, BnaA03g15200D, BnaA06g08960D, BnaC04g50310D, BnaC07g37670D, BnaA09g54240D, BnaC04g56940D, BnaC04g47480D, BnaC06g36050D, BnaC04g50320D, BnaA03g04590D, BnaA03g57990D, BnaA09g45200D, BnaC06g15240D, BnaA01g17500D, BnaA03g09…
3	Sulfur metabolism	BnaC09g42520D, BnaC02g35140D, BnaC05g48620D, BnaAnng32880D, BnaC03g02840D, BnaC01g39120D, BnaA03g55570D, BnaA06g10080D, BnaC01g39110D, BnaC04g49280D, BnaA03g31290D, BnaA08g18560D, BnaA07g21440D, BnaA09g15810D, BnaA06g36560D, BnaC08g27980D, BnaC03g36650D, BnaC03g13300D, BnaA07g31260D, BnaA05g26160D, BnaC03g48570D, BnaC06g34970D, BnaA02g27270D, BnaC07g17320D, BnaA09g03560D, BnaC01g40620D, BnaC07g51…
4	Phenylpropanoid biosynthesis	BnaA07g05510D, BnaAnng06350D, BnaA06g30800D, BnaC09g30440D, BnaA02g30890D, BnaC04g47720D, BnaA06g30790D, BnaC02g05160D, BnaC07g07070D, BnaA06g20370D, BnaC05g48680D, BnaA07g30770D, BnaC08g44140D, BnaC01g31650D, BnaA03g05980D, BnaA01g24750D, BnaC02g06770D, BnaA09g54240D, BnaC02g05680D, BnaA04g04870D, BnaA07g03710D, BnaA03g19490D, BnaA02g30740D, BnaA07g12740D, BnaC07g36890D, BnaA08g06720D, BnaC04g47…
5	Metabolic pathways (no map in kegg database)	BnaC05g48660D, BnaA09g53800D, BnaC03g01340D, BnaA04g05190D, BnaC04g49680D, BnaC02g04750D, BnaA04g29080D, BnaC02g06690D, BnaC04g50940D, BnaC03g01820D, BnaA04g29090D, BnaC02g36920D, BnaC02g06080D, BnaCnng06200D, BnaC03g04080D, BnaAnng35860D, BnaA02g15200D, BnaCnng14020D, BnaAnng41100D, BnaC04g50300D, BnaA01g31800D, BnaC02g15510D, BnaC04g48360D, BnaA10g16560D, BnaC04g48110D, BnaA05g06220D, BnaA09g32…
6	Stilbenoid, diarylheptanoid and gingerol biosynthesis	BnaC04g50300D, BnaA07g05510D, BnaAnng06350D, BnaA06g30800D, BnaC04g48180D, BnaC04g50270D, BnaA06g30790D, BnaC03g01680D, BnaC07g07070D, BnaC04g50960D, BnaA01g00520D, BnaC04g55340D, BnaC08g40680D, BnaC08g48490D, BnaC06g35010D, BnaC04g50310D, BnaC08g40600D, BnaA09g54240D, BnaC01g01500D, BnaC04g47480D, BnaA07g13320D, BnaA09g06580D, BnaC09g01030D, BnaA01g00360D, BnaA07g16930D, BnaC04g50320D, BnaA06g16…
7	Benzoxazinoid biosynthesis	BnaA06g20500D, BnaA06g17920D, BnaC02g04300D, BnaA03g15200D, BnaA06g17910D, BnaC02g09890D, BnaA10g24680D, BnaA10g24670D, BnaAnng39200D, BnaA03g09430D, BnaA06g17940D, BnaA07g37770D, BnaC03g11870D, BnaA03g09440D, BnaCnng70010D, BnaA10g12540D, BnaC09g34870D, BnaA08g27840D, BnaC01g24710D, BnaC08g31400D, BnaC05g04550D, BnaC04g08390D, BnaA10g04340D, BnaA09g39220D, BnaA10g01900D, BnaC05g02440D, BnaC03g11…
8	Zeatin biosynthesis	BnaA06g02440D, BnaA06g20500D, BnaA06g17920D, BnaC04g47740D, BnaA06g17910D, BnaC02g09890D, BnaA10g24680D, BnaA09g33410D, BnaA10g24670D, BnaAnng39200D, BnaC04g44310D, BnaC09g42730D, BnaAnng33940D, BnaC05g23720D, BnaA06g17940D, BnaA07g37770D, BnaA08g23390D, BnaA07g03360D, BnaA01g29280D, BnaA10g12540D, BnaC09g34870D, BnaA01g29270D, BnaA06g27350D, BnaA05g24860D, BnaC08g32840D, BnaC01g24710D, BnaA06g32…
9	Photosynthesis - antenna proteins	BnaC02g44590D, BnaC03g23750D, BnaA02g29010D, BnaC03g23770D, BnaA08g04190D, BnaA03g56650D, BnaA06g10520D, BnaCnng04230D, BnaA07g07560D, BnaC03g59520D, BnaC08g16790D, BnaC07g09400D, BnaA09g26570D, BnaAnng22920D, BnaA02g09700D, BnaA09g09080D, BnaA05g09400D, BnaC05g22880D, BnaCnng24140D, BnaA08g23760D, BnaA06g17350D, BnaA10g07350D, BnaA05g05540D, BnaA03g60230D, BnaC08g18620D, BnaC09g30700D
10	Tryptophan metabolism	BnaA09g53800D, BnaC05g26280D, BnaC02g15480D, BnaC04g47910D, BnaA07g05850D, BnaC02g35140D, BnaA09g29890D, BnaA02g32950D, BnaA08g13610D, BnaC03g02840D, BnaC04g49660D, BnaA09g10030D, BnaA03g10890D, BnaC01g39120D, BnaA03g55570D, BnaA06g38980D, BnaC09g10110D, BnaC01g39110D, BnaA01g01360D, BnaC01g03420D, BnaC06g24250D, BnaA08g18560D, BnaA07g21440D, BnaA10g02450D, BnaA09g15810D, BnaC09g13360D, BnaC02g07…
11	Glucosinolate biosynthesis (no map in kegg database)	BnaC04g47910D, BnaC02g35140D, BnaC04g47920D, BnaC03g02840D, BnaA09g10030D, BnaC01g39120D, BnaA03g55570D, BnaC09g10110D, BnaAnng23360D, BnaC01g39110D, BnaA08g26010D, BnaC06g24250D, BnaA06g37970D, BnaA08g18560D, BnaA07g21440D, BnaA09g15810D, BnaA09g21600D, BnaA07g31260D, BnaA08g26000D, BnaC08g13970D, BnaC06g34970D, BnaA02g27270D, BnaA03g10030D, BnaA06g37960D, BnaC03g41100D, BnaC06g15020D, BnaA03g35…
12	Phenylalanine metabolism	BnaC04g48360D, BnaC09g30440D, BnaC04g47720D, BnaC02g05160D, BnaA06g20370D, BnaC05g48680D, BnaC08g44140D, BnaA03g05980D, BnaA07g03710D, BnaA03g19490D, BnaA07g12740D, BnaC05g42780D, BnaCnng46860D, BnaA04g09990D, BnaC02g10690D, BnaAnng10890D, BnaC02g09190D, BnaC09g10110D, BnaA05g22930D, BnaC09g08120D, BnaA10g28250D, BnaC06g01060D, BnaA05g19780D, BnaC06g40630D, BnaCnng07140D, BnaC03g20530D, BnaA09g33…
13	Limonene and pinene degradation	BnaA09g53800D, BnaC04g50300D, BnaC05g26280D, BnaC04g48180D, BnaC04g50270D, BnaC03g01680D, BnaA07g05850D, BnaC04g50960D, BnaA01g00520D, BnaC04g55340D, BnaA09g29890D, BnaC08g40680D, BnaC08g48490D, BnaC06g35010D, BnaC04g50310D, BnaC08g40600D, BnaC01g01500D, BnaA07g13320D, BnaA09g06580D, BnaC09g01030D, BnaA01g00360D, BnaA07g16930D, BnaC04g50320D, BnaA06g16470D, BnaA01g23870D, BnaC07g47150D, BnaA01g05…
14	alpha-Linolenic acid metabolism	BnaC04g48480D, BnaA10g17650D, BnaA09g45010D, BnaC08g19280D, BnaC05g04300D, BnaC03g71140D, BnaC03g71190D, BnaC03g56590D, BnaA06g06290D, BnaA08g28540D, BnaC02g44900D, BnaA08g21800D, BnaC04g41200D, BnaC03g19540D, BnaA05g25110D, BnaAnng00900D, BnaA10g28190D, BnaA04g17620D, BnaC08g01730D, BnaA02g18500D, BnaA10g25780D, BnaCnng78230D, BnaAnng19790D, BnaCnng72740D, BnaA03g01230D, BnaCnng38640D, BnaA07g25…
15	Glutathione metabolism	BnaA04g28580D, BnaC04g17030D, BnaC09g40740D, BnaC07g47180D, BnaC02g08800D, BnaA02g18860D, BnaC04g40560D, BnaA10g06470D, BnaAnng37730D, BnaA03g04190D, BnaA04g28590D, BnaA09g08250D, BnaC09g01420D, BnaA02g10450D, BnaA06g20200D, BnaC04g00150D, BnaC03g54440D, BnaA09g01980D, BnaA03g45730D, BnaC04g40520D, BnaC05g01540D, BnaC05g48310D, BnaC02g45560D, BnaA09g14520D, BnaC08g37930D, BnaA09g45090D, BnaA09g45…
16	Glycerophospholipid metabolism	BnaC05g48660D, BnaC04g50940D, BnaA05g06220D, BnaC09g01080D, BnaA02g02800D, BnaC02g11010D, BnaC02g09280D, BnaC06g39890D, BnaC09g11310D, BnaC04g48480D, BnaC02g06240D, BnaA03g25130D, BnaC01g39450D, BnaC02g09210D, BnaA08g28590D, BnaC08g38640D, BnaC03g71950D, BnaA09g46210D, BnaC02g04080D, BnaC05g07430D, BnaA02g22010D, BnaC02g03880D, BnaA08g08110D, BnaC05g04300D, BnaC04g46540D, BnaC03g04400D, BnaC02g05…
17	Nitrogen metabolism	BnaC02g04750D, BnaC02g06690D, BnaC02g05730D, BnaA10g16560D, BnaC02g15480D, BnaA06g20540D, BnaC02g04740D, BnaCnng10290D, BnaA06g01730D, BnaA02g32950D, BnaA03g10890D, BnaA06g38980D, BnaC01g27750D, BnaC09g03800D, BnaC03g53730D, BnaC02g07040D, BnaC03g04190D, BnaC03g25370D, BnaC06g05990D, BnaA10g26020D, BnaC09g47560D, BnaC03g57070D, BnaA09g01860D, BnaA10g17910D, BnaCnng37330D, BnaA03g02840D, BnaCnng45…
18	Ether lipid metabolism	BnaC05g48660D, BnaC04g50940D, BnaA05g06220D, BnaA02g02800D, BnaC02g09280D, BnaC06g39890D, BnaC09g11310D, BnaC02g06240D, BnaA03g25130D, BnaC01g39450D, BnaC02g09210D, BnaA08g28590D, BnaC08g38640D, BnaC03g71950D, BnaA09g46210D, BnaC02g04080D, BnaC05g07430D, BnaA02g22010D, BnaC02g03880D, BnaA08g08110D, BnaC04g46540D, BnaC03g04400D, BnaC02g05520D, BnaC08g05140D, BnaC04g37060D, BnaA08g02640D, BnaC02g05…
19	Flavone and flavonol biosynthesis	BnaC04g50300D, BnaA06g02440D, BnaC04g50270D, BnaC04g50960D, BnaC04g50310D, BnaA04g04870D, BnaA08g06720D, BnaA09g33410D, BnaC06g20950D, BnaC06g20930D, BnaC04g50320D, BnaC04g44310D, BnaC09g42730D, BnaA10g07270D, BnaAnng33940D, BnaA07g11060D, BnaA07g20960D, BnaA07g03360D, BnaAnng16070D, BnaA02g18320D, BnaC02g06990D, BnaC04g08480D, BnaA05g07610D, BnaC07g42050D, BnaA01g03020D, BnaC08g24260D, BnaA09g33…
20	Vitamin B6 metabolism	BnaC04g45760D, BnaA04g21870D, BnaA02g06220D, BnaC03g00280D, BnaC05g50000D, BnaA02g16170D, BnaA06g25710D, BnaAnng30500D, BnaC06g43820D, BnaA08g13300D, BnaA04g08360D, BnaAnng34370D
21	Amino sugar and nucleotide sugar metabolism	BnaC04g49100D, BnaC02g06080D, BnaA10g03980D, BnaC07g42740D, BnaC04g46620D, BnaC02g06070D, BnaC04g45840D, BnaC02g44120D, BnaA01g30560D, BnaA03g18750D, BnaA03g50310D, BnaA08g20600D, BnaC01g41980D, BnaC05g48220D, BnaA07g14050D, BnaA05g08640D, BnaCnng06180D, BnaA06g38100D, BnaC09g10660D, BnaA03g37120D, BnaC06g28200D, BnaC04g09720D, BnaA04g18680D, BnaA01g23480D, BnaA07g26180D, BnaC06g27770D, BnaA10g18…
22	Galactose metabolism	BnaA04g05190D, BnaC02g36920D, BnaA04g05320D, BnaA06g21850D, BnaA04g05180D, BnaA09g10560D, BnaC09g10840D, BnaA08g00340D, BnaC03g70770D, BnaC03g70760D, BnaC09g10830D, BnaA08g20600D, BnaCnng35950D, BnaA02g08480D, BnaC04g27780D, BnaC02g12030D, BnaA03g22180D, BnaA06g38100D, BnaC09g13230D, BnaA03g17410D, BnaC08g15730D, BnaA02g26810D, BnaA09g12250D, BnaA01g26040D, BnaA01g13540D, BnaC04g56100D, BnaA06g02…
23	Selenocompound metabolism	BnaC07g00840D, BnaC06g14250D, BnaC09g42520D, BnaC05g48620D, BnaAnng32880D, BnaC02g07610D, BnaA05g04010D, BnaA06g36560D, BnaC09g39920D, BnaC08g27980D, BnaC09g36890D, BnaC07g17320D, BnaA02g11830D, BnaCnng62800D, BnaA04g03010D, BnaA05g16830D, BnaA02g03770D
24	Anthocyanin biosynthesis	BnaA10g03720D, BnaA01g18400D, BnaC02g06990D, BnaC08g08350D, BnaA08g07620D, BnaA03g41970D
25	Cysteine and methionine metabolism	BnaC02g04620D, BnaC09g42520D, BnaA01g11120D, BnaA03g23600D, BnaCnng75920D, BnaC02g08800D, BnaC05g48620D, BnaAnng32880D, BnaC02g07610D, BnaA02g18010D, BnaC02g14030D, BnaA10g06470D, BnaC04g19630D, BnaC09g10110D, BnaC04g49280D, BnaC01g37290D, BnaA09g07210D, BnaA02g10450D, BnaC09g39920D, BnaA06g27000D, BnaA02g18450D, BnaC08g29660D, BnaAnng41480D, BnaC08g27980D, BnaC03g13300D, BnaC09g36890D, BnaCnng70…
26	Ascorbate and aldarate metabolism	BnaA09g53800D, BnaC02g06080D, BnaC05g26280D, BnaC04g50890D, BnaC04g36070D, BnaA07g05850D, BnaA09g29890D, BnaC04g45660D, BnaCnng35090D, BnaA02g09270D, BnaC09g11740D, BnaC07g46910D, BnaC07g40160D, BnaC05g49660D, BnaA04g17380D, BnaA05g29170D, BnaC09g36790D, BnaCnng02950D, BnaA01g01360D, BnaA10g14480D, BnaA02g08600D, BnaA08g11480D, BnaA10g14500D, BnaA07g12260D, BnaC04g41010D, BnaA10g18700D, BnaCnng66…
27	Phenylalanine, tyrosine and tryptophan biosynthesis	BnaC02g07710D, BnaC04g56880D, BnaA03g48400D, BnaC07g23990D, BnaC09g10110D, BnaA06g19810D, BnaC01g17340D, BnaCnng34620D, BnaC06g40630D, BnaA08g25220D, BnaC02g13860D, BnaC03g53780D, BnaA05g30990D, BnaC05g45470D, BnaA03g54610D, BnaA03g20560D, BnaC02g00030D, BnaA06g32580D, BnaA02g03850D, BnaA03g22790D, BnaC03g26850D, BnaA09g09630D, BnaCnng41850D, BnaA01g13280D, BnaA06g13600D, BnaA04g08710D, BnaA10g09…
28	Alanine, aspartate and glutamate metabolism	BnaC02g06690D, BnaA10g16560D, BnaC04g47180D, BnaA06g20540D, BnaA06g01730D, BnaA02g36110D, BnaC01g00550D, BnaC03g21300D, BnaC09g03800D, BnaC03g53730D, BnaA01g27830D, BnaC03g76360D, BnaA08g16370D, BnaAnng13240D, BnaA03g37150D, BnaC04g53410D, BnaC03g04190D, BnaA03g56490D, BnaA09g45030D, BnaC09g40620D, BnaC06g05990D, BnaC08g43470D, BnaA03g54610D, BnaA10g17910D, BnaA07g05940D, BnaCnng10890D, BnaC03g54…
29	Cyanoamino acid metabolism	BnaA02g30890D, BnaC02g15480D, BnaC07g47180D, BnaC01g31650D, BnaA07g30570D, BnaA01g24750D, BnaA02g32950D, BnaC02g09890D, BnaC04g47920D, BnaA02g30740D, BnaC07g36890D, BnaA03g10890D, BnaC04g51140D, BnaA02g18840D, BnaAnng35370D, BnaA08g05540D, BnaA06g38980D, BnaC01g25030D, BnaC02g39030D, BnaC08g39840D, BnaA06g17940D, BnaA07g37770D, BnaC02g07040D, BnaC07g27160D, BnaA02g05160D, BnaA09g55510D, BnaC07g48…
30	Diterpenoid biosynthesis	BnaC02g15510D, BnaC04g50270D, BnaA01g11120D, BnaC04g55340D, BnaA06g08960D, BnaCnng35700D, BnaCnng35770D, BnaC02g10630D, BnaC04g50320D, BnaAnng01990D, BnaA09g45200D, BnaC04g02480D, BnaC09g00230D, BnaC07g09260D, BnaA08g17610D, BnaCnng73240D, BnaA10g23640D, BnaA08g27130D, BnaA10g01100D, BnaC05g11920D, BnaC03g21150D, BnaA07g07480D, BnaA09g01090D, BnaA09g45350D, BnaC09g00440D, BnaA09g13870D, BnaA03g60…
31	Tyrosine metabolism	BnaCnng14020D, BnaC04g48360D, BnaC06g30780D, BnaC05g38730D, BnaAnng10320D, BnaC01g44680D, BnaA06g34160D, BnaA02g36110D, BnaC09g10110D, BnaCnng47680D, BnaC08g09060D, BnaA09g16810D, BnaC06g40630D, BnaA03g58040D, BnaC02g13860D, BnaA09g43000D, BnaC08g49310D, BnaC02g13840D, BnaA09g49870D, BnaA09g30650D, BnaA03g54610D, BnaCnng45600D, BnaC03g00110D, BnaC09g25150D, BnaA03g00220D, BnaC01g27340D, BnaA03g22…
32	Cutin, suberine and wax biosynthesis	BnaC04g46870D, BnaAnng06350D, BnaC02g14320D, BnaC03g01680D, BnaC03g12730D, BnaC02g04350D, BnaC08g48490D, BnaC02g09540D, BnaA09g54240D, BnaCnng15860D, BnaA07g13320D, BnaA09g06580D, BnaA07g16930D, BnaA06g16470D, BnaA03g39540D, BnaA01g23870D, BnaC07g47150D, BnaA01g05520D, BnaC04g45430D, BnaA03g10090D, BnaC07g43580D, BnaCnng60030D, BnaA10g02320D, BnaC01g00400D, BnaC03g50910D, BnaA06g38770D, BnaC08g39…
33	Glycerolipid metabolism	BnaA09g53800D, BnaC09g01080D, BnaC05g26280D, BnaA08g07530D, BnaC03g00100D, BnaA07g05850D, BnaA06g21850D, BnaA08g03870D, BnaA09g29890D, BnaC03g00360D, BnaA05g16330D, BnaC02g04910D, BnaA01g01360D, BnaAnng14270D, BnaAnng00900D, BnaA03g17410D, BnaC01g03300D, BnaA03g50320D, BnaC04g53480D, BnaC06g22630D, BnaA05g28920D, BnaA05g06810D, BnaA05g34870D, BnaA03g17400D, BnaAnng31310D, BnaC09g49330D, BnaCnng77…
34	Riboflavin metabolism	BnaC03g01220D, BnaC02g18040D, BnaC04g49410D, BnaC04g45900D, BnaCnng50900D, BnaA02g06860D, BnaA08g09970D, BnaC07g21320D, BnaA05g22460D, BnaA03g00890D, BnaA07g37220D, BnaC01g12760D, BnaA03g18060D, BnaA06g34450D, BnaA10g26570D
35	Fatty acid metabolism	BnaA09g53800D, BnaCnng14020D, BnaC06g30780D, BnaC05g26280D, BnaC05g38730D, BnaAnng10320D, BnaA07g05850D, BnaC04g51420D, BnaC01g44680D, BnaA09g29890D, BnaA01g01360D, BnaC08g09060D, BnaA09g16810D, BnaC03g19540D, BnaA09g43000D, BnaC08g49310D, BnaA09g30650D, BnaCnng45600D, BnaC04g17460D, BnaAnng37650D, BnaA02g13270D, BnaC09g25150D, BnaC01g27340D, BnaA03g16270D, BnaA06g20750D, BnaA10g24190D, BnaC08g05…
36	Carotenoid biosynthesis	BnaC03g01340D, BnaC02g44870D, BnaA02g05950D, BnaC02g08040D, BnaA03g28510D, BnaA06g18900D, BnaC05g42860D, BnaA02g28240D, BnaC05g39470D, BnaA05g20720D, BnaCnng57040D, BnaAnng05520D, BnaA07g08290D, BnaC03g36110D, BnaA01g26530D, BnaC02g07120D, BnaA05g25230D, BnaC07g18360D, BnaA04g16900D, BnaA03g43960D, BnaCnng32080D, BnaA10g17430D, BnaA01g29500D, BnaCnng32090D, BnaA08g17170D, BnaA08g17830D, BnaA08g13…
37	Endocytosis	BnaC05g48660D, BnaC03g01780D, BnaC04g50940D, BnaA05g06220D, BnaA02g02800D, BnaC06g20800D, BnaC09g35630D, BnaCnng73210D, BnaC02g09280D, BnaC06g39890D, BnaC09g11310D, BnaC02g04000D, BnaC01g16230D, BnaC02g06240D, BnaA03g25130D, BnaC01g39450D, BnaC02g09210D, BnaA08g28590D, BnaC08g38640D, BnaC03g71950D, BnaC02g04080D, BnaC03g41120D, BnaC05g07430D, BnaA02g22010D, BnaC02g03880D, BnaA08g08110D, BnaC02g44…
38	Propanoate metabolism	BnaA09g53800D, BnaAnng41100D, BnaC05g26280D, BnaA07g05850D, BnaA03g06000D, BnaC02g06560D, BnaA09g29890D, BnaA03g50820D, BnaC01g24110D, BnaC06g36050D, BnaA01g01360D, BnaA08g28680D, BnaA04g06930D, BnaC04g56390D, BnaA06g20750D, BnaA08g16620D, BnaA01g17800D, BnaAnng22560D, BnaA06g03810D, BnaC06g36030D, BnaC07g23280D, BnaA07g32020D, BnaA02g35970D, BnaC03g03460D, BnaC07g33560D, BnaCnng08040D, BnaC03g60…
39	Taurine and hypotaurine metabolism	BnaC07g47180D, BnaC03g23820D, BnaA01g27830D, BnaA10g29030D, BnaC09g40620D, BnaC03g54190D, BnaA04g01890D, BnaC04g12030D, BnaC02g34260D, BnaA09g18890D, BnaA02g26140D, BnaA03g05200D, BnaC03g06750D
40	Fatty acid elongation	BnaC09g08890D, BnaC03g04350D, BnaC08g33100D, BnaA05g30890D, BnaAnng11700D, BnaCnng58900D, BnaA07g03590D, BnaC05g00770D, BnaC02g30500D, BnaC09g46070D, BnaC07g20120D, BnaC07g32730D, BnaC07g05570D, BnaC06g25830D, BnaC03g65980D, BnaC02g02670D, BnaC07g34360D, BnaC07g33560D, BnaAnng00970D
41	Pantothenate and CoA biosynthesis	BnaC02g06500D, BnaA03g14730D, BnaA08g26010D, BnaC01g03200D, BnaA06g37970D, BnaA09g14200D, BnaA07g38230D, BnaA08g26000D, BnaC03g17780D, BnaC08g13970D, BnaA03g10030D, BnaA06g37960D, BnaC03g41100D, BnaA03g35400D, BnaC07g15450D, BnaAnng02510D, BnaA02g03040D, BnaCnng24680D, BnaC08g31410D, BnaC04g42560D, BnaAnng11060D
42	C5-Branched dibasic acid metabolism	BnaC02g06500D, BnaA03g14730D, BnaC04g52960D, BnaC03g17780D, BnaA02g03040D, BnaC04g42560D
43	RNA polymerase	BnaC02g07600D, BnaAnng13940D, BnaC09g11530D, BnaA09g11200D, BnaC02g00130D, BnaC04g46250D, BnaA02g32670D, BnaCnng49910D, BnaC02g09090D, BnaC09g01670D, BnaC06g10600D, BnaA01g17170D, BnaA09g11740D, BnaC08g37590D, BnaC01g40930D, BnaA02g32660D, BnaCnng19650D, BnaA09g01250D, BnaCnng36680D, BnaC04g26910D, BnaC04g15370D, BnaC05g46980D, BnaC03g52710D, BnaA06g35240D, BnaA06g21120D, BnaC04g18540D, BnaCnng06…
44	Linoleic acid metabolism	BnaA09g45010D, BnaAnng00900D, BnaA03g00530D, BnaCnng78230D, BnaCnng38640D, BnaA02g11430D, BnaA07g24870D, BnaCnng38620D, BnaA03g01150D, BnaA04g21510D, BnaC02g45800D
45	Butanoate metabolism	BnaC02g06500D, BnaA03g14730D, BnaA02g36110D, BnaA01g27830D, BnaA03g00530D, BnaC03g17780D, BnaC09g40620D, BnaC03g54190D, BnaC04g12030D, BnaC02g34260D, BnaA09g18890D, BnaA02g26140D, BnaA08g17560D, BnaA02g03040D, BnaA02g11520D, BnaA04g21510D, BnaA05g24320D, BnaC07g33560D, BnaC04g42560D, BnaA06g31070D
46	Starch and sucrose metabolism	BnaAnng22210D, BnaC02g06080D, BnaAnng04500D, BnaA01g32580D, BnaC03g44300D, BnaC04g24140D, BnaA02g30890D, BnaC04g19980D, BnaC04g51190D, BnaA02g18920D, BnaA08g00680D, BnaA04g05320D, BnaA10g03980D, BnaCnng29150D, BnaC04g49350D, BnaAnng19400D, BnaC07g46980D, BnaCnng30140D, BnaC04g47880D, BnaC01g39450D, BnaC01g31650D, BnaC02g06070D, BnaC05g48670D, BnaA01g24750D, BnaC04g45840D, BnaA09g10560D, BnaA08g27…
47	Lysine degradation	BnaA09g53800D, BnaA07g09660D, BnaC05g26280D, BnaC02g13370D, BnaA07g05850D, BnaC07g41090D, BnaA09g29890D, BnaA01g01360D, BnaA04g14510D, BnaA10g25310D, BnaA04g13190D, BnaA01g03680D, BnaC01g05030D, BnaA07g18580D, BnaC06g17610D, BnaA06g20750D, BnaA03g28550D, BnaA05g08770D, BnaC07g33560D, BnaC07g44110D
48	Ribosome	BnaC05g48360D, BnaAnng13180D, BnaC04g45340D, BnaC03g01450D, BnaC03g24320D, BnaAnng28200D, BnaC08g38670D, BnaC02g06410D, BnaA07g15350D, BnaC04g56900D, BnaC02g05940D, BnaA07g01020D, BnaC03g04230D, BnaA02g08530D, BnaC04g46370D, BnaA03g09210D, BnaC04g49470D, BnaAnng21810D, BnaA03g20660D, BnaC03g01010D, BnaC03g00020D, BnaAnng12180D, BnaA08g13480D, BnaA02g08520D, BnaA03g45980D, BnaA06g21910D, BnaC02g08…
49	Other types of O-glycan biosynthesis (no map in kegg database)	BnaC04g50500D, BnaC02g16100D, BnaAnng15820D, BnaCnng49980D, BnaA03g57300D, BnaC01g40190D, BnaC08g31240D, BnaA02g11710D, BnaA08g13640D
50	Purine metabolism	BnaC04g49680D, BnaA04g29080D, BnaA04g29090D, BnaC04g48110D, BnaA08g26110D, BnaC02g07600D, BnaAnng13940D, BnaC09g11530D, BnaA09g00640D, BnaC04g56640D, BnaA09g11200D, BnaC02g00130D, BnaC02g10850D, BnaC04g46250D, BnaA02g32670D, BnaA08g20600D, BnaCnng49910D, BnaC02g09090D, BnaC09g01670D, BnaC06g10600D, BnaA01g17170D, BnaA09g11740D, BnaC08g37590D, BnaCnng24750D, BnaC02g44850D, BnaC01g40930D, BnaC03g01…
51	Valine, leucine and isoleucine biosynthesis	BnaC02g06500D, BnaA03g14730D, BnaC01g38880D, BnaAnng23360D, BnaC05g42980D, BnaA08g26010D, BnaA06g37970D, BnaC04g52960D, BnaC02g30820D, BnaA08g26000D, BnaC03g17780D, BnaC08g13970D, BnaA03g10030D, BnaA06g37960D, BnaC03g41100D, BnaA03g35400D, BnaC07g15450D, BnaAnng02510D, BnaA08g17560D, BnaA02g03040D, BnaA03g39710D, BnaCnng24680D, BnaA02g11520D, BnaC04g42560D, BnaA06g12630D
52	ABC transporters	BnaC04g24050D, BnaA02g00580D, BnaC02g00260D, BnaC02g06950D, BnaC04g51510D, BnaA07g07310D, BnaC01g29600D, BnaC01g39330D, BnaC05g48700D, BnaA10g13130D, BnaC01g25190D, BnaAnng20220D, BnaC02g14920D, BnaCnng76220D, BnaC04g07990D, BnaA08g30900D, BnaA07g07320D, BnaA06g17170D, BnaA05g34640D, BnaA10g01190D, BnaC05g37000D, BnaC09g33710D, BnaC01g38950D, BnaA01g03480D, BnaA06g00960D, BnaA02g13610D, BnaC04g39…
53	Plant-pathogen interaction	BnaC04g50920D, BnaC04g48630D, BnaC02g09350D, BnaC04g50860D, BnaC02g26350D, BnaC02g04520D, BnaC05g49920D, BnaC01g39300D, BnaA03g51150D, BnaC05g37430D, BnaC07g05950D, BnaC05g20880D, BnaCnng65600D, BnaC04g07040D, BnaA02g32830D, BnaC04g20460D, BnaC04g24050D, BnaC02g43320D, BnaC01g41100D, BnaC01g24840D, BnaC09g11530D, BnaCnng24770D, BnaA02g23840D, BnaAnng12430D, BnaA09g13850D, BnaC02g07560D, BnaA02g32…
54	beta-Alanine metabolism	BnaA09g53800D, BnaC04g48360D, BnaC04g48640D, BnaC05g26280D, BnaA07g05850D, BnaC02g08800D, BnaA09g29890D, BnaA03g50820D, BnaA10g06470D, BnaA01g01360D, BnaA08g28680D, BnaA01g27830D, BnaA02g10450D, BnaC09g40620D, BnaA04g06930D, BnaC04g56390D, BnaC03g54190D, BnaC04g12030D, BnaA06g20750D, BnaC02g34260D, BnaA09g18890D, BnaA02g26140D, BnaC07g33560D
55	Porphyrin and chlorophyll metabolism	BnaC03g01820D, BnaA09g32370D, BnaC04g48390D, BnaC02g06680D, BnaC04g49670D, BnaC08g07080D, BnaC02g10800D, BnaA10g10230D, BnaA08g30360D, BnaC04g47210D, BnaA03g00530D, BnaCnng20460D, BnaAnng38540D, BnaC02g01240D, BnaA10g07300D, BnaCnng15790D, BnaA06g13830D, BnaA09g57180D, BnaA03g01520D, BnaA08g15380D, BnaA08g14110D, BnaC01g19630D, BnaC03g26820D, BnaC06g37360D, BnaA10g01960D, BnaA04g21510D, BnaC01g17…
56	Pyruvate metabolism	BnaA09g53800D, BnaC04g48930D, BnaAnng41100D, BnaC05g26280D, BnaA07g05850D, BnaA06g21850D, BnaC02g10780D, BnaC03g01170D, BnaC04g48440D, BnaA03g06000D, BnaC02g06560D, BnaA09g29890D, BnaC01g24110D, BnaCnng29330D, BnaA06g00850D, BnaC06g02620D, BnaAnng23360D, BnaC02g44850D, BnaA01g01360D, BnaA09g28740D, BnaA08g27880D, BnaC05g23720D, BnaC05g20500D, BnaA03g17410D, BnaC04g53480D, BnaA05g22860D, BnaA04g13…
57	Lysine biosynthesis	BnaC02g04620D, BnaC03g24750D, BnaC04g50190D, BnaC03g05110D, BnaC02g30820D, BnaC04g18500D, BnaC01g31370D, BnaA04g01760D, BnaA05g07080D, BnaA02g01540D, BnaA04g25510D, BnaA10g20750D, BnaA03g20590D
58	Brassinosteroid biosynthesis	BnaC02g06360D, BnaC01g31470D, BnaC04g52050D, BnaC04g45630D, BnaA08g23390D, BnaA10g18310D, BnaA01g29270D, BnaUnng04110D, BnaA06g27350D, BnaA05g24860D, BnaA06g32060D, BnaA02g15580D, BnaA01g29240D, BnaCnng28900D, BnaC06g02740D, BnaA05g24900D
59	Pentose and glucuronate interconversions	BnaA09g53800D, BnaC02g06080D, BnaA01g32580D, BnaC04g24140D, BnaC05g26280D, BnaC04g19980D, BnaC04g51190D, BnaA08g00680D, BnaA07g05850D, BnaA06g21850D, BnaC04g49350D, BnaAnng19400D, BnaCnng30140D, BnaC04g47880D, BnaC01g39450D, BnaA09g29890D, BnaA08g27240D, BnaC03g71150D, BnaA04g24130D, BnaC02g08960D, BnaA07g05380D, BnaA05g29830D, BnaC04g52910D, BnaC08g42010D, BnaC03g03910D, BnaC05g01250D, BnaA06g21…
60	Other glycan degradation (no map in kegg database)	BnaC03g01340D, BnaA04g05190D, BnaA02g05950D, BnaC02g08040D, BnaA04g05180D, BnaA03g28510D, BnaA06g18900D, BnaC05g39470D, BnaA02g08480D, BnaA05g20720D, BnaC04g27780D, BnaA07g08290D, BnaC02g12030D, BnaA03g22180D, BnaA05g25230D, BnaA02g26810D, BnaA01g29500D, BnaA08g17830D, BnaA08g13200D, BnaA05g25660D, BnaC03g00110D, BnaC09g16910D, BnaA03g00220D, BnaCnng44680D, BnaA09g08040D, BnaCnng62410D, BnaA01g21…
61	Valine, leucine and isoleucine degradation	BnaA09g53800D, BnaC05g26280D, BnaA07g05850D, BnaA09g29890D, BnaA03g50820D, BnaA08g09990D, BnaA01g01360D, BnaA08g26010D, BnaA08g28680D, BnaA06g37970D, BnaA08g26000D, BnaC08g13970D, BnaA05g22860D, BnaA03g10030D, BnaA04g06930D, BnaA06g37960D, BnaC03g41100D, BnaA03g35400D, BnaC04g56390D, BnaC07g15450D, BnaA06g20750D, BnaAnng02510D, BnaCnng24680D, BnaC07g33560D, BnaA06g31070D
62	RNA transport	BnaAnng39160D, BnaC05g48740D, BnaC03g04860D, BnaC04g47780D, BnaC01g31030D, BnaC06g38620D, BnaA03g00080D, BnaC08g48050D, BnaC04g50490D, BnaCnng42040D, BnaC04g45830D, BnaC04g19840D, BnaC03g30200D, BnaCnng16640D, BnaC03g24750D, BnaC01g39450D, BnaA09g15220D, BnaA03g11670D, BnaC04g56750D, BnaC02g08610D, BnaC02g09040D, BnaCnng69410D, BnaC04g47110D, BnaA10g24040D, BnaC04g49420D, BnaCnng06070D, BnaC08g38…
63	Folate biosynthesis	BnaC04g49300D, BnaA02g19000D, BnaC01g38820D, BnaC01g38830D, BnaA01g02590D, BnaA05g30330D, BnaA02g30310D, BnaC06g39060D, BnaC02g38700D
64	Monoterpenoid biosynthesis	BnaA06g33340D, BnaC07g23000D, BnaA01g10670D, BnaA03g24650D, BnaCnng60530D
65	Regulation of autophagy	BnaC02g15980D, BnaC02g07200D, BnaC05g48600D, BnaA01g19210D, BnaA08g17440D, BnaA09g39530D, BnaA04g28130D, BnaCnng29110D, BnaA09g14140D, BnaA08g02860D, BnaC03g16860D, BnaA06g06370D, BnaC06g01830D, BnaC04g50000D, BnaA03g51180D, BnaAnng31880D, BnaA05g31550D, BnaC08g25540D, BnaC02g10610D, BnaC06g01840D, BnaC04g37530D, BnaA02g33500D, BnaC03g16340D, BnaCnng25930D, BnaA02g29710D, BnaC06g18120D, BnaA04g13…
66	Tropane, piperidine and pyridine alkaloid biosynthesis	BnaA02g15200D, BnaC04g48360D, BnaC09g10110D, BnaC03g26310D, BnaC06g40630D, BnaC02g13860D, BnaA04g17090D, BnaA03g54610D, BnaC04g14030D, BnaA03g22790D, BnaC04g13990D, BnaC03g26850D, BnaC04g40340D, BnaA01g13280D, BnaA10g04850D, BnaC09g43370D, BnaA03g21990D, BnaC03g26340D, BnaA04g17080D
67	Ubiquinone and other terpenoid-quinone biosynthesis	BnaA06g20370D, BnaA03g05980D, BnaC07g08040D, BnaC09g10110D, BnaA09g14100D, BnaC04g56820D, BnaA05g19780D, BnaA02g18500D, BnaC01g04990D, BnaC02g13860D, BnaC05g16820D, BnaA09g49870D, BnaCnng08300D, BnaC08g48240D, BnaA03g22790D, BnaC03g26850D, BnaAnng27160D, BnaA01g13280D, BnaA05g21840D, BnaA07g14470D, BnaC07g33560D, BnaA03g32040D, BnaC05g41280D
68	Glycine, serine and threonine metabolism	BnaC04g48360D, BnaC02g04620D, BnaC08g41110D, BnaA02g21690D, BnaC01g38880D, BnaA03g48400D, BnaC05g42980D, BnaC01g00550D, BnaC03g21300D, BnaC03g76360D, BnaA08g16370D, BnaAnng13240D, BnaC05g14320D, BnaC04g53410D, BnaA03g56490D, BnaA08g25220D, BnaC02g30820D, BnaA04g14510D, BnaA02g16170D, BnaA05g22860D, BnaA06g25710D, BnaA09g47060D, BnaC03g36350D, BnaC08g41120D, BnaA09g09630D, BnaCnng41850D, BnaA03g50…
69	Glycolysis / Gluconeogenesis	BnaA09g53800D, BnaC02g36920D, BnaCnng14020D, BnaC06g30780D, BnaC05g26280D, BnaC05g38730D, BnaAnng10320D, BnaC03g28890D, BnaC03g00100D, BnaA07g05850D, BnaA06g21850D, BnaC01g44680D, BnaA09g29890D, BnaC01g24110D, BnaA03g04930D, BnaA03g27550D, BnaA08g20600D, BnaC03g32560D, BnaC02g44850D, BnaA01g01360D, BnaC08g09060D, BnaA09g16810D, BnaC08g40330D, BnaA01g26040D, BnaA09g43000D, BnaC08g49310D, BnaA06g02…
70	Carbon fixation in photosynthetic organisms	BnaC03g28890D, BnaC02g10780D, BnaC04g48440D, BnaA02g12810D, BnaCnng29330D, BnaC06g02620D, BnaC02g44850D, BnaA09g28740D, BnaA08g27880D, BnaA09g10900D, BnaC05g20500D, BnaA07g18800D, BnaCnng19050D, BnaA09g45030D, BnaC06g39910D, BnaA04g13230D, BnaA03g54610D, BnaC02g07980D, BnaA02g15350D, BnaC01g25930D, BnaC02g00740D, BnaC07g46800D, BnaA03g52820D, BnaA09g16400D, BnaAnng36210D, BnaC03g78200D, BnaC06g42…
71	Photosynthesis	BnaA08g01590D, BnaA10g27910D, BnaC03g18930D, BnaAnng27100D, BnaAnng25420D, BnaAnng39860D, BnaC02g27830D, BnaA07g10310D, BnaA04g15880D, BnaA01g23160D, BnaC02g27850D, BnaC09g00580D, BnaC05g10420D, BnaA01g28200D, BnaA06g06760D, BnaA08g28710D, BnaC04g13750D, BnaC09g27530D, BnaA09g24250D, BnaC04g06020D, BnaA08g05700D, BnaC08g14670D, BnaA05g23550D, BnaA01g34200D, BnaA01g34190D, BnaA07g06900D, BnaC08g09…
72	Pentose phosphate pathway	BnaC04g49680D, BnaC02g36920D, BnaC03g28890D, BnaA08g20600D, BnaC02g04730D, BnaA09g45200D, BnaA03g04190D, BnaC09g01420D, BnaA09g10900D, BnaA07g18800D, BnaCnng19050D, BnaA01g26040D, BnaA09g01980D, BnaA01g20810D, BnaC05g48310D, BnaA02g15350D, BnaC03g47350D, BnaA05g08630D, BnaA09g11470D, BnaC03g05850D, BnaA02g01610D, BnaC05g47040D, BnaC06g16980D, BnaA09g11480D, BnaA05g33580D, BnaAnng38360D, BnaC02g38…
73	Fatty acid biosynthesis	BnaC03g04080D, BnaAnng41100D, BnaC03g04180D, BnaA03g06000D, BnaC02g06560D, BnaA10g16630D, BnaA04g12710D, BnaC08g43130D, BnaA09g10550D, BnaC09g10800D, BnaA09g34910D, BnaA08g26890D, BnaC01g40320D, BnaAnng22560D, BnaC01g40290D, BnaA03g02830D, BnaA10g09300D, BnaA05g37330D, BnaC05g47560D, BnaA04g03710D, BnaA03g02760D
74	Glycosphingolipid biosynthesis - globo series	BnaC01g38080D, BnaCnng03910D, BnaA04g21840D, BnaCnng24210D, BnaAnng06130D
75	Biosynthesis of unsaturated fatty acids	BnaC03g04080D, BnaA08g12780D, BnaA10g16630D, BnaC03g67820D, BnaA10g04040D, BnaC03g04350D, BnaC02g27480D, BnaA08g12800D, BnaC03g19540D, BnaA05g30890D, BnaAnng11700D, BnaA09g34910D, BnaA10g04030D, BnaC09g46070D, BnaC01g40320D, BnaA03g16270D, BnaC01g40290D, BnaC09g18650D, BnaA05g37330D, BnaC05g47560D, BnaA04g03710D, BnaC03g49190D, BnaA03g02760D
76	Glycosaminoglycan degradation	BnaA04g05190D, BnaA04g05180D, BnaA02g08480D, BnaC04g27780D, BnaC02g12030D, BnaA03g22180D, BnaC02g04940D, BnaC02g39830D, BnaA05g25660D, BnaA02g01810D, BnaCnng68980D, BnaA01g37210D
77	Glyoxylate and dicarboxylate metabolism	BnaC02g06690D, BnaA10g16560D, BnaC08g41110D, BnaC05g39240D, BnaC04g49560D, BnaA02g12810D, BnaCnng29330D, BnaA05g25060D, BnaC01g03420D, BnaA08g27880D, BnaCnng07050D, BnaA05g25330D, BnaA06g14510D, BnaA08g10870D, BnaC07g15270D, BnaC04g23380D, BnaA04g13230D, BnaA10g17910D, BnaC02g00740D, BnaA09g47060D, BnaC07g15280D, BnaC08g41120D, BnaA09g16400D, BnaC04g09770D, BnaAnng36210D, BnaC03g78200D, BnaA04g08…
78	Circadian rhythm - plant	BnaAnng39160D, BnaC02g06280D, BnaC04g48630D, BnaC03g00040D, BnaC03g00940D, BnaC02g07210D, BnaC08g15250D, BnaAnng17890D, BnaA03g34920D, BnaC05g24950D, BnaAnng39140D, BnaC03g35440D, BnaA03g36230D, BnaA10g01000D, BnaA03g04590D, BnaC04g35630D, BnaC02g05300D, BnaC07g02620D, BnaA03g22920D, BnaA03g36050D, BnaC09g34140D, BnaA07g01230D, BnaA03g27860D, BnaA03g27190D, BnaC01g03860D, BnaA10g03990D, BnaC09g09…
79	Sesquiterpenoid and triterpenoid biosynthesis	BnaC06g01360D, BnaC06g01370D, BnaC04g48180D, BnaA07g34530D, BnaA02g37020D, BnaA08g09430D, BnaA10g11530D, BnaA02g32720D, BnaA01g02510D, BnaA06g11240D, BnaA03g25850D, BnaCnng41750D, BnaC06g20260D, BnaA06g26710D, BnaA02g37030D, BnaA04g06060D, BnaA06g02740D, BnaA07g34540D, BnaA07g38460D
80	Phagosome	BnaC03g04140D, BnaAnng35860D, BnaC05g49330D, BnaA05g18050D, BnaC08g07260D, BnaC04g48100D, BnaA02g07080D, BnaC04g10930D, BnaCnng51680D, BnaA02g17930D, BnaC02g39910D, BnaC02g06900D, BnaC02g09000D, BnaC04g55390D, BnaA08g28550D, BnaC08g01740D, BnaC09g10940D, BnaA08g11340D, BnaA09g14140D, BnaC02g09010D, BnaA07g32880D, BnaC02g32860D, BnaA03g26090D, BnaA10g15400D, BnaC05g40980D, BnaA06g26420D, BnaA01g33…
81	Caffeine metabolism	BnaA09g00640D
82	Pyrimidine metabolism	BnaC04g48110D, BnaC07g00840D, BnaC06g14250D, BnaC02g07600D, BnaC04g47180D, BnaAnng13940D, BnaC09g11530D, BnaA09g11200D, BnaC02g00130D, BnaA06g39400D, BnaA05g04010D, BnaA09g01380D, BnaC04g46250D, BnaA02g32670D, BnaAnng30770D, BnaC05g43000D, BnaC02g15910D, BnaCnng49910D, BnaC02g09090D, BnaC09g01670D, BnaC06g10600D, BnaA01g17170D, BnaA09g11740D, BnaC08g37590D, BnaA09g54360D, BnaCnng24750D, BnaC01g40…
83	Glycosylphosphatidylinositol(GPI)-anchor biosynthesis	BnaC04g50840D, BnaC04g50760D, BnaC09g51090D, BnaC04g51180D, BnaC02g05790D, BnaC04g45290D, BnaC03g20770D, BnaA09g11710D, BnaCnng05090D, BnaA08g29980D, BnaC02g09340D, BnaA02g15850D, BnaC01g33950D, BnaC09g11580D, BnaC02g14580D, BnaA05g09730D, BnaA07g02920D, BnaA07g17610D, BnaC02g21220D, BnaA10g14680D, BnaA10g17420D, BnaC05g34330D, BnaC03g44440D, BnaA07g01830D, BnaA07g21380D, BnaA02g19760D, BnaA02g23…
84	Isoquinoline alkaloid biosynthesis	BnaC04g48360D, BnaC09g10110D, BnaCnng47680D, BnaC06g40630D, BnaA03g58040D, BnaC02g13860D, BnaA03g54610D, BnaA03g22790D, BnaC03g26850D, BnaA01g13280D
85	Betalain biosynthesis	BnaA08g05620D
86	Homologous recombination	BnaC04g48110D, BnaA05g19850D, BnaA04g05630D, BnaC04g55400D, BnaCnng65800D, BnaA03g53590D, BnaA08g31450D, BnaC02g16010D, BnaA01g27080D, BnaA04g12480D, BnaC03g00130D, BnaA06g07100D, BnaA07g25170D, BnaCnng11370D, BnaAnng15290D, BnaA05g23650D, BnaC09g30710D, BnaC01g02530D, BnaC05g52240D, BnaC07g09220D, BnaA09g11000D, BnaCnng05860D, BnaA10g07360D, BnaA04g24310D, BnaA03g14780D, BnaAnng25510D, BnaC02g29…
87	Protein export	BnaC03g04140D, BnaC04g49120D, BnaC02g16360D, BnaC04g50450D, BnaC06g26620D, BnaCnng51230D, BnaC06g26630D, BnaA03g50330D, BnaA03g17100D, BnaA07g05460D, BnaA09g42640D, BnaA06g30960D, BnaA04g26040D, BnaA06g01890D, BnaA10g25390D, BnaC03g34180D, BnaA10g26220D, BnaA04g25260D, BnaC01g39260D, BnaA03g15760D, BnaC01g12590D, BnaC02g39320D, BnaA05g04540D, BnaA03g56570D, BnaC04g03960D, BnaC08g03850D, BnaA07g05…
88	Lipoic acid metabolism	BnaC09g10550D, BnaC08g00810D
89	Isoflavonoid biosynthesis	BnaC04g48180D, BnaA06g02980D, BnaA08g22170D, BnaC03g42410D, BnaA03g36460D, BnaA06g19010D, BnaA06g02970D, BnaC05g14820D, BnaC05g26220D, BnaA06g02740D, BnaCnng53200D
90	Glycosphingolipid biosynthesis - ganglio series	BnaA04g05190D, BnaA04g05180D, BnaA02g08480D, BnaC04g27780D, BnaC02g12030D, BnaA03g22180D, BnaA05g25660D, BnaCnng68980D, BnaA01g37210D
91	Thiamine metabolism	BnaA03g11280D, BnaA05g12410D
92	Nicotinate and nicotinamide metabolism	BnaCnng24750D, BnaA07g30470D, BnaA06g15350D, BnaA10g19090D, BnaC06g29040D
93	Biotin metabolism	BnaC06g05970D
94	Plant hormone signal transduction	BnaC02g06380D, BnaC04g48630D, BnaC02g07870D, BnaA10g16830D, BnaC02g07750D, BnaC02g07830D, BnaC04g50860D, BnaC02g04630D, BnaC04g47050D, BnaCnng00830D, BnaC01g39300D, BnaC02g07800D, BnaC04g50800D, BnaA06g17770D, BnaC02g07820D, BnaA06g03560D, BnaAnng32560D, BnaC07g05950D, BnaAnng02130D, BnaC03g46110D, BnaA06g03550D, BnaC07g11240D, BnaC01g41100D, BnaC08g38290D, BnaC02g06680D, BnaC04g45700D, BnaCnng09…
95	Histidine metabolism	BnaA09g53800D, BnaC05g26280D, BnaA07g05850D, BnaA09g29890D, BnaA01g01360D, BnaA09g15450D, BnaA06g20750D, BnaC07g24040D, BnaC03g20010D
96	Protein processing in endoplasmic reticulum	BnaC05g48740D, BnaC03g04140D, BnaC02g05110D, BnaC02g10070D, BnaC04g30340D, BnaC09g54060D, BnaC01g25210D, BnaC08g18340D, BnaC05g28110D, BnaC07g11240D, BnaC02g06020D, BnaA08g22390D, BnaC01g16230D, BnaA04g05640D, BnaC02g06010D, BnaC02g14410D, BnaA07g09000D, BnaA02g15100D, BnaC02g04180D, BnaA05g15540D, BnaA04g11990D, BnaA03g45980D, BnaC01g38940D, BnaA03g03740D, BnaA09g11510D, BnaA04g28570D, BnaC05g45…
97	Fructose and mannose metabolism	BnaC02g36920D, BnaC03g28890D, BnaA10g03980D, BnaA06g21850D, BnaC07g42740D, BnaC04g46620D, BnaC02g44120D, BnaA03g18750D, BnaA03g50310D, BnaC01g41980D, BnaC05g48220D, BnaA03g00530D, BnaA03g17410D, BnaA01g26040D, BnaA06g02800D, BnaC04g53480D, BnaA05g15840D, BnaC06g03650D, BnaAnng25810D, BnaA05g06810D, BnaC03g47350D, BnaA05g34870D, BnaA03g17400D, BnaC03g72040D, BnaA02g34780D, BnaA10g29530D, BnaA02g03…
98	Peroxisome	BnaC04g48520D, BnaC05g39240D, BnaA09g00640D, BnaC04g51420D, BnaC02g09540D, BnaC03g25380D, BnaA05g25060D, BnaC01g03420D, BnaC03g19540D, BnaA05g25330D, BnaA06g14510D, BnaA04g14510D, BnaA08g10870D, BnaA07g16940D, BnaC07g15270D, BnaA06g19780D, BnaA05g31230D, BnaA07g05490D, BnaA06g26040D, BnaC09g39740D, BnaC04g17460D, BnaAnng37650D, BnaA02g13270D, BnaC08g24170D, BnaA03g16270D, BnaAnng23330D, BnaC07g15…
99	Sphingolipid metabolism	BnaA04g05190D, BnaA04g05180D, BnaC04g45620D, BnaA02g08480D, BnaC04g27780D, BnaC02g12030D, BnaA03g22180D, BnaAnng11700D, BnaA02g26810D, BnaAnng24430D, BnaA05g25660D, BnaCnng68980D, BnaC05g45760D, BnaA01g37210D, BnaA04g21770D, BnaA06g19060D, BnaAnng06130D
100	Oxidative phosphorylation	BnaC02g04750D, BnaCnng06200D, BnaAnng35860D, BnaC08g15260D, BnaA06g38290D, BnaC08g07260D, BnaC04g10930D, BnaC06g40530D, BnaC04g49670D, BnaCnng06230D, BnaC02g04740D, BnaC08g07080D, BnaAnng33120D, BnaC09g42530D, BnaC02g04760D, BnaA03g05380D, BnaC09g10940D, BnaA08g11340D, BnaA10g10230D, BnaA08g14550D, BnaA08g27140D, BnaA04g19150D, BnaA07g32880D, BnaA03g26090D, BnaA03g04340D, BnaC02g27830D, BnaA07g10…
101	Mismatch repair	BnaC04g48110D, BnaA05g19850D, BnaA04g05630D, BnaC04g55400D, BnaCnng65800D, BnaA03g53590D, BnaA08g31450D, BnaC02g16010D, BnaA01g27080D, BnaA06g28590D, BnaCnng11370D, BnaAnng15290D, BnaC07g09220D, BnaA09g11000D, BnaC04g03700D, BnaA04g24310D, BnaAnng25510D, BnaC02g29620D, BnaC05g05150D, BnaC02g28320D, BnaA05g12470D, BnaC01g30070D, BnaA02g09880D, BnaA08g13720D, BnaA09g05560D, BnaC08g45280D, BnaA09g10…
102	Non-homologous end-joining	BnaA05g23650D, BnaC01g02530D, BnaC08g14330D, BnaA01g01480D
103	Arginine and proline metabolism	BnaA09g53800D, BnaC02g06690D, BnaA10g16560D, BnaC05g26280D, BnaA06g30800D, BnaC05g14370D, BnaA06g30790D, BnaA07g05850D, BnaC02g08800D, BnaA09g29890D, BnaA01g02450D, BnaA10g06470D, BnaC04g11450D, BnaA04g13670D, BnaA01g01360D, BnaC02g38230D, BnaC09g03800D, BnaC04g52950D, BnaC06g24630D, BnaC07g26120D, BnaA02g10450D, BnaA03g54610D, BnaA10g17910D, BnaA06g30780D, BnaC04g45220D, BnaC05g08890D, BnaA04g22…
104	Base excision repair	BnaC04g48110D, BnaCnng69370D, BnaA07g00790D, BnaA10g13870D, BnaA01g30360D, BnaC09g20320D, BnaC09g36510D, BnaC08g14330D, BnaA09g32400D, BnaA04g24310D, BnaA07g35250D, BnaA04g23940D, BnaA10g03020D, BnaCnng06510D, BnaC05g05150D, BnaA05g12470D, BnaA05g20400D, BnaC08g45280D, BnaC01g35600D, BnaC02g41640D, BnaA09g22120D
105	mRNA surveillance pathway	BnaAnng08850D, BnaC04g51640D, BnaC04g47970D, BnaC06g38620D, BnaC03g04450D, BnaC01g28150D, BnaC02g05510D, BnaA04g19440D, BnaC08g48050D, BnaC04g48370D, BnaA01g26310D, BnaCnng16640D, BnaC03g04370D, BnaC04g56750D, BnaC04g49420D, BnaC03g41120D, BnaC04g45900D, BnaC03g04460D, BnaC03g00320D, BnaA01g15770D, BnaC02g04790D, BnaC02g44260D, BnaC04g56830D, BnaC02g10230D, BnaC07g50420D, BnaA03g05990D, BnaA01g28…
106	Indole alkaloid biosynthesis	BnaA04g13730D, BnaA09g36360D, BnaA04g13790D, BnaA09g41920D, BnaC04g36030D, BnaC01g01910D, BnaA02g07740D, BnaA01g00900D, BnaA04g01590D
107	Nucleotide excision repair	BnaC04g48110D, BnaA05g19850D, BnaA04g05630D, BnaC04g55400D, BnaC02g06760D, BnaC07g27970D, BnaCnng65800D, BnaA03g53590D, BnaA08g31450D, BnaC02g10550D, BnaC02g16010D, BnaC03g71310D, BnaA01g27080D, BnaA06g28590D, BnaCnng11370D, BnaAnng15290D, BnaA05g31950D, BnaC09g20320D, BnaC09g39930D, BnaC07g09220D, BnaA09g11000D, BnaC05g24540D, BnaC08g17690D, BnaA04g24310D, BnaC01g09710D, BnaAnng25510D, BnaC02g29…
108	RNA degradation	BnaC04g50480D, BnaC02g04850D, BnaC02g44310D, BnaC02g08340D, BnaC04g25850D, BnaC05g37890D, BnaA07g04830D, BnaC02g07960D, BnaC01g38980D, BnaC02g09980D, BnaA09g38030D, BnaA05g33740D, BnaCnng11710D, BnaA09g37880D, BnaA10g14100D, BnaA10g07020D, BnaA02g19410D, BnaC02g09390D, BnaC09g40270D, BnaAnng28130D, BnaC03g33500D, BnaA08g08510D, BnaA04g15250D, BnaC08g43210D, BnaC04g25770D, BnaA06g18390D, BnaA06g38…
109	DNA replication	BnaC04g48110D, BnaA05g19850D, BnaA04g05630D, BnaC04g55400D, BnaCnng65800D, BnaA03g53590D, BnaA08g31450D, BnaC02g16010D, BnaA01g27080D, BnaA06g28590D, BnaCnng11370D, BnaAnng15290D, BnaC09g20320D, BnaC07g09220D, BnaA09g11000D, BnaA04g24310D, BnaAnng25510D, BnaC02g29620D, BnaA02g31960D, BnaCnng06510D, BnaC05g05150D, BnaC02g48640D, BnaC02g28320D, BnaA05g12470D, BnaA05g20400D, BnaA03g26370D, BnaA08g13…
110	Terpenoid backbone biosynthesis	BnaC06g38940D, BnaC02g06290D, BnaAnng35070D, BnaCnng05930D, BnaCnng74570D, BnaC01g32750D, BnaCnng23390D, BnaA06g35250D, BnaA03g15920D, BnaA03g36320D, BnaA07g01750D, BnaA07g12950D, BnaA03g56270D, BnaC02g00070D, BnaA02g07470D, BnaA10g29560D, BnaA02g21620D, BnaA06g11240D, BnaC05g17500D, BnaA05g33550D, BnaA10g29310D, BnaA01g18430D, BnaA09g11320D, BnaC05g31920D, BnaCnng29630D
111	Citrate cycle (TCA cycle)	BnaC02g13370D, BnaC04g51220D, BnaC04g49560D, BnaCnng29330D, BnaA08g27880D, BnaC03g01130D, BnaC04g23380D, BnaA05g22860D, BnaA04g13230D, BnaCnng16210D, BnaC02g00740D, BnaA07g15090D, BnaC02g39080D, BnaC07g46800D, BnaA07g15100D, BnaA09g16400D, BnaA08g17560D, BnaC03g78200D, BnaAnng25850D, BnaCnng36970D, BnaA06g00560D, BnaA02g11520D, BnaC03g03460D, BnaA04g25660D, BnaC09g17480D, BnaA04g20220D, BnaA05g03…
112	SNARE interactions in vesicular transport	BnaC02g14790D, BnaC04g50160D, BnaA07g17650D, BnaC02g06900D, BnaA03g37300D, BnaC01g38990D, BnaA03g01750D, BnaC02g32860D, BnaC08g38470D, BnaA10g17660D, BnaA01g04780D, BnaA02g19290D, BnaC02g06890D, BnaC08g16810D, BnaA05g25020D, BnaA04g19170D, BnaC03g15560D, BnaC03g19840D, BnaC04g45010D, BnaC03g02540D, BnaAnng06850D, BnaA04g21040D, BnaCnng76260D
113	Natural killer cell mediated cytotoxicity	BnaC05g37430D, BnaC03g30260D, BnaC02g06270D, BnaA09g09500D, BnaA02g24990D, BnaC07g46750D, BnaA09g21830D, BnaA06g39730D, BnaC08g07090D, BnaC07g26080D, BnaA07g01890D, BnaA08g31150D, BnaA06g29500D, BnaCnng76160D, BnaA04g01530D, BnaA04g01520D, BnaA07g21710D, BnaC02g12710D, BnaA01g02570D, BnaA08g11080D, BnaA02g17180D, BnaC03g66810D, BnaC01g28210D
114	Sulfur relay system	BnaC04g49300D, BnaA08g29550D, BnaC02g13300D
115	Arachidonic acid metabolism	BnaC07g47180D, BnaAnng00900D, BnaC02g04830D, BnaA09g10960D, BnaA01g37280D, BnaA03g01150D, BnaA02g01700D
116	Spliceosome	BnaC02g06380D, BnaC03g01640D, BnaA03g29860D, BnaC08g48050D, BnaC04g47670D, BnaC03g10010D, BnaA09g48310D, BnaAnng33710D, BnaC01g16230D, BnaA02g18520D, BnaC02g10710D, BnaA02g07640D, BnaC03g00890D, BnaC04g45890D, BnaC02g04460D, BnaC02g44170D, BnaC02g05610D, BnaC04g49420D, BnaC03g03450D, BnaA03g29880D, BnaA02g18010D, BnaC04g49740D, BnaA02g16830D, BnaC04g56830D, BnaC04g33420D, BnaC09g32830D, BnaC03g04…
117	Steroid biosynthesis	BnaC02g18040D, BnaAnng27190D, BnaA01g25880D, BnaC04g56820D, BnaAnng00900D, BnaA08g02140D, BnaCnng19550D, BnaC02g28510D, BnaC09g54140D, BnaC07g14860D, BnaA09g56160D, BnaA04g20200D, BnaA03g15520D, BnaA02g04850D, BnaA05g33480D, BnaA03g01150D, BnaA02g14310D, BnaCnng68190D
118	One carbon pool by folate	BnaA04g29080D, BnaA04g29090D, BnaC02g04470D, BnaA01g02590D, BnaA01g11300D, BnaA05g08860D
119	Ubiquitin mediated proteolysis	BnaA04g28060D, BnaC02g10070D, BnaC07g27970D, BnaC02g08300D, BnaC07g11240D, BnaC02g06020D, BnaC06g27550D, BnaA02g14500D, BnaC02g03460D, BnaA07g38410D, BnaC02g06010D, BnaC04g48050D, BnaC02g04320D, BnaC02g06700D, BnaC02g14410D, BnaAnng00510D, BnaC02g10550D, BnaA07g09000D, BnaA02g15100D, BnaC01g32800D, BnaA03g45980D, BnaA07g15430D, BnaA07g28200D, BnaA10g16320D, BnaC02g03920D, BnaA09g11510D, BnaC09g51…
120	Synthesis and degradation of ketone bodies	BnaA06g31070D
121	Basal transcription factors	BnaC05g48470D, BnaC01g38870D, BnaC03g30200D, BnaC05g42960D, BnaC03g71310D, BnaA03g16140D, BnaC08g07600D, BnaA09g01220D, BnaA10g13190D, BnaC05g24540D, BnaC08g17690D, BnaC06g39580D, BnaA06g15340D, BnaC07g26180D, BnaC01g09710D, BnaC01g40680D, BnaA01g26290D, BnaA03g27760D, BnaC02g39780D, BnaA01g02790D, BnaAnng16720D, BnaA03g15770D, BnaC09g00380D
122	Aminoacyl-tRNA biosynthesis	BnaC04g24140D, BnaC02g06350D, BnaC08g15130D, BnaA07g17620D, BnaAnng25450D, BnaA05g30200D, BnaA03g37290D, BnaA07g19180D, BnaC02g45400D, BnaC03g58510D, BnaA04g08860D, BnaA03g52240D, BnaA10g17770D, BnaA05g15950D, BnaC02g38910D, BnaA08g14390D, BnaA04g12390D, BnaCnng05700D, BnaA08g22020D, BnaC01g04490D, BnaA03g28070D, BnaA02g30880D, BnaC08g18860D, BnaA02g05940D, BnaA02g30540D, BnaA03g47930D, BnaA03g25…
123	Ribosome biogenesis in eukaryotes	BnaAnng39160D, BnaC03g46120D, BnaC02g06840D, BnaC04g50630D, BnaC05g23410D, BnaC03g10010D, BnaC01g39450D, BnaC04g47110D, BnaC03g71760D, BnaC02g07930D, BnaC03g04120D, BnaC02g15270D, BnaA03g51490D, BnaC04g25850D, BnaC05g24950D, BnaC01g05960D, BnaC05g48650D, BnaA06g39840D, BnaC04g51310D, BnaA03g14360D, BnaC04g35630D, BnaA05g33740D, BnaC05g48500D, BnaCnng57260D, BnaC07g15380D, BnaA07g31110D, BnaC07g29…
124	Phosphatidylinositol signaling system	BnaC04g50920D, BnaAnng35570D, BnaA03g51150D, BnaC02g11430D, BnaA06g31750D, BnaC04g19700D, BnaC01g13840D, BnaA09g14140D, BnaUnng04440D, BnaA06g22060D, BnaC04g24860D, BnaCnng10250D, BnaA07g29040D, BnaA09g04040D, BnaC01g19450D, BnaA09g25360D, BnaC04g08380D, BnaC04g53510D, BnaA03g38380D, BnaA02g31430D, BnaA10g05120D, BnaC03g45210D, BnaA02g07560D, BnaC09g13550D, BnaA09g13280D, BnaA03g21500D, BnaA10g29…
125	N-Glycan biosynthesis	BnaC03g00730D, BnaC05g28110D, BnaC03g70540D, BnaC02g05370D, BnaC02g05850D, BnaA07g08680D, BnaA07g08920D, BnaA01g36480D, BnaA02g16890D, BnaA06g02240D, BnaA03g05140D, BnaA07g12390D, BnaA04g08660D, BnaA10g26780D
126	Circadian rhythm - mammal	BnaA02g15100D, BnaA07g38100D, BnaA08g17280D, BnaC03g77140D, BnaC01g40370D
127	Proteasome	BnaC03g04010D, BnaC01g31710D, BnaA04g06850D, BnaA07g18820D, BnaC02g09300D, BnaA07g25170D, BnaA07g25120D, BnaC01g30260D, BnaC07g43220D, BnaA01g08440D, BnaC04g06610D, BnaA05g31700D, BnaA04g19780D, BnaC08g11800D, BnaA02g00360D, BnaCnng18300D, BnaC04g38540D, BnaA08g13550D, BnaA02g07760D, BnaA02g18400D
128	Inositol phosphate metabolism	BnaAnng35570D, BnaC02g00460D, BnaA06g31750D, BnaC07g40160D, BnaC05g49660D, BnaA02g00400D, BnaA09g14140D, BnaUnng04440D, BnaCnng10250D, BnaA05g32880D, BnaA07g29040D, BnaC05g48190D, BnaA09g25360D, BnaC04g08380D, BnaA10g05120D, BnaA02g07560D, BnaA10g29510D, BnaCnng21130D, BnaC04g38510D, BnaA05g20640D, BnaA01g17830D, BnaA09g23210D, BnaA04g15510D

## Sheet: STRT
3. ST-VS-RT
#	Pathway	DEGs with pathway annotation (6607)	All genes with pathway annotation (51467)	Pvalue	Qvalue	Pathway ID
1	Biosynthesis of secondary metabolites	979 (14.82%)	5921 (11.5%)	1.16916e-18	1.47314e-16	ko01110
2	Phenylpropanoid biosynthesis	205 (3.1%)	944 (1.83%)	1.68708e-14	1.06286e-12	ko00940
3	Phenylalanine metabolism	120 (1.82%)	471 (0.92%)	7.77642e-14	3.2661e-12	ko00360
4	Metabolic pathways	1763 (26.68%)	11991 (23.3%)	3.29928e-12	1.03927e-10	ko01100
5	Photosynthesis - antenna proteins	28 (0.42%)	85 (0.17%)	1.34409e-06	3.3871e-05	ko00196
6	Stilbenoid, diarylheptanoid and gingerol biosynthesis	130 (1.97%)	694 (1.35%)	5.8459e-06	0.000122764	ko00945
7	Limonene and pinene degradation	105 (1.59%)	552 (1.07%)	2.26833e-05	0.0004083	ko00903
8	Tryptophan metabolism	79 (1.2%)	400 (0.78%)	6.09346e-05	0.000959719	ko00380
9	Glycerophospholipid metabolism	229 (3.47%)	1411 (2.74%)	0.000104765	0.00146671	ko00564
10	Benzoxazinoid biosynthesis	30 (0.45%)	117 (0.23%)	0.00013476	0.00158462	ko00402
11	Sulfur metabolism	41 (0.62%)	179 (0.35%)	0.000144989	0.00158462	ko00920
12	Nitrogen metabolism	52 (0.79%)	244 (0.47%)	0.000150916	0.00158462	ko00910
13	Ether lipid metabolism	172 (2.6%)	1037 (2.01%)	0.000249648	0.00241967	ko00565
14	Carotenoid biosynthesis	71 (1.07%)	368 (0.72%)	0.000284705	0.00256235	ko00906
15	Zeatin biosynthesis	56 (0.85%)	282 (0.55%)	0.000571355	0.00464476	ko00908
16	Flavone and flavonol biosynthesis	48 (0.73%)	233 (0.45%)	0.000589811	0.00464476	ko00944
17	Starch and sucrose metabolism	238 (3.6%)	1526 (2.97%)	0.00080508	0.00596707	ko00500
18	Flavonoid biosynthesis	89 (1.35%)	510 (0.99%)	0.00160425	0.0112298	ko00941
19	Glucosinolate biosynthesis	46 (0.7%)	232 (0.45%)	0.00172348	0.0114294	ko00966
20	Cyanoamino acid metabolism	63 (0.95%)	341 (0.66%)	0.00184073	0.0115966	ko00460
21	Ascorbate and aldarate metabolism	52 (0.79%)	273 (0.53%)	0.00225565	0.0135339	ko00053
22	Pentose and glucuronate interconversions	149 (2.26%)	957 (1.86%)	0.0072203	0.0413526	ko00040
23	alpha-Linolenic acid metabolism	54 (0.82%)	308 (0.6%)	0.0106851	0.0585358	ko00592
24	Galactose metabolism	50 (0.76%)	290 (0.56%)	0.0182033	0.0955673	ko00052
25	Cysteine and methionine metabolism	68 (1.03%)	416 (0.81%)	0.0215759	0.108743	ko00270
26	Lysine biosynthesis	19 (0.29%)	94 (0.18%)	0.0289008	0.136188	ko00300
27	Other glycan degradation	53 (0.8%)	319 (0.62%)	0.029408	0.136188	ko00511
28	Fatty acid metabolism	41 (0.62%)	238 (0.46%)	0.0303099	0.136188	ko00071
29	beta-Alanine metabolism	31 (0.47%)	172 (0.33%)	0.0314984	0.136188	ko00410
30	Endocytosis	221 (3.34%)	1531 (2.97%)	0.0330578	0.136188	ko04144
31	Porphyrin and chlorophyll metabolism	44 (0.67%)	260 (0.51%)	0.0335067	0.136188	ko00860
32	Circadian rhythm - plant	74 (1.12%)	479 (0.93%)	0.0523712	0.206211	ko04712
33	Tyrosine metabolism	39 (0.59%)	239 (0.46%)	0.0682655	0.26065	ko00350
34	Plant-pathogen interaction	449 (6.8%)	3307 (6.43%)	0.0994965	0.363302	ko04626
35	Tropane, piperidine and pyridine alkaloid biosynthesis	25 (0.38%)	150 (0.29%)	0.10273	0.363302	ko00960
36	Anthocyanin biosynthesis	5 (0.08%)	20 (0.04%)	0.103801	0.363302	ko00942
37	C5-Branched dibasic acid metabolism	7 (0.11%)	32 (0.06%)	0.107527	0.366172	ko00660
38	Brassinosteroid biosynthesis	20 (0.3%)	118 (0.23%)	0.117469	0.386523	ko00905
39	Cutin, suberine and wax biosynthesis	56 (0.85%)	373 (0.72%)	0.119638	0.386523	ko00073
40	Riboflavin metabolism	15 (0.23%)	86 (0.17%)	0.133472	0.420438	ko00740
41	Phenylalanine, tyrosine and tryptophan biosynthesis	31 (0.47%)	200 (0.39%)	0.153402	0.47143	ko00400
42	Selenocompound metabolism	14 (0.21%)	83 (0.16%)	0.173296	0.495472	ko00450
43	Indole alkaloid biosynthesis	17 (0.26%)	104 (0.2%)	0.176003	0.495472	ko00901
44	Regulation of autophagy	46 (0.7%)	312 (0.61%)	0.176648	0.495472	ko04140
45	RNA polymerase	74 (1.12%)	518 (1.01%)	0.176954	0.495472	ko03020
46	Other types of O-glycan biosynthesis	10 (0.15%)	57 (0.11%)	0.189735	0.51971	ko00514
47	Fatty acid elongation	19 (0.29%)	122 (0.24%)	0.216766	0.581117	ko00062
48	ABC transporters	74 (1.12%)	530 (1.03%)	0.23553	0.612803	ko02010
49	Glycerolipid metabolism	39 (0.59%)	270 (0.52%)	0.238312	0.612803	ko00561
50	Isoquinoline alkaloid biosynthesis	15 (0.23%)	97 (0.19%)	0.259431	0.645477	ko00950
51	Glyoxylate and dicarboxylate metabolism	45 (0.68%)	318 (0.62%)	0.264012	0.645477	ko00630
52	Amino sugar and nucleotide sugar metabolism	82 (1.24%)	596 (1.16%)	0.266387	0.645477	ko00520
53	Biosynthesis of unsaturated fatty acids	28 (0.42%)	194 (0.38%)	0.282235	0.670973	ko01040
54	Protein export	36 (0.54%)	257 (0.5%)	0.313269	0.73096	ko03060
55	Glutathione metabolism	54 (0.82%)	394 (0.77%)	0.324075	0.736443	ko00480
56	Glycosylphosphatidylinositol(GPI)-anchor biosynthesis	61 (0.92%)	448 (0.87%)	0.33068	0.736443	ko00563
57	Vitamin B6 metabolism	7 (0.11%)	44 (0.09%)	0.333153	0.736443	ko00750
58	Pyruvate metabolism	56 (0.85%)	420 (0.82%)	0.401794	0.872864	ko00620
59	Betalain biosynthesis	2 (0.03%)	11 (0.02%)	0.421982	0.901182	ko00965
60	Pentose phosphate pathway	31 (0.47%)	232 (0.45%)	0.434568	0.912593	ko00030
61	Photosynthesis	37 (0.56%)	281 (0.55%)	0.460899	0.945266	ko00195
62	Sulfur relay system	7 (0.11%)	50 (0.1%)	0.465131	0.945266	ko04122
63	Peroxisome	52 (0.79%)	399 (0.78%)	0.475987	0.950774	ko04146
64	Fatty acid biosynthesis	23 (0.35%)	175 (0.34%)	0.485704	0.950774	ko00061
65	Plant hormone signal transduction	397 (6.01%)	3087 (6%)	0.492916	0.950774	ko04075
66	Alanine, aspartate and glutamate metabolism	42 (0.64%)	324 (0.63%)	0.498025	0.950774	ko00250
67	Folate biosynthesis	9 (0.14%)	68 (0.13%)	0.515056	0.964131	ko00790
68	Propanoate metabolism	23 (0.35%)	178 (0.35%)	0.520325	0.964131	ko00640
69	Lipoic acid metabolism	3 (0.05%)	22 (0.04%)	0.549788	0.980644	ko00785
70	Carbon fixation in photosynthetic organisms	44 (0.67%)	346 (0.67%)	0.551118	0.980644	ko00710
71	Taurine and hypotaurine metabolism	10 (0.15%)	78 (0.15%)	0.552585	0.980644	ko00430
72	Sphingolipid metabolism	22 (0.33%)	174 (0.34%)	0.564618	0.988081	ko00600
73	RNA transport	251 (3.8%)	1980 (3.85%)	0.596671	0.999633	ko03013
74	Diterpenoid biosynthesis	27 (0.41%)	217 (0.42%)	0.599686	0.999633	ko00904
75	Arginine and proline metabolism	52 (0.79%)	421 (0.82%)	0.639387	0.999633	ko00330
76	Glycine, serine and threonine metabolism	43 (0.65%)	350 (0.68%)	0.645385	0.999633	ko00260
77	Sesquiterpenoid and triterpenoid biosynthesis	20 (0.3%)	166 (0.32%)	0.654144	0.999633	ko00909
78	Glycosaminoglycan degradation	12 (0.18%)	103 (0.2%)	0.684347	0.999633	ko00531
79	Nicotinate and nicotinamide metabolism	6 (0.09%)	53 (0.1%)	0.690451	0.999633	ko00760
80	Lysine degradation	16 (0.24%)	137 (0.27%)	0.695179	0.999633	ko00310
81	Purine metabolism	124 (1.88%)	1006 (1.95%)	0.70163	0.999633	ko00230
82	Citrate cycle (TCA cycle)	33 (0.5%)	281 (0.55%)	0.734269	0.999633	ko00020
83	Histidine metabolism	10 (0.15%)	91 (0.18%)	0.746375	0.999633	ko00340
84	Ubiquinone and other terpenoid-quinone biosynthesis	21 (0.32%)	185 (0.36%)	0.758665	0.999633	ko00130
85	Butanoate metabolism	15 (0.23%)	135 (0.26%)	0.762418	0.999633	ko00650
86	Steroid biosynthesis	24 (0.36%)	212 (0.41%)	0.774528	0.999633	ko00100
87	Linoleic acid metabolism	7 (0.11%)	68 (0.13%)	0.786168	0.999633	ko00591
88	Base excision repair	24 (0.36%)	214 (0.42%)	0.789588	0.999633	ko03410
89	Fructose and mannose metabolism	34 (0.51%)	301 (0.58%)	0.811701	0.999633	ko00051
90	Thiamine metabolism	2 (0.03%)	23 (0.04%)	0.813936	0.999633	ko00730
91	Glycolysis / Gluconeogenesis	68 (1.03%)	583 (1.13%)	0.819091	0.999633	ko00010
92	One carbon pool by folate	9 (0.14%)	89 (0.17%)	0.822136	0.999633	ko00670
93	Isoflavonoid biosynthesis	11 (0.17%)	107 (0.21%)	0.824565	0.999633	ko00943
94	Glycosphingolipid biosynthesis - ganglio series	9 (0.14%)	90 (0.17%)	0.831955	0.999633	ko00604
95	Valine, leucine and isoleucine degradation	21 (0.32%)	195 (0.38%)	0.834388	0.999633	ko00280
96	Pyrimidine metabolism	115 (1.74%)	977 (1.9%)	0.854541	0.999633	ko00240
97	Valine, leucine and isoleucine biosynthesis	19 (0.29%)	182 (0.35%)	0.86125	0.999633	ko00290
98	Non-homologous end-joining	4 (0.06%)	50 (0.1%)	0.898777	0.999633	ko03450
99	mRNA surveillance pathway	110 (1.66%)	955 (1.86%)	0.900937	0.999633	ko03015
100	Glycosphingolipid biosynthesis - globo series	3 (0.05%)	41 (0.08%)	0.91128	0.999633	ko00603
101	Phagosome	61 (0.92%)	557 (1.08%)	0.921903	0.999633	ko04145
102	N-Glycan biosynthesis	20 (0.3%)	207 (0.4%)	0.934264	0.999633	ko00510
103	Basal transcription factors	27 (0.41%)	272 (0.53%)	0.941168	0.999633	ko03022
104	Mismatch repair	31 (0.47%)	311 (0.6%)	0.94951	0.999633	ko03430
105	Monoterpenoid biosynthesis	2 (0.03%)	36 (0.07%)	0.955241	0.999633	ko00902
106	Ubiquitin mediated proteolysis	99 (1.5%)	908 (1.76%)	0.966944	0.999633	ko04120
107	Homologous recombination	38 (0.58%)	387 (0.75%)	0.971965	0.999633	ko03440
108	Nucleotide excision repair	47 (0.71%)	472 (0.92%)	0.977335	0.999633	ko03420
109	Spliceosome	189 (2.86%)	1682 (3.27%)	0.980361	0.999633	ko03040
110	Ribosome biogenesis in eukaryotes	73 (1.1%)	704 (1.37%)	0.981019	0.999633	ko03008
111	Synthesis and degradation of ketone bodies	1 (0.02%)	29 (0.06%)	0.981419	0.999633	ko00072
112	Aminoacyl-tRNA biosynthesis	29 (0.44%)	315 (0.61%)	0.981774	0.999633	ko00970
113	RNA degradation	66 (1%)	647 (1.26%)	0.983401	0.999633	ko03018
114	Pantothenate and CoA biosynthesis	10 (0.15%)	138 (0.27%)	0.987246	0.999633	ko00770
115	Arachidonic acid metabolism	6 (0.09%)	96 (0.19%)	0.98815	0.999633	ko00590
116	Terpenoid backbone biosynthesis	22 (0.33%)	260 (0.51%)	0.989706	0.999633	ko00900
117	Oxidative phosphorylation	70 (1.06%)	698 (1.36%)	0.990768	0.999633	ko00190
118	SNARE interactions in vesicular transport	19 (0.29%)	244 (0.47%)	0.995469	0.999633	ko04130
119	Phosphatidylinositol signaling system	34 (0.51%)	393 (0.76%)	0.996424	0.999633	ko04070
120	Natural killer cell mediated cytotoxicity	19 (0.29%)	250 (0.49%)	0.996954	0.999633	ko04650
121	Circadian rhythm - mammal	6 (0.09%)	111 (0.22%)	0.997033	0.999633	ko04710
122	Inositol phosphate metabolism	27 (0.41%)	330 (0.64%)	0.997147	0.999633	ko00562
123	DNA replication	33 (0.5%)	388 (0.75%)	0.997202	0.999633	ko03030
124	Proteasome	22 (0.33%)	293 (0.57%)	0.998702	0.999633	ko03050
125	Protein processing in endoplasmic reticulum	141 (2.13%)	1380 (2.68%)	0.998946	0.999633	ko04141
126	Ribosome	143 (2.16%)	1428 (2.77%)	0.999633	0.999633	ko03010
#	Pathway	Differentially expressed genes
1	Biosynthesis of secondary metabolites (no map in kegg database)	BnaC03g01340D, BnaC04g49680D, BnaA04g29080D, BnaC04g49100D, BnaC02g06080D, BnaC03g01820D, BnaC06g38940D, BnaC02g36920D, BnaC06g01360D, BnaA04g29090D, BnaAnng06350D, BnaA02g15200D, BnaCnng74570D, BnaC08g44120D, BnaA07g34530D, BnaC06g01370D, BnaC04g50300D, BnaC04g48360D, BnaC06g30780D, BnaA08g26110D, BnaC02g15510D, BnaC02g06070D, BnaC02g05920D, BnaC04g55340D, BnaA01g00520D, BnaC02g07710D, BnaA06g08…
2	Phenylpropanoid biosynthesis	BnaAnng06350D, BnaC08g44120D, BnaC02g05920D, BnaC05g48680D, BnaC02g06770D, BnaC04g47720D, BnaA08g01990D, BnaC02g05160D, BnaCnng29190D, BnaA03g55260D, BnaC01g31890D, BnaC09g07020D, BnaC08g44140D, BnaCnng45520D, BnaC09g51230D, BnaC01g31650D, BnaA07g05510D, BnaC02g05680D, BnaC03g21830D, BnaC07g36890D, BnaC06g08840D, BnaA03g19490D, BnaA03g05980D, BnaAnng10890D, BnaC01g00300D, BnaA07g07110D, BnaC02g07…
3	Phenylalanine metabolism	BnaC08g44120D, BnaC04g48360D, BnaC02g05920D, BnaC05g48680D, BnaC04g47720D, BnaC02g05160D, BnaA01g13270D, BnaCnng29190D, BnaA03g55260D, BnaC08g44140D, BnaC03g21830D, BnaA03g19490D, BnaA03g05980D, BnaAnng10890D, BnaC02g07500D, BnaC02g10690D, BnaC05g03280D, BnaA02g17630D, BnaA07g03710D, BnaAnng10300D, BnaA07g01880D, BnaA05g19780D, BnaC03g50060D, BnaA04g09990D, BnaA03g46060D, BnaA05g34020D, BnaC07g38…
4	Metabolic pathways (no map in kegg database)	BnaC03g01340D, BnaA03g25130D, BnaC05g48660D, BnaC04g49680D, BnaC04g50940D, BnaC02g04750D, BnaC03g23820D, BnaA04g29080D, BnaC01g39450D, BnaC02g06690D, BnaC02g06080D, BnaC02g08800D, BnaC03g01820D, BnaC02g36920D, BnaA04g29090D, BnaAnng35860D, BnaA02g15200D, BnaCnng74570D, BnaCnng06200D, BnaC08g44120D, BnaC04g50300D, BnaC09g10550D, BnaC03g04080D, BnaC04g48110D, BnaA01g31800D, BnaC04g48360D, BnaC06g30…
5	Photosynthesis - antenna proteins	BnaC02g44590D, BnaC04g56710D, BnaA02g29010D, BnaA08g04190D, BnaA06g10520D, BnaA03g56740D, BnaA03g56650D, BnaCnng04230D, BnaA07g07560D, BnaC08g16790D, BnaC03g59520D, BnaC07g09400D, BnaA05g09400D, BnaA09g26570D, BnaA09g09080D, BnaCnng24140D, BnaC05g22880D, BnaAnng22920D, BnaA10g07350D, BnaC09g01520D, BnaC01g29520D, BnaA09g56570D, BnaA03g60230D, BnaA06g31910D, BnaA03g24350D, BnaA06g17350D, BnaC02g37…
6	Stilbenoid, diarylheptanoid and gingerol biosynthesis	BnaAnng06350D, BnaC04g50300D, BnaC04g55340D, BnaA01g00520D, BnaC04g50270D, BnaC04g50960D, BnaA06g33050D, BnaC04g48180D, BnaC03g61440D, BnaAnng14250D, BnaA03g44410D, BnaA07g05510D, BnaC08g40680D, BnaC04g50320D, BnaC03g01680D, BnaC01g01500D, BnaA09g06580D, BnaA06g30790D, BnaA09g54240D, BnaC04g35510D, BnaC04g50310D, BnaC09g49530D, BnaA04g08790D, BnaA06g38770D, BnaC04g47480D, BnaA06g16600D, BnaCnng69…
7	Limonene and pinene degradation	BnaC04g50300D, BnaC04g55340D, BnaA01g00520D, BnaC04g50270D, BnaC04g50960D, BnaA06g33050D, BnaC04g48180D, BnaC03g61440D, BnaAnng14250D, BnaA03g44410D, BnaA09g53800D, BnaC08g40680D, BnaA09g29890D, BnaC04g50320D, BnaC03g01680D, BnaC05g26280D, BnaC01g01500D, BnaA09g06580D, BnaA07g05850D, BnaC04g50310D, BnaC09g49530D, BnaA06g38770D, BnaA06g16600D, BnaCnng69050D, BnaC08g40600D, BnaCnng09450D, BnaA04g24…
8	Tryptophan metabolism	BnaC04g47910D, BnaA07g22400D, BnaC02g15480D, BnaA01g13270D, BnaA06g11010D, BnaA09g53800D, BnaC01g39120D, BnaC02g35140D, BnaA09g29890D, BnaC05g26280D, BnaC04g49660D, BnaA07g05850D, BnaA03g10890D, BnaA02g32950D, BnaC05g43620D, BnaA03g46060D, BnaA04g24160D, BnaC07g38390D, BnaC09g10110D, BnaA09g10030D, BnaC06g34930D, BnaA07g31260D, BnaC01g39110D, BnaC03g02840D, BnaA01g01360D, BnaC04g20040D, BnaA09g12…
9	Glycerophospholipid metabolism	BnaA03g25130D, BnaC05g48660D, BnaC04g50940D, BnaC01g39450D, BnaA05g06220D, BnaA09g46210D, BnaC09g01080D, BnaC09g11310D, BnaC02g11010D, BnaC04g48480D, BnaC06g39890D, BnaC02g06240D, BnaC02g09210D, BnaA08g28590D, BnaA02g02800D, BnaC04g37060D, BnaC01g38650D, BnaC02g09280D, BnaC03g71950D, BnaC02g03880D, BnaC03g04400D, BnaC08g38640D, BnaC02g05520D, BnaA02g22010D, BnaC02g05000D, BnaC02g04080D, BnaC04g45…
10	Benzoxazinoid biosynthesis	BnaA06g20500D, BnaC02g04300D, BnaA03g15200D, BnaC03g02300D, BnaC02g09890D, BnaA06g17910D, BnaCnng70010D, BnaA10g24670D, BnaA10g24680D, BnaC01g24710D, BnaC09g34870D, BnaC03g26760D, BnaA07g37770D, BnaA04g17880D, BnaA09g50540D, BnaC09g49570D, BnaA06g17940D, BnaA03g09440D, BnaA08g27840D, BnaC05g41870D, BnaA10g24690D, BnaC05g04550D, BnaA10g04340D, BnaC04g08390D, BnaA09g39220D, BnaC08g31400D, BnaA10g01…
11	Sulfur metabolism	BnaC05g48620D, BnaC04g49280D, BnaC01g39120D, BnaC02g35140D, BnaA06g10080D, BnaC06g34930D, BnaA07g31260D, BnaC01g39110D, BnaC03g02840D, BnaC04g20040D, BnaC09g02940D, BnaA09g15810D, BnaA07g31230D, BnaA03g31290D, BnaA06g36560D, BnaA08g18560D, BnaC03g13300D, BnaA03g55570D, BnaA07g20840D, BnaA02g27270D, BnaC06g38300D, BnaC08g27980D, BnaA09g03560D, BnaA05g26160D, BnaC03g36650D, BnaC03g48570D, BnaA03g54…
12	Nitrogen metabolism	BnaC02g04750D, BnaC02g06690D, BnaC02g05730D, BnaA10g16560D, BnaC02g15480D, BnaC02g04740D, BnaCnng10290D, BnaC06g20690D, BnaA03g10890D, BnaC03g04190D, BnaA02g32950D, BnaA06g23950D, BnaA06g38980D, BnaC03g49300D, BnaC03g53730D, BnaA06g01730D, BnaA07g33690D, BnaA07g20840D, BnaC06g38300D, BnaC09g12980D, BnaA03g15050D, BnaC03g25370D, BnaCnng60930D, BnaA01g22540D, BnaC02g07040D, BnaA07g33680D, BnaA09g33…
13	Ether lipid metabolism	BnaA03g25130D, BnaC05g48660D, BnaC04g50940D, BnaC01g39450D, BnaA05g06220D, BnaA09g46210D, BnaC09g11310D, BnaC06g39890D, BnaC02g06240D, BnaC02g09210D, BnaA08g28590D, BnaA02g02800D, BnaC04g37060D, BnaC02g09280D, BnaC03g71950D, BnaC02g03880D, BnaC03g04400D, BnaC08g38640D, BnaC02g05520D, BnaA02g22010D, BnaC02g05000D, BnaC02g04080D, BnaC03g45950D, BnaAnng39600D, BnaA08g08110D, BnaCnng15490D, BnaA03g15…
14	Carotenoid biosynthesis	BnaC03g01340D, BnaC02g44870D, BnaC03g39630D, BnaA04g15590D, BnaC02g08040D, BnaA03g28510D, BnaA06g18900D, BnaC05g42860D, BnaA05g29140D, BnaC05g39470D, BnaC03g36110D, BnaA05g25230D, BnaC05g43620D, BnaA05g20720D, BnaA03g30810D, BnaCnng27390D, BnaA08g13200D, BnaA09g15670D, BnaA01g29500D, BnaA07g08290D, BnaCnng27420D, BnaA05g25240D, BnaA05g29150D, BnaC04g52640D, BnaA06g01540D, BnaC02g07120D, BnaC06g36…
15	Zeatin biosynthesis	BnaA06g02440D, BnaA06g20500D, BnaA02g09940D, BnaC09g07020D, BnaC02g08450D, BnaC03g02300D, BnaA09g33410D, BnaC02g09890D, BnaA07g15740D, BnaC02g18220D, BnaA06g17910D, BnaA03g49660D, BnaC05g23720D, BnaCnng42960D, BnaC03g68370D, BnaA01g11010D, BnaA10g24670D, BnaA10g24680D, BnaAnng33940D, BnaA08g23390D, BnaC01g24710D, BnaA07g03360D, BnaA03g05100D, BnaC07g50850D, BnaC09g34870D, BnaC09g42730D, BnaA01g29…
16	Flavone and flavonol biosynthesis	BnaA06g02440D, BnaC04g50300D, BnaA07g11060D, BnaC04g50270D, BnaC04g50960D, BnaA02g09940D, BnaC09g51230D, BnaC07g14650D, BnaC04g50320D, BnaA09g33410D, BnaA10g07270D, BnaC06g20950D, BnaC04g50310D, BnaA08g06720D, BnaA02g18320D, BnaAnng16070D, BnaA03g49690D, BnaC03g68370D, BnaC06g20930D, BnaA09g12650D, BnaAnng39840D, BnaAnng33940D, BnaC03g65490D, BnaA07g03360D, BnaA03g05100D, BnaC07g45430D, BnaA03g59…
17	Starch and sucrose metabolism	BnaAnng22210D, BnaC01g39450D, BnaC02g06080D, BnaAnng04500D, BnaC02g06070D, BnaA10g03980D, BnaA08g00680D, BnaC04g24140D, BnaC03g44300D, BnaC04g47880D, BnaA08g01990D, BnaA02g18920D, BnaC02g15720D, BnaC01g17190D, BnaC04g49350D, BnaA04g05320D, BnaCnng30140D, BnaCnng29150D, BnaCnng45520D, BnaC04g45840D, BnaC01g31650D, BnaC04g51190D, BnaA08g27240D, BnaA01g32580D, BnaA09g10560D, BnaC09g10840D, BnaC05g48…
18	Flavonoid biosynthesis	BnaAnng06350D, BnaC04g50300D, BnaA06g08950D, BnaC04g50270D, BnaC04g49850D, BnaC04g50960D, BnaC02g04300D, BnaA07g05510D, BnaA06g08960D, BnaA03g15200D, BnaC04g50320D, BnaA03g04590D, BnaC07g37670D, BnaA06g30790D, BnaA09g54240D, BnaC04g35510D, BnaC06g36050D, BnaA06g21850D, BnaC04g50310D, BnaC06g38970D, BnaA04g08790D, BnaC04g47480D, BnaA01g21160D, BnaC04g56940D, BnaA06g39100D, BnaA03g57990D, BnaA03g49…
19	Glucosinolate biosynthesis (no map in kegg database)	BnaC04g47910D, BnaC01g24070D, BnaA07g22400D, BnaC05g12520D, BnaA01g13270D, BnaA06g11010D, BnaC04g47920D, BnaAnng23360D, BnaC01g39120D, BnaC02g35140D, BnaA03g46060D, BnaA04g24160D, BnaC07g38390D, BnaC09g10110D, BnaA09g10030D, BnaC06g34930D, BnaA07g31260D, BnaC01g39110D, BnaC03g02840D, BnaC04g20040D, BnaA09g12870D, BnaC06g24250D, BnaA09g15810D, BnaA07g31230D, BnaA08g18560D, BnaCnng61560D, BnaA03g55…
20	Cyanoamino acid metabolism	BnaA08g01990D, BnaC02g15480D, BnaA06g11010D, BnaC04g47920D, BnaCnng45520D, BnaC01g31650D, BnaA07g30570D, BnaC07g36890D, BnaC03g02300D, BnaC06g08840D, BnaA01g24750D, BnaC02g09890D, BnaA01g22890D, BnaC04g51140D, BnaA08g05540D, BnaA03g10890D, BnaAnng35370D, BnaA02g32950D, BnaC04g49630D, BnaA04g17070D, BnaC01g29950D, BnaA03g44890D, BnaA02g18840D, BnaCnng58130D, BnaC01g34500D, BnaC08g30380D, BnaA06g38…
21	Ascorbate and aldarate metabolism	BnaC02g06080D, BnaC04g50890D, BnaC04g36070D, BnaA10g23590D, BnaA03g32810D, BnaA09g53800D, BnaA02g09270D, BnaA09g29890D, BnaC04g45660D, BnaCnng35090D, BnaC07g46910D, BnaC05g26280D, BnaA05g29170D, BnaC03g00480D, BnaA10g14480D, BnaA07g05850D, BnaC05g49660D, BnaC02g03650D, BnaA10g14500D, BnaA03g53690D, BnaCnng02950D, BnaA01g01360D, BnaC08g17780D, BnaC09g36790D, BnaC09g11740D, BnaA04g17380D, BnaA02g08…
22	Pentose and glucuronate interconversions	BnaC01g39450D, BnaC02g06080D, BnaA08g00680D, BnaC04g24140D, BnaC03g71150D, BnaC04g47880D, BnaC02g15720D, BnaC01g17190D, BnaC04g49350D, BnaCnng30140D, BnaA09g53800D, BnaC04g51190D, BnaA08g27240D, BnaA01g32580D, BnaA07g05380D, BnaCnng64470D, BnaA09g29890D, BnaA04g24130D, BnaC08g42010D, BnaC05g01250D, BnaC05g26280D, BnaC03g27010D, BnaC02g08960D, BnaA07g05850D, BnaA06g21850D, BnaA05g29820D, BnaA07g10…
23	alpha-Linolenic acid metabolism	BnaC04g48480D, BnaA02g13530D, BnaA05g27560D, BnaC03g71140D, BnaA09g45010D, BnaA06g38320D, BnaA08g28540D, BnaCnng20630D, BnaC08g22350D, BnaC03g56590D, BnaC05g04300D, BnaA08g21800D, BnaA10g25780D, BnaC04g41200D, BnaA10g17650D, BnaA10g28190D, BnaC02g44900D, BnaCnng20620D, BnaC03g19540D, BnaC08g01730D, BnaAnng19790D, BnaCnng77750D, BnaA02g12530D, BnaA03g01230D, BnaC09g50510D, BnaC02g45360D, BnaA09g19…
24	Galactose metabolism	BnaC02g36920D, BnaA04g05320D, BnaA09g10560D, BnaA04g05180D, BnaC09g10840D, BnaC03g19970D, BnaA08g00340D, BnaC09g44700D, BnaA04g05190D, BnaA06g21850D, BnaC03g70760D, BnaC03g70770D, BnaCnng35950D, BnaA01g23630D, BnaC02g12030D, BnaA09g10570D, BnaA03g22180D, BnaC09g13230D, BnaA09g12250D, BnaA03g16550D, BnaA09g12880D, BnaC09g10830D, BnaA08g20600D, BnaC04g27780D, BnaA01g26040D, BnaA10g05030D, BnaA02g08…
25	Cysteine and methionine metabolism	BnaC02g08800D, BnaA01g13270D, BnaC03g07500D, BnaC05g48620D, BnaCnng75920D, BnaC02g04620D, BnaC04g49280D, BnaC02g07610D, BnaC08g36640D, BnaC02g14030D, BnaCnng67880D, BnaA02g18010D, BnaCnng33000D, BnaC04g19630D, BnaA10g06470D, BnaC03g28000D, BnaA03g46060D, BnaC07g38390D, BnaC09g10110D, BnaCnng70010D, BnaA09g44060D, BnaA02g18450D, BnaAnng41480D, BnaC09g02940D, BnaA03g54610D, BnaC09g39920D, BnaC09g38…
26	Lysine biosynthesis	BnaC03g24750D, BnaA01g03290D, BnaC04g50190D, BnaC02g04620D, BnaC03g05110D, BnaC04g49400D, BnaC01g04560D, BnaC09g44740D, BnaC02g30820D, BnaC04g55250D, BnaA09g33840D, BnaC04g18500D, BnaC01g31370D, BnaA04g01760D, BnaA02g01540D, BnaC03g45280D, BnaA05g07080D, BnaA08g00900D, BnaC04g04200D
27	Other glycan degradation (no map in kegg database)	BnaC03g01340D, BnaC03g39630D, BnaA04g15590D, BnaC02g08040D, BnaA03g28510D, BnaA04g05180D, BnaA06g18900D, BnaC05g39470D, BnaA04g05190D, BnaC04g18080D, BnaA05g25230D, BnaC02g12030D, BnaA05g20720D, BnaA03g22180D, BnaCnng27390D, BnaA08g13200D, BnaA01g29500D, BnaA07g08290D, BnaCnng27420D, BnaA05g25240D, BnaC04g27780D, BnaA08g29190D, BnaC06g36590D, BnaC07g10240D, BnaA02g08480D, BnaA08g17830D, BnaA02g26…
28	Fatty acid metabolism	BnaC06g30780D, BnaC05g38730D, BnaC01g44680D, BnaAnng10320D, BnaA09g53800D, BnaA09g29890D, BnaC04g51420D, BnaCnng14020D, BnaC05g26280D, BnaA07g05850D, BnaA02g32360D, BnaA01g01360D, BnaC03g19540D, BnaA09g30650D, BnaA09g16810D, BnaC08g09060D, BnaA07g33310D, BnaA08g30740D, BnaCnng60230D, BnaUnng05260D, BnaAnng37650D, BnaCnng25180D, BnaC01g27340D, BnaA03g16270D, BnaC04g17460D, BnaA02g13270D, BnaA06g20…
29	beta-Alanine metabolism	BnaC02g08800D, BnaC04g48360D, BnaC04g48640D, BnaA09g53800D, BnaA09g29890D, BnaC05g26280D, BnaA07g05850D, BnaAnng10300D, BnaA10g06470D, BnaA03g50820D, BnaA01g01360D, BnaA08g28680D, BnaA03g06510D, BnaC03g08350D, BnaC09g38120D, BnaA01g27830D, BnaA03g06520D, BnaC09g40620D, BnaA02g12280D, BnaA02g10450D, BnaA03g54620D, BnaA04g06930D, BnaAnng27540D, BnaC03g29800D, BnaC04g56390D, BnaA06g19240D, BnaA06g20…
30	Endocytosis	BnaA03g25130D, BnaC05g48660D, BnaC03g01780D, BnaC04g50940D, BnaC01g39450D, BnaC09g35630D, BnaA05g06220D, BnaC02g04000D, BnaC09g11310D, BnaC06g39890D, BnaCnng73210D, BnaC09g27410D, BnaC02g06240D, BnaC01g16230D, BnaC03g41120D, BnaC02g09210D, BnaA08g28590D, BnaA02g02800D, BnaC04g37060D, BnaC02g09280D, BnaC03g71950D, BnaC02g03880D, BnaC03g04400D, BnaC08g38640D, BnaCnng64470D, BnaA09g14110D, BnaC02g05…
31	Porphyrin and chlorophyll metabolism	BnaC03g01820D, BnaC08g07080D, BnaC04g48390D, BnaC02g06680D, BnaC03g23810D, BnaA09g32370D, BnaC04g49670D, BnaA09g14830D, BnaA08g19720D, BnaA10g10230D, BnaC02g10800D, BnaCnng26270D, BnaA06g39470D, BnaCnng20460D, BnaA03g00530D, BnaA08g30360D, BnaCnng32620D, BnaC04g47210D, BnaC08g42480D, BnaC09g54390D, BnaA07g16710D, BnaC06g15730D, BnaAnng25090D, BnaC05g38600D, BnaC03g26840D, BnaCnng15780D, BnaA09g12…
32	Circadian rhythm - plant	BnaC04g48630D, BnaC02g06280D, BnaC08g15250D, BnaAnng39160D, BnaC03g00040D, BnaC03g00940D, BnaC02g07210D, BnaC03g35440D, BnaA03g04590D, BnaC04g05080D, BnaC03g42060D, BnaAnng17890D, BnaAnng39140D, BnaA10g01000D, BnaC05g24950D, BnaC07g02620D, BnaC09g09830D, BnaA03g34920D, BnaC07g26580D, BnaC04g35630D, BnaC07g38910D, BnaA03g22920D, BnaA03g36230D, BnaA10g24770D, BnaA10g19670D, BnaA08g25980D, BnaC08g13…
33	Tyrosine metabolism	BnaC04g48360D, BnaC06g30780D, BnaC05g38730D, BnaC01g44680D, BnaA01g13270D, BnaAnng10320D, BnaCnng14020D, BnaA02g32360D, BnaAnng10300D, BnaA06g34160D, BnaA03g58040D, BnaA03g46060D, BnaC07g38390D, BnaC09g10110D, BnaA09g30650D, BnaA03g54610D, BnaC06g40630D, BnaA09g16810D, BnaA07g35690D, BnaC08g09060D, BnaA07g33310D, BnaC03g00110D, BnaC08g36300D, BnaA03g54620D, BnaA03g41430D, BnaUnng05260D, BnaCnng25…
34	Plant-pathogen interaction	BnaC04g50920D, BnaC03g30260D, BnaCnng24770D, BnaC04g48630D, BnaC02g09350D, BnaC02g26350D, BnaC04g50860D, BnaC04g35710D, BnaC02g04520D, BnaC01g39300D, BnaC05g37430D, BnaA06g02950D, BnaC05g13540D, BnaC04g20460D, BnaC01g24840D, BnaC09g11530D, BnaC04g35300D, BnaAnng12430D, BnaA02g23840D, BnaA09g11650D, BnaC02g00260D, BnaA05g32020D, BnaA02g32830D, BnaCnng62760D, BnaA01g28560D, BnaC02g07560D, BnaC02g06…
35	Tropane, piperidine and pyridine alkaloid biosynthesis	BnaA02g15200D, BnaC04g48360D, BnaA01g13270D, BnaAnng10300D, BnaC04g14070D, BnaA02g12410D, BnaA03g46060D, BnaC07g38390D, BnaC09g10110D, BnaA04g17090D, BnaC03g26310D, BnaA03g54610D, BnaC06g40630D, BnaA07g35690D, BnaC08g36300D, BnaA03g54620D, BnaCnng23860D, BnaC04g40400D, BnaC04g13990D, BnaC04g14030D, BnaC04g40340D, BnaA02g21420D, BnaA03g22000D, BnaC02g28390D, BnaA01g13280D
36	Anthocyanin biosynthesis	BnaA10g03720D, BnaC02g06990D, BnaA01g18400D, BnaA03g41970D, BnaA02g03370D
37	C5-Branched dibasic acid metabolism	BnaC02g06500D, BnaA05g34460D, BnaC04g52970D, BnaA03g14730D, BnaC04g52960D, BnaA02g03040D, BnaA05g11160D
38	Brassinosteroid biosynthesis	BnaC02g06360D, BnaA09g46860D, BnaCnng42960D, BnaC04g45630D, BnaC07g51130D, BnaA09g31290D, BnaA08g23390D, BnaA10g18310D, BnaC03g38670D, BnaC07g24390D, BnaAnng25600D, BnaUnng04110D, BnaC08g40950D, BnaC04g52050D, BnaA03g05800D, BnaA06g32060D, BnaCnng28900D, BnaA01g18640D, BnaA02g02930D, BnaA05g24870D
39	Cutin, suberine and wax biosynthesis	BnaAnng06350D, BnaC04g46870D, BnaC02g04350D, BnaC02g09540D, BnaC03g12730D, BnaA03g17370D, BnaC02g14320D, BnaC03g01680D, BnaAnng32210D, BnaA05g32650D, BnaA09g06580D, BnaA09g54240D, BnaC03g52610D, BnaC04g07690D, BnaA06g38770D, BnaC03g50910D, BnaC04g45440D, BnaC03g20900D, BnaA03g39540D, BnaCnng60030D, BnaCnng15860D, BnaA03g10090D, BnaA06g19780D, BnaC04g45430D, BnaA07g17030D, BnaC07g43580D, BnaA01g03…
40	Riboflavin metabolism	BnaC03g01220D, BnaC02g18040D, BnaC04g49410D, BnaC04g45900D, BnaA08g09970D, BnaA02g26060D, BnaCnng50900D, BnaC06g29380D, BnaA03g47630D, BnaA09g11380D, BnaC07g21320D, BnaA05g22460D, BnaA07g37220D, BnaA03g18060D, BnaA05g28520D
41	Phenylalanine, tyrosine and tryptophan biosynthesis	BnaC02g07710D, BnaA01g13270D, BnaC04g56880D, BnaC01g17340D, BnaA06g19810D, BnaA03g46060D, BnaA03g48400D, BnaC07g38390D, BnaC09g10110D, BnaC07g23990D, BnaA03g54610D, BnaA05g30990D, BnaCnng34620D, BnaC06g40630D, BnaA07g35690D, BnaC09g39860D, BnaC04g34370D, BnaC08g36300D, BnaC06g43480D, BnaC05g45470D, BnaC06g38770D, BnaA02g00750D, BnaC03g53780D, BnaC02g00030D, BnaA06g32580D, BnaCnng41850D, BnaA02g03…
42	Selenocompound metabolism	BnaC06g14250D, BnaC05g48620D, BnaC02g07610D, BnaC07g00840D, BnaC09g39920D, BnaA06g36560D, BnaC08g27980D, BnaC09g36890D, BnaA10g16880D, BnaC07g17320D, BnaA09g36390D, BnaCnng62800D, BnaA04g03010D, BnaC09g12030D
43	Indole alkaloid biosynthesis	BnaA07g22440D, BnaA04g13730D, BnaC04g36010D, BnaA08g19720D, BnaC05g34010D, BnaA07g31160D, BnaC04g24620D, BnaCnng26270D, BnaA04g13790D, BnaA01g31390D, BnaC07g46400D, BnaC04g36030D, BnaA04g15750D, BnaA01g00900D, BnaA03g53700D, BnaC01g01910D, BnaC01g20010D
44	Regulation of autophagy	BnaC02g04480D, BnaC02g15980D, BnaC02g07200D, BnaA08g17440D, BnaA09g39530D, BnaC05g48600D, BnaC09g48250D, BnaA08g02860D, BnaA05g31550D, BnaC03g16860D, BnaC04g50000D, BnaA04g28130D, BnaC04g44390D, BnaA09g14140D, BnaA01g19210D, BnaCnng73820D, BnaC03g16340D, BnaA06g06370D, BnaA03g51180D, BnaA02g33500D, BnaC08g25540D, BnaA04g09960D, BnaA03g29430D, BnaA07g29060D, BnaCnng25930D, BnaA02g29710D, BnaC06g18…
45	RNA polymerase	BnaC02g07600D, BnaC09g11530D, BnaC09g39900D, BnaA09g11200D, BnaC02g00130D, BnaC04g46250D, BnaAnng13940D, BnaA03g03830D, BnaC02g09090D, BnaC04g21260D, BnaC08g36080D, BnaCnng49910D, BnaC04g15370D, BnaC08g37590D, BnaA07g19400D, BnaC09g01670D, BnaA06g04450D, BnaCnng19650D, BnaA02g32660D, BnaC06g18560D, BnaA02g32670D, BnaC03g62560D, BnaA09g16720D, BnaC04g21250D, BnaC03g52710D, BnaC06g10600D, BnaC01g40…
46	Other types of O-glycan biosynthesis (no map in kegg database)	BnaC04g50500D, BnaA07g38040D, BnaC02g16100D, BnaCnng49980D, BnaA04g08150D, BnaCnng13690D, BnaA03g57300D, BnaC08g45190D, BnaC01g40190D, BnaA08g13640D
47	Fatty acid elongation	BnaA01g32820D, BnaC03g04350D, BnaAnng11700D, BnaA07g03590D, BnaA05g30890D, BnaC04g15590D, BnaC08g33100D, BnaC07g17300D, BnaC05g02350D, BnaA02g22340D, BnaA07g14020D, BnaA09g51530D, BnaC02g30500D, BnaCnng58900D, BnaA10g02480D, BnaC08g46130D, BnaC02g02670D, BnaA10g25660D, BnaA02g02930D
48	ABC transporters	BnaC02g00260D, BnaC04g25790D, BnaA05g14460D, BnaC02g06950D, BnaC04g51510D, BnaC01g25190D, BnaA02g00580D, BnaC05g48700D, BnaC07g31280D, BnaA07g07310D, BnaC01g39330D, BnaA03g22010D, BnaCnng60360D, BnaA03g58040D, BnaC05g21580D, BnaC05g11490D, BnaA10g12020D, BnaCnng77100D, BnaC09g33710D, BnaC07g26150D, BnaA10g13130D, BnaA06g02330D, BnaC02g14920D, BnaC04g45080D, BnaCnng60340D, BnaCnng47690D, BnaA07g37…
49	Glycerolipid metabolism	BnaC09g01080D, BnaC03g00100D, BnaA09g53800D, BnaA08g03870D, BnaC03g00360D, BnaA09g29890D, BnaA08g07530D, BnaC05g26280D, BnaA07g05850D, BnaA06g21850D, BnaC09g51050D, BnaA05g16330D, BnaA01g01360D, BnaC02g04910D, BnaA09g08200D, BnaC09g08430D, BnaA03g17410D, BnaA03g50320D, BnaC04g45690D, BnaC01g03300D, BnaA02g19770D, BnaA05g06810D, BnaA05g34870D, BnaA06g20750D, BnaAnng31310D, BnaA01g02170D, BnaCnng17…
50	Isoquinoline alkaloid biosynthesis	BnaC04g48360D, BnaA01g13270D, BnaAnng10300D, BnaA03g58040D, BnaA03g46060D, BnaC07g38390D, BnaC09g10110D, BnaA03g54610D, BnaC06g40630D, BnaA07g35690D, BnaC08g36300D, BnaA03g54620D, BnaA02g21420D, BnaC02g28390D, BnaA01g13280D
51	Glyoxylate and dicarboxylate metabolism	BnaC02g06690D, BnaA10g16560D, BnaC08g41110D, BnaA02g02310D, BnaC04g49560D, BnaCnng29330D, BnaA08g27880D, BnaA05g25060D, BnaA05g25330D, BnaC01g03420D, BnaC08g41130D, BnaC04g23380D, BnaA06g14510D, BnaC03g38300D, BnaA04g13230D, BnaA07g35930D, BnaA10g17910D, BnaAnng08840D, BnaCnng19300D, BnaA02g19770D, BnaC04g47520D, BnaC02g00740D, BnaC07g15280D, BnaC06g02010D, BnaA09g47060D, BnaA09g16400D, BnaC08g41…
52	Amino sugar and nucleotide sugar metabolism	BnaC04g49100D, BnaC02g06080D, BnaC02g06070D, BnaA10g03980D, BnaA03g26330D, BnaC07g42740D, BnaC04g45840D, BnaC04g46620D, BnaC02g44120D, BnaC01g38390D, BnaC02g06930D, BnaCnng39650D, BnaA01g30560D, BnaC05g48220D, BnaCnng06180D, BnaA03g18750D, BnaC01g41980D, BnaA05g08640D, BnaA09g12250D, BnaA03g05430D, BnaA04g18680D, BnaA10g18700D, BnaA08g20600D, BnaC02g07470D, BnaC04g23060D, BnaC04g09720D, BnaC05g48…
53	Biosynthesis of unsaturated fatty acids (no map in kegg database)	BnaC03g04080D, BnaA01g32820D, BnaA08g12780D, BnaA10g16630D, BnaC03g67820D, BnaA09g50060D, BnaA10g04040D, BnaC03g04350D, BnaAnng11700D, BnaA10g28100D, BnaA10g04030D, BnaC03g19540D, BnaAnng01400D, BnaC05g04140D, BnaA05g30890D, BnaC08g44600D, BnaA03g16270D, BnaC01g40320D, BnaC01g40290D, BnaC05g47560D, BnaA05g37330D, BnaA04g03710D, BnaA05g10480D, BnaC09g54150D, BnaA02g02930D, BnaA04g05950D, BnaA04g19…
54	Protein export	BnaC04g49120D, BnaC04g50450D, BnaC03g04140D, BnaC02g16360D, BnaC06g26620D, BnaC06g26630D, BnaC02g16070D, BnaA03g17100D, BnaA03g12600D, BnaA06g21500D, BnaA02g11910D, BnaA08g02950D, BnaA03g50330D, BnaC04g46750D, BnaA07g05460D, BnaA06g16170D, BnaC03g02220D, BnaA06g30960D, BnaA06g15360D, BnaA03g21410D, BnaA04g26040D, BnaA06g01890D, BnaA09g48560D, BnaC08g42820D, BnaC01g33690D, BnaA10g25390D, BnaA10g26…
55	Glutathione metabolism	BnaC02g08800D, BnaA04g28580D, BnaC04g17030D, BnaC06g38850D, BnaA02g18860D, BnaC06g41890D, BnaC05g01540D, BnaA10g06470D, BnaC04g40520D, BnaA09g08250D, BnaAnng37730D, BnaC04g21220D, BnaC04g54530D, BnaC09g01420D, BnaA04g28590D, BnaA06g20200D, BnaC05g48310D, BnaA08g27280D, BnaC09g38120D, BnaA03g04190D, BnaA09g01980D, BnaA07g20580D, BnaC09g43980D, BnaA04g28600D, BnaA02g10450D, BnaA02g35760D, BnaA10g01…
56	Glycosylphosphatidylinositol(GPI)-anchor biosynthesis	BnaC04g50760D, BnaC04g50840D, BnaAnng35440D, BnaC04g48240D, BnaC09g51090D, BnaC02g05790D, BnaC04g21640D, BnaCnng19860D, BnaA02g25370D, BnaA04g24430D, BnaA08g16070D, BnaC02g09340D, BnaC03g19770D, BnaA08g29980D, BnaC08g31650D, BnaC04g45290D, BnaC02g21220D, BnaCnng05090D, BnaA02g15850D, BnaC03g20770D, BnaCnng16450D, BnaC02g14580D, BnaC03g60870D, BnaC01g33950D, BnaA10g24750D, BnaA09g11710D, BnaA07g17…
57	Vitamin B6 metabolism	BnaC04g45760D, BnaC03g00280D, BnaA02g06220D, BnaA04g21870D, BnaA02g16170D, BnaA01g07320D, BnaA09g44850D
58	Pyruvate metabolism	BnaC04g48930D, BnaC02g10780D, BnaC02g06560D, BnaA09g53800D, BnaC04g48440D, BnaA03g06000D, BnaAnng41100D, BnaC03g01170D, BnaAnng23360D, BnaA09g29890D, BnaC05g26280D, BnaA07g05850D, BnaA06g21850D, BnaCnng29330D, BnaC05g23720D, BnaAnng05000D, BnaA01g01360D, BnaA09g28740D, BnaC01g24110D, BnaA08g27880D, BnaC05g20500D, BnaC02g44850D, BnaA03g05470D, BnaC06g02620D, BnaC05g38590D, BnaC02g43920D, BnaA03g17…
59	Betalain biosynthesis	BnaA08g05620D, BnaC08g10100D
60	Pentose phosphate pathway	BnaC04g49680D, BnaC02g36920D, BnaA09g45200D, BnaA01g20810D, BnaA09g10900D, BnaA08g20600D, BnaC09g01420D, BnaA01g26040D, BnaC05g48310D, BnaC07g49670D, BnaC02g04730D, BnaA03g04190D, BnaA09g01980D, BnaAnng29210D, BnaA07g18800D, BnaC09g43980D, BnaA02g15350D, BnaA07g15900D, BnaCnng19050D, BnaA06g39320D, BnaAnng26460D, BnaC03g47350D, BnaC02g22000D, BnaA09g11470D, BnaA05g08630D, BnaC02g38090D, BnaC03g05…
61	Photosynthesis	BnaA08g01590D, BnaC03g18930D, BnaAnng27100D, BnaA10g27910D, BnaAnng39860D, BnaC02g27830D, BnaA06g08980D, BnaA07g10310D, BnaC02g27850D, BnaC09g00580D, BnaC04g13750D, BnaC05g10420D, BnaC05g23270D, BnaA08g28710D, BnaAnng34570D, BnaA01g28200D, BnaC08g05450D, BnaA07g06900D, BnaA05g23550D, BnaC02g25420D, BnaC03g60950D, BnaA05g00900D, BnaC05g04700D, BnaC09g26840D, BnaC08g14670D, BnaA02g34030D, BnaA01g34…
62	Sulfur relay system	BnaC04g49300D, BnaA02g09250D, BnaA08g29550D, BnaC02g13300D, BnaAnng19270D, BnaC02g25620D, BnaC09g24670D
63	Peroxisome	BnaC04g48520D, BnaC02g09540D, BnaC04g51420D, BnaC03g25380D, BnaA06g19780D, BnaA07g17030D, BnaA05g25060D, BnaC03g19540D, BnaA01g03200D, BnaA05g25330D, BnaC01g03420D, BnaA06g14510D, BnaC03g38300D, BnaA07g05490D, BnaA03g25670D, BnaA03g47140D, BnaA05g31230D, BnaC03g44040D, BnaA06g26040D, BnaA03g19740D, BnaCnng60230D, BnaA10g17190D, BnaC03g40420D, BnaC03g29800D, BnaC03g37830D, BnaC09g39740D, BnaAnng37…
64	Fatty acid biosynthesis	BnaC03g04080D, BnaC03g04180D, BnaC02g06560D, BnaA03g06000D, BnaAnng41100D, BnaA10g16630D, BnaA04g12710D, BnaC08g43130D, BnaA03g05470D, BnaA09g10550D, BnaC09g10800D, BnaA09g07410D, BnaC04g34640D, BnaC01g40320D, BnaC01g40290D, BnaC05g47560D, BnaA10g09300D, BnaA05g37330D, BnaAnng22560D, BnaA04g03710D, BnaC09g54150D, BnaA03g02830D, BnaA03g02760D
65	Plant hormone signal transduction	BnaC02g06380D, BnaCnng09720D, BnaC04g48630D, BnaA10g16830D, BnaC02g07870D, BnaC04g47050D, BnaC02g07750D, BnaC02g07820D, BnaC02g04630D, BnaC04g50860D, BnaCnng00830D, BnaC02g07830D, BnaC04g50800D, BnaC01g39300D, BnaC02g07800D, BnaA10g16820D, BnaA01g30290D, BnaAnng02130D, BnaC05g13540D, BnaAnng32560D, BnaC04g49870D, BnaC04g35300D, BnaC02g06680D, BnaC03g23810D, BnaA05g32020D, BnaC02g06700D, BnaA06g17…
66	Alanine, aspartate and glutamate metabolism	BnaC02g06690D, BnaA10g16560D, BnaC03g04190D, BnaA06g23950D, BnaA03g54610D, BnaA03g06510D, BnaC03g08350D, BnaC01g00550D, BnaC03g49300D, BnaC03g53730D, BnaA01g27830D, BnaA09g45030D, BnaA06g01730D, BnaA07g05940D, BnaA03g06520D, BnaC09g40620D, BnaA03g37150D, BnaA10g17910D, BnaAnng27540D, BnaA07g28110D, BnaA08g16370D, BnaC03g36350D, BnaA03g31030D, BnaCnng10890D, BnaC03g36340D, BnaA06g19240D, BnaC06g02…
67	Folate biosynthesis	BnaC04g49300D, BnaC01g38820D, BnaA02g19000D, BnaC04g40110D, BnaA01g02590D, BnaA05g30330D, BnaC01g38830D, BnaA09g43860D, BnaC09g24670D
68	Propanoate metabolism	BnaC02g06560D, BnaA09g53800D, BnaA03g06000D, BnaAnng41100D, BnaA09g29890D, BnaC05g26280D, BnaC06g36050D, BnaA07g05850D, BnaA03g50820D, BnaA01g01360D, BnaA08g28680D, BnaC01g24110D, BnaA03g05470D, BnaA04g06930D, BnaC03g29800D, BnaA09g07410D, BnaC04g56390D, BnaA06g20750D, BnaA08g16620D, BnaA06g03810D, BnaAnng22560D, BnaA03g50730D, BnaA08g00900D
69	Lipoic acid metabolism	BnaC09g10550D, BnaC08g00810D, BnaA03g55720D
70	Carbon fixation in photosynthetic organisms	BnaC02g10780D, BnaC04g48440D, BnaCnng29330D, BnaAnng05000D, BnaA09g28740D, BnaC06g39910D, BnaA08g27880D, BnaC05g20500D, BnaA09g10900D, BnaC02g44850D, BnaA03g54610D, BnaC06g02620D, BnaC05g38590D, BnaC02g43920D, BnaA09g45030D, BnaA07g18800D, BnaA02g15350D, BnaA04g13230D, BnaA07g15900D, BnaCnng19050D, BnaA07g20290D, BnaA03g03440D, BnaAnng26460D, BnaC02g00740D, BnaA03g52820D, BnaA09g16400D, BnaC07g46…
71	Taurine and hypotaurine metabolism	BnaC03g23820D, BnaC04g52520D, BnaA03g06510D, BnaC03g08350D, BnaA01g27830D, BnaA03g06520D, BnaC09g40620D, BnaAnng27540D, BnaA04g01890D, BnaA06g19240D
72	Sphingolipid metabolism	BnaA08g19630D, BnaA04g05180D, BnaA04g05190D, BnaC04g45620D, BnaAnng30850D, BnaC02g12030D, BnaA03g22180D, BnaAnng11700D, BnaC04g27780D, BnaA02g08480D, BnaA02g26810D, BnaAnng24430D, BnaA10g28210D, BnaC04g07260D, BnaC04g26290D, BnaC01g02270D, BnaA01g37210D, BnaCnng68980D, BnaAnng06130D, BnaC05g45760D, BnaA04g21770D, BnaA06g19060D
73	RNA transport	BnaC05g48740D, BnaC01g39450D, BnaC03g04860D, BnaCnng69410D, BnaA10g24040D, BnaC06g38620D, BnaC01g31030D, BnaC08g48050D, BnaC04g45830D, BnaCnng42040D, BnaAnng39160D, BnaC04g19840D, BnaC04g50490D, BnaC04g21640D, BnaC03g24750D, BnaC04g47780D, BnaA09g15220D, BnaA05g32050D, BnaA03g11670D, BnaC02g08610D, BnaC04g49420D, BnaA08g24930D, BnaC02g09040D, BnaC08g38840D, BnaC03g71320D, BnaC04g47110D, BnaAnng06…
74	Diterpenoid biosynthesis	BnaC02g15510D, BnaC04g55340D, BnaC04g50270D, BnaA06g08960D, BnaC04g50320D, BnaC03g30410D, BnaA08g27130D, BnaA09g45200D, BnaC04g02480D, BnaCnng35770D, BnaC02g23180D, BnaC09g00230D, BnaA01g29440D, BnaC07g09260D, BnaA09g01280D, BnaC03g30630D, BnaC03g59610D, BnaC03g21150D, BnaA09g45350D, BnaC09g00440D, BnaA03g21640D, BnaA03g35030D, BnaC03g72480D, BnaA09g41100D, BnaA03g26050D, BnaC08g12030D, BnaA08g24…
75	Arginine and proline metabolism	BnaC02g06690D, BnaC02g08800D, BnaC05g14370D, BnaA10g16560D, BnaA01g02450D, BnaC09g32890D, BnaC03g07500D, BnaA09g53800D, BnaC04g11450D, BnaA09g29890D, BnaC05g26280D, BnaAnng32210D, BnaA06g30790D, BnaA07g05850D, BnaA10g06470D, BnaA04g13670D, BnaA01g01360D, BnaA07g14640D, BnaA03g54610D, BnaC04g52950D, BnaC09g38120D, BnaC04g45220D, BnaC06g12660D, BnaA02g10450D, BnaA03g54190D, BnaA08g27660D, BnaA10g17…
76	Glycine, serine and threonine metabolism	BnaC04g48360D, BnaC02g04620D, BnaC08g41110D, BnaA02g21690D, BnaAnng10300D, BnaC01g38880D, BnaA03g48400D, BnaC05g42980D, BnaC01g00550D, BnaC08g41130D, BnaA02g00360D, BnaC05g14320D, BnaA08g26140D, BnaC06g38530D, BnaC04g34370D, BnaCnng58300D, BnaC02g30820D, BnaA03g54620D, BnaA07g35930D, BnaA02g16170D, BnaAnng08840D, BnaCnng19300D, BnaA02g19770D, BnaA08g16370D, BnaC09g39340D, BnaAnng00920D, BnaC03g36…
77	Sesquiterpenoid and triterpenoid biosynthesis	BnaC06g01360D, BnaA07g34530D, BnaC06g01370D, BnaC04g48180D, BnaA05g18980D, BnaA02g37020D, BnaA08g09430D, BnaA02g32720D, BnaA01g02510D, BnaC07g30250D, BnaC02g41470D, BnaA01g35630D, BnaC01g03770D, BnaA03g25850D, BnaC06g20260D, BnaA04g06060D, BnaC04g28910D, BnaC02g41390D, BnaA07g34540D, BnaA02g37030D
78	Glycosaminoglycan degradation	BnaA04g05180D, BnaA04g05190D, BnaC02g04940D, BnaC02g12030D, BnaA03g22180D, BnaC04g27780D, BnaA02g08480D, BnaA10g28210D, BnaC07g26260D, BnaA01g37210D, BnaCnng68980D, BnaA02g01810D
79	Nicotinate and nicotinamide metabolism	BnaA07g30470D, BnaCnng24750D, BnaA03g19740D, BnaA01g18840D, BnaA10g19090D, BnaC06g29040D
80	Lysine degradation	BnaC07g41090D, BnaA09g53800D, BnaA09g29890D, BnaC05g26280D, BnaA07g05850D, BnaC02g13370D, BnaA01g01360D, BnaA04g13190D, BnaA10g25310D, BnaC04g43670D, BnaA07g37870D, BnaA07g18580D, BnaC06g17610D, BnaA06g20750D, BnaA03g50730D, BnaA08g00900D
81	Purine metabolism	BnaC04g49680D, BnaA04g29080D, BnaA04g29090D, BnaC04g48110D, BnaA08g26110D, BnaC02g07600D, BnaC09g11530D, BnaC09g39900D, BnaC04g56640D, BnaA09g11200D, BnaC02g00130D, BnaC04g46250D, BnaC02g10850D, BnaC03g01140D, BnaAnng13940D, BnaA03g03830D, BnaC02g09090D, BnaC04g21260D, BnaC08g36080D, BnaCnng49910D, BnaC09g45400D, BnaC04g15370D, BnaC08g37590D, BnaA07g19400D, BnaA06g22660D, BnaC09g01670D, BnaA06g04…
82	Citrate cycle (TCA cycle)	BnaC04g51220D, BnaC04g49560D, BnaCnng29330D, BnaA09g46860D, BnaC02g13370D, BnaAnng05000D, BnaA08g27880D, BnaC03g01130D, BnaC04g23380D, BnaC02g43920D, BnaA04g13230D, BnaC08g40950D, BnaC01g03290D, BnaA07g37870D, BnaA07g15090D, BnaCnng16210D, BnaC02g00740D, BnaA08g17560D, BnaA09g16400D, BnaC07g46800D, BnaC02g39080D, BnaA07g15100D, BnaC07g04160D, BnaC03g78200D, BnaC03g06570D, BnaA04g20220D, BnaA04g27…
83	Histidine metabolism	BnaA09g53800D, BnaA09g29890D, BnaC05g26280D, BnaA07g05850D, BnaA01g01360D, BnaA09g15450D, BnaA04g09240D, BnaA06g20750D, BnaA03g50730D, BnaA08g00900D
84	Ubiquinone and other terpenoid-quinone biosynthesis	BnaA01g13270D, BnaC01g30670D, BnaA03g05980D, BnaA02g17630D, BnaC07g08040D, BnaA05g19780D, BnaA03g46060D, BnaC07g38390D, BnaC09g10110D, BnaC04g56820D, BnaA09g14100D, BnaA06g20370D, BnaA01g22440D, BnaC06g26980D, BnaC01g04990D, BnaC08g36300D, BnaC03g40840D, BnaA02g18500D, BnaAnng27160D, BnaA05g21840D, BnaA01g13280D
85	Butanoate metabolism	BnaC02g06500D, BnaA03g14730D, BnaA03g06510D, BnaC03g08350D, BnaA03g00530D, BnaA01g27830D, BnaA03g06520D, BnaC09g40620D, BnaAnng27540D, BnaA06g19240D, BnaA08g17560D, BnaA02g03040D, BnaA05g24320D, BnaA05g11160D, BnaA02g29670D
86	Steroid biosynthesis	BnaC02g18040D, BnaAnng27190D, BnaA01g25880D, BnaC04g56820D, BnaCnng19550D, BnaC07g14860D, BnaA08g31650D, BnaC06g29380D, BnaA08g02140D, BnaC04g40500D, BnaC05g48230D, BnaC06g42520D, BnaC07g49090D, BnaA09g11380D, BnaA07g17020D, BnaA04g20200D, BnaA09g56160D, BnaA03g15520D, BnaA02g04850D, BnaA05g28520D, BnaA03g01150D, BnaA02g14310D, BnaA05g21530D, BnaA06g19030D
87	Linoleic acid metabolism	BnaA09g45010D, BnaA03g00530D, BnaCnng70330D, BnaCnng78230D, BnaCnng38640D, BnaA02g11430D, BnaA03g01150D
88	Base excision repair	BnaC04g48110D, BnaCnng69370D, BnaC08g14330D, BnaA06g04450D, BnaC05g49360D, BnaA01g30360D, BnaC01g25220D, BnaA02g19740D, BnaA04g24310D, BnaC06g40160D, BnaA07g00790D, BnaC05g34520D, BnaA03g14460D, BnaC08g44470D, BnaA01g01540D, BnaA04g23940D, BnaA10g03020D, BnaC09g36510D, BnaC01g35600D, BnaA05g20400D, BnaC02g23110D, BnaA03g33970D, BnaC05g37390D, BnaC03g39380D
89	Fructose and mannose metabolism	BnaC02g36920D, BnaA10g03980D, BnaC07g42740D, BnaC04g46620D, BnaC02g44120D, BnaA06g21850D, BnaC05g48220D, BnaA03g18750D, BnaC01g41980D, BnaA03g00530D, BnaC04g23060D, BnaA01g26040D, BnaA10g05030D, BnaA03g17410D, BnaAnng29210D, BnaA04g11700D, BnaC06g01220D, BnaA09g31740D, BnaA07g15900D, BnaAnng25810D, BnaC04g42400D, BnaA07g27750D, BnaA05g06810D, BnaC03g47350D, BnaA05g34870D, BnaA03g17400D, BnaA09g35…
90	Thiamine metabolism	BnaA03g11280D, BnaC02g12860D
91	Glycolysis / Gluconeogenesis	BnaC02g36920D, BnaC06g30780D, BnaC05g38730D, BnaC03g00100D, BnaC01g44680D, BnaAnng10320D, BnaA09g53800D, BnaA09g29890D, BnaCnng14020D, BnaC05g26280D, BnaA07g05850D, BnaA02g32360D, BnaA06g21850D, BnaA03g27550D, BnaCnng03960D, BnaC01g30110D, BnaAnng05000D, BnaA01g01360D, BnaC01g24110D, BnaC06g39910D, BnaA09g30650D, BnaC02g44850D, BnaA08g20600D, BnaA02g00360D, BnaA01g26040D, BnaA09g16810D, BnaC08g09…
92	One carbon pool by folate	BnaA04g29080D, BnaA04g29090D, BnaC02g04470D, BnaA01g02590D, BnaAnng08840D, BnaCnng19300D, BnaA01g11300D, BnaA05g08860D, BnaC03g61150D
93	Isoflavonoid biosynthesis	BnaC04g48180D, BnaA06g02980D, BnaA08g03780D, BnaC06g02760D, BnaA08g22170D, BnaC08g46740D, BnaA05g16060D, BnaC03g42410D, BnaA03g36460D, BnaA06g19010D, BnaC05g26220D
94	Glycosphingolipid biosynthesis - ganglio series	BnaA04g05180D, BnaA04g05190D, BnaC02g12030D, BnaA03g22180D, BnaC04g27780D, BnaA02g08480D, BnaA10g28210D, BnaA01g37210D, BnaCnng68980D
95	Valine, leucine and isoleucine degradation	BnaA09g53800D, BnaA09g29890D, BnaC05g26280D, BnaA07g05850D, BnaA03g50820D, BnaA08g09990D, BnaA01g01360D, BnaA08g28680D, BnaA04g06930D, BnaC03g41100D, BnaC04g56390D, BnaA03g35400D, BnaA06g20750D, BnaC03g77160D, BnaA05g10480D, BnaA03g50730D, BnaCnng24680D, BnaA04g19180D, BnaA08g00900D, BnaA06g38800D, BnaA02g29670D
96	Pyrimidine metabolism	BnaC04g48110D, BnaC02g07600D, BnaC06g14250D, BnaC09g11530D, BnaC09g39900D, BnaA09g11200D, BnaC07g00840D, BnaC02g00130D, BnaC04g46250D, BnaAnng13940D, BnaA03g03830D, BnaC02g09090D, BnaA09g01380D, BnaA06g39400D, BnaC04g21260D, BnaC08g36080D, BnaCnng49910D, BnaC04g15370D, BnaC08g37590D, BnaA07g19400D, BnaA06g22660D, BnaC09g01670D, BnaC05g43000D, BnaA06g04450D, BnaCnng19650D, BnaA02g32660D, BnaC06g18…
97	Valine, leucine and isoleucine biosynthesis	BnaAnng23360D, BnaC02g06500D, BnaCnng64850D, BnaA05g34460D, BnaC04g52970D, BnaC01g38880D, BnaA03g14730D, BnaC05g42980D, BnaC02g30820D, BnaC04g52960D, BnaA07g35490D, BnaC09g39340D, BnaC03g41100D, BnaA03g35400D, BnaA08g17560D, BnaA02g03040D, BnaCnng24680D, BnaA05g11160D, BnaA01g32000D
98	Non-homologous end-joining	BnaC08g14330D, BnaA05g23650D, BnaC01g02530D, BnaA02g12910D
99	mRNA surveillance pathway	BnaAnng08850D, BnaC02g05510D, BnaC04g47970D, BnaC06g38620D, BnaC01g28150D, BnaA04g19440D, BnaC08g48050D, BnaC04g48370D, BnaC03g04450D, BnaA01g26310D, BnaC04g51640D, BnaC03g41120D, BnaC03g04370D, BnaC04g49420D, BnaC04g56750D, BnaC03g00320D, BnaC03g04460D, BnaA03g48830D, BnaA01g15770D, BnaC04g45900D, BnaC02g10230D, BnaC02g04790D, BnaC04g56830D, BnaC02g44260D, BnaC08g36080D, BnaC07g50420D, BnaC02g08…
100	Glycosphingolipid biosynthesis - globo series	BnaA04g21840D, BnaAnng06130D, BnaCnng24210D
101	Phagosome	BnaC05g49330D, BnaAnng35860D, BnaA05g18050D, BnaC09g10940D, BnaC04g10930D, BnaC02g06900D, BnaCnng51680D, BnaA02g17930D, BnaC02g39910D, BnaC03g04140D, BnaC02g09000D, BnaC04g55390D, BnaA02g07080D, BnaA08g11340D, BnaA08g28550D, BnaCnng09430D, BnaA06g16650D, BnaC08g01740D, BnaA10g15400D, BnaC02g16070D, BnaC02g09010D, BnaA06g16630D, BnaC05g40980D, BnaA09g14140D, BnaC04g05090D, BnaA03g26090D, BnaA06g26…
102	N-Glycan biosynthesis	BnaC03g70540D, BnaC05g28110D, BnaA07g08990D, BnaC03g00730D, BnaC02g05850D, BnaC07g11250D, BnaC04g05850D, BnaA01g36480D, BnaA02g16890D, BnaC09g38000D, BnaA07g08680D, BnaC02g08920D, BnaA06g11370D, BnaA08g23440D, BnaA06g02240D, BnaA07g12390D, BnaC08g03860D, BnaA10g26780D, BnaC03g77860D, BnaA02g02390D
103	Basal transcription factors	BnaC01g38870D, BnaC05g42960D, BnaC05g48470D, BnaC03g71310D, BnaC07g25820D, BnaA03g16140D, BnaA03g51060D, BnaC08g17690D, BnaA09g01220D, BnaC05g09430D, BnaC05g24540D, BnaC06g39580D, BnaC01g09710D, BnaC07g26180D, BnaA06g15340D, BnaA02g17270D, BnaA09g45000D, BnaC03g04410D, BnaC01g40680D, BnaA09g40680D, BnaA01g26290D, BnaA01g02790D, BnaA05g02290D, BnaC09g00380D, BnaAnng16860D, BnaC02g39780D, BnaC06g15…
104	Mismatch repair	BnaA08g31450D, BnaA05g19850D, BnaC04g48110D, BnaA04g05630D, BnaA03g53590D, BnaCnng65800D, BnaA01g27080D, BnaC04g55400D, BnaC02g16010D, BnaA03g54750D, BnaC04g24620D, BnaCnng11370D, BnaAnng15290D, BnaC07g09220D, BnaA01g22970D, BnaC02g13830D, BnaA04g24310D, BnaA09g11000D, BnaA03g29420D, BnaA04g14440D, BnaA03g26360D, BnaAnng25510D, BnaAnng15890D, BnaA04g15750D, BnaA01g11780D, BnaC02g39840D, BnaC08g02…
105	Monoterpenoid biosynthesis	BnaA06g33340D, BnaAnng14460D
106	Ubiquitin mediated proteolysis	BnaA07g38410D, BnaC02g06020D, BnaC04g48050D, BnaA02g15100D, BnaC02g08300D, BnaC02g04320D, BnaA02g14500D, BnaC02g06700D, BnaC02g06010D, BnaC02g03460D, BnaA04g28060D, BnaC02g14410D, BnaAnng00510D, BnaC02g10070D, BnaA07g09000D, BnaC02g10550D, BnaA03g45980D, BnaC07g11240D, BnaC07g27970D, BnaA07g15430D, BnaC04g09300D, BnaC02g03920D, BnaA09g05020D, BnaC03g00970D, BnaA02g16000D, BnaA09g11510D, BnaC02g11…
107	Homologous recombination	BnaA08g31450D, BnaA05g19850D, BnaC04g48110D, BnaA04g05630D, BnaA03g53590D, BnaCnng65800D, BnaA01g27080D, BnaC04g55400D, BnaC02g16010D, BnaA09g47850D, BnaC03g00130D, BnaA03g54750D, BnaCnng11370D, BnaCnng05860D, BnaC05g52240D, BnaAnng15290D, BnaC07g09220D, BnaA10g07360D, BnaA05g23650D, BnaA03g14780D, BnaA04g24310D, BnaA09g11000D, BnaA04g14440D, BnaC09g30710D, BnaC01g02530D, BnaAnng25510D, BnaAnng15…
108	Nucleotide excision repair	BnaA08g31450D, BnaA05g19850D, BnaC04g48110D, BnaA04g05630D, BnaA03g53590D, BnaCnng65800D, BnaC02g06760D, BnaA01g27080D, BnaC04g55400D, BnaC02g16010D, BnaC02g10550D, BnaC03g71310D, BnaC07g27970D, BnaA03g54750D, BnaC04g24620D, BnaA05g31950D, BnaA06g04450D, BnaC09g39930D, BnaA03g51060D, BnaCnng11370D, BnaC08g17690D, BnaAnng15290D, BnaC05g09430D, BnaC07g09220D, BnaC05g24540D, BnaA04g24310D, BnaA09g11…
109	Spliceosome	BnaC02g06380D, BnaC03g01640D, BnaA02g07640D, BnaA03g29880D, BnaC08g48050D, BnaC04g47670D, BnaA09g14060D, BnaC04g22250D, BnaC01g16230D, BnaA05g32050D, BnaC04g25790D, BnaC03g00890D, BnaA05g14460D, BnaC02g10710D, BnaC02g04460D, BnaA03g29860D, BnaC04g49420D, BnaC04g45890D, BnaC02g05610D, BnaC03g03450D, BnaA02g18010D, BnaC02g44170D, BnaA09g48310D, BnaC04g49740D, BnaA08g28490D, BnaA02g18520D, BnaC04g56…
110	Ribosome biogenesis in eukaryotes	BnaC01g39450D, BnaC03g46120D, BnaC04g50630D, BnaAnng39160D, BnaC05g23410D, BnaA04g09680D, BnaC03g71760D, BnaC02g06840D, BnaC03g04120D, BnaC02g07930D, BnaC04g47110D, BnaC05g48500D, BnaC04g05080D, BnaC01g05960D, BnaC04g51310D, BnaC05g48650D, BnaC02g15270D, BnaC05g24950D, BnaA03g14360D, BnaA06g39840D, BnaA06g28960D, BnaC04g35630D, BnaA02g31870D, BnaC05g38030D, BnaC07g29060D, BnaAnng35380D, BnaA07g31…
111	Synthesis and degradation of ketone bodies	BnaA02g29670D
112	Aminoacyl-tRNA biosynthesis	BnaC02g06350D, BnaC04g24140D, BnaC07g37200D, BnaA07g17620D, BnaC08g15130D, BnaA05g30200D, BnaA06g39470D, BnaA03g37290D, BnaAnng25450D, BnaA07g19180D, BnaC03g58510D, BnaC08g47290D, BnaA08g25080D, BnaC05g44530D, BnaA10g18320D, BnaC02g45400D, BnaC08g41780D, BnaA04g08860D, BnaAnng22940D, BnaA03g52240D, BnaC04g08840D, BnaA05g15950D, BnaA10g17770D, BnaC02g38910D, BnaA04g12390D, BnaCnng05700D, BnaA02g30…
113	RNA degradation	BnaC02g04850D, BnaC04g50480D, BnaC02g44310D, BnaC01g22420D, BnaC02g08340D, BnaA07g04830D, BnaC01g38980D, BnaC02g09980D, BnaCnng11710D, BnaC01g03170D, BnaC05g37890D, BnaA09g37880D, BnaC06g27350D, BnaA06g21880D, BnaA02g36470D, BnaA02g19410D, BnaC02g07960D, BnaC07g48200D, BnaC09g40270D, BnaC08g03500D, BnaA10g14100D, BnaAnng28130D, BnaC03g33500D, BnaC04g12660D, BnaA09g32610D, BnaC01g42510D, BnaA08g08…
114	Pantothenate and CoA biosynthesis	BnaC02g06500D, BnaA03g14730D, BnaC01g03200D, BnaA09g14200D, BnaA07g38230D, BnaC03g41100D, BnaA03g35400D, BnaA02g03040D, BnaCnng24680D, BnaA05g11160D
115	Arachidonic acid metabolism	BnaA09g10960D, BnaC02g04830D, BnaA01g37280D, BnaA03g01150D, BnaCnng24570D, BnaA02g01700D
116	Terpenoid backbone biosynthesis	BnaC06g38940D, BnaCnng74570D, BnaC02g06290D, BnaCnng05930D, BnaAnng12740D, BnaA06g35250D, BnaCnng23390D, BnaA03g15920D, BnaA03g36320D, BnaC05g39040D, BnaA07g01750D, BnaA02g21620D, BnaC02g00070D, BnaAnng17980D, BnaC05g17500D, BnaA01g18430D, BnaCnng49960D, BnaA10g29310D, BnaA09g11320D, BnaA03g41980D, BnaA02g00710D, BnaC02g22900D
117	Oxidative phosphorylation	BnaC02g04750D, BnaAnng35860D, BnaCnng06200D, BnaA06g38290D, BnaC08g15260D, BnaC09g10940D, BnaC08g07080D, BnaC03g71360D, BnaC04g10930D, BnaC02g04740D, BnaC04g49670D, BnaCnng06230D, BnaC06g40530D, BnaAnng33120D, BnaA08g11340D, BnaC02g04760D, BnaAnng10910D, BnaC09g42530D, BnaC04g22140D, BnaC08g30540D, BnaA10g10230D, BnaA08g27140D, BnaA04g19150D, BnaA09g38390D, BnaA03g26090D, BnaC03g67290D, BnaC04g21…
118	SNARE interactions in vesicular transport	BnaC02g14790D, BnaC04g50160D, BnaA03g41770D, BnaC02g06900D, BnaA03g37300D, BnaA07g17650D, BnaC01g38990D, BnaC02g06890D, BnaC03g55570D, BnaA02g00730D, BnaA05g25020D, BnaAnng06850D, BnaC03g02260D, BnaC03g02540D, BnaC05g09520D, BnaAnng27700D, BnaC07g10300D, BnaA09g23630D, BnaAnng30560D
119	Phosphatidylinositol signaling system	BnaC04g50920D, BnaAnng35570D, BnaC02g11430D, BnaC01g13840D, BnaA06g31750D, BnaC09g51050D, BnaC04g19700D, BnaA09g14140D, BnaC08g20180D, BnaA07g29040D, BnaC04g36570D, BnaA04g06750D, BnaC03g28740D, BnaC07g44490D, BnaAnng36640D, BnaA03g50630D, BnaA06g22060D, BnaCnng14930D, BnaA02g18240D, BnaA09g47830D, BnaC04g53510D, BnaA02g07560D, BnaA04g27150D, BnaA03g21500D, BnaC05g25240D, BnaAnng17370D, BnaC02g01…
120	Natural killer cell mediated cytotoxicity	BnaC03g30260D, BnaC05g37430D, BnaC02g06270D, BnaA02g24990D, BnaC07g26080D, BnaA09g09500D, BnaC04g05090D, BnaC07g06770D, BnaC07g29750D, BnaA06g39730D, BnaC06g22090D, BnaA08g31150D, BnaA07g01890D, BnaCnng76160D, BnaA04g01530D, BnaA04g01520D, BnaC02g12710D, BnaA07g21710D, BnaA01g02570D
121	Circadian rhythm - mammal	BnaA02g15100D, BnaA08g17280D, BnaA02g22640D, BnaC03g77140D, BnaC01g40370D, BnaC09g17880D
122	Inositol phosphate metabolism	BnaAnng35570D, BnaC02g00460D, BnaA06g31750D, BnaC05g49660D, BnaA02g00400D, BnaA09g14140D, BnaA05g32880D, BnaC08g20180D, BnaA07g29040D, BnaC06g41110D, BnaA04g06750D, BnaC03g28740D, BnaC07g40160D, BnaC07g44490D, BnaAnng36640D, BnaA03g50630D, BnaC05g48190D, BnaCnng14930D, BnaA02g18240D, BnaA09g47830D, BnaA02g07560D, BnaA09g35020D, BnaC05g25240D, BnaAnng17370D, BnaCnng58640D, BnaA09g23210D, BnaA09g40…
123	DNA replication	BnaA08g31450D, BnaA05g19850D, BnaC04g48110D, BnaA04g05630D, BnaA03g53590D, BnaCnng65800D, BnaA01g27080D, BnaC04g55400D, BnaC02g16010D, BnaA03g48830D, BnaA03g54750D, BnaC04g24620D, BnaA06g04450D, BnaCnng11370D, BnaAnng15290D, BnaC07g09220D, BnaA04g24310D, BnaA09g11000D, BnaA04g14440D, BnaAnng25510D, BnaAnng15890D, BnaC02g48640D, BnaA04g15750D, BnaA01g11780D, BnaC01g35600D, BnaC02g39840D, BnaC08g02…
124	Proteasome	BnaA05g05880D, BnaC08g13070D, BnaC03g04010D, BnaA07g18820D, BnaC01g31710D, BnaA07g34720D, BnaC02g09300D, BnaA04g19780D, BnaA02g00360D, BnaC04g44160D, BnaC07g13760D, BnaCnng06190D, BnaA08g14610D, BnaC08g09900D, BnaA04g06850D, BnaC01g30260D, BnaC07g43220D, BnaA09g11160D, BnaA06g15450D, BnaA05g31700D, BnaCnng18300D, BnaA03g51390D
125	Protein processing in endoplasmic reticulum	BnaC05g48740D, BnaC02g05110D, BnaC02g06020D, BnaA02g15100D, BnaC05g28110D, BnaC01g16230D, BnaA04g05640D, BnaA07g08990D, BnaC01g03270D, BnaC02g06010D, BnaC02g14410D, BnaC03g04140D, BnaC02g10070D, BnaA07g09000D, BnaA03g45980D, BnaC01g38940D, BnaA05g15540D, BnaCnng19180D, BnaC07g11240D, BnaC04g14760D, BnaC04g09300D, BnaA08g22390D, BnaC08g33360D, BnaA04g11990D, BnaC05g43250D, BnaC05g45160D, BnaAnng14…
126	Ribosome	BnaA07g01020D, BnaC04g56900D, BnaAnng13180D, BnaC03g01450D, BnaC03g24320D, BnaC08g38670D, BnaA04g03720D, BnaC02g05940D, BnaC04g45340D, BnaC04g49470D, BnaC03g01010D, BnaC02g06410D, BnaC04g46370D, BnaA02g08530D, BnaA03g09210D, BnaC03g04230D, BnaC05g48360D, BnaA07g15350D, BnaC06g33540D, BnaA03g45980D, BnaA06g21910D, BnaC03g00020D, BnaAnng21810D, BnaC02g05260D, BnaA10g16200D, BnaA02g08520D, BnaAnng12…

## Sheet: STS
4. ST-VS-S
#	Pathway	DEGs with pathway annotation (744)	All genes with pathway annotation (51467)	Pvalue	Qvalue	Pathway ID
1	Glutathione metabolism	30 (4.03%)	394 (0.77%)	2.27937e-13	2.39334e-11	ko00480
2	Biosynthesis of secondary metabolites	149 (20.03%)	5921 (11.5%)	9.97401e-12	5.23635e-10	ko01110
3	alpha-Linolenic acid metabolism	23 (3.09%)	308 (0.6%)	2.09173e-10	7.20737e-09	ko00592
4	Stilbenoid, diarylheptanoid and gingerol biosynthesis	35 (4.7%)	694 (1.35%)	2.74566e-10	7.20737e-09	ko00945
5	Pentose phosphate pathway	18 (2.42%)	232 (0.45%)	1.05408e-08	2.21357e-07	ko00030
6	Limonene and pinene degradation	28 (3.76%)	552 (1.07%)	1.47903e-08	2.5883e-07	ko00903
7	Phenylpropanoid biosynthesis	33 (4.44%)	944 (1.83%)	4.07734e-06	6.11602e-05	ko00940
8	Flavonoid biosynthesis	22 (2.96%)	510 (0.99%)	7.04201e-06	9.24263e-05	ko00941
9	Metabolic pathways	222 (29.84%)	11991 (23.3%)	2.09257e-05	0.000244134	ko01100
10	Flavone and flavonol biosynthesis	13 (1.75%)	233 (0.45%)	4.05732e-05	0.000426019	ko00944
11	Nitrogen metabolism	12 (1.61%)	244 (0.47%)	0.000257498	0.00245794	ko00910
12	Benzoxazinoid biosynthesis	8 (1.08%)	117 (0.23%)	0.000314334	0.00275042	ko00402
13	Glucosinolate biosynthesis	11 (1.48%)	232 (0.45%)	0.000622517	0.00502802	ko00966
14	Phenylalanine metabolism	16 (2.15%)	471 (0.92%)	0.00159485	0.0119614	ko00360
15	Tryptophan metabolism	14 (1.88%)	400 (0.78%)	0.0023236	0.0162652	ko00380
16	Photosynthesis	11 (1.48%)	281 (0.55%)	0.00285201	0.0178892	ko00195
17	Zeatin biosynthesis	11 (1.48%)	282 (0.55%)	0.0029301	0.0178892	ko00908
18	Linoleic acid metabolism	5 (0.67%)	68 (0.13%)	0.00306672	0.0178892	ko00591
19	Arginine and proline metabolism	14 (1.88%)	421 (0.82%)	0.00366384	0.0202475	ko00330
20	ABC transporters	16 (2.15%)	530 (1.03%)	0.00501609	0.0263345	ko02010
21	Sulfur metabolism	7 (0.94%)	179 (0.35%)	0.0158265	0.0791324	ko00920
22	Taurine and hypotaurine metabolism	4 (0.54%)	78 (0.15%)	0.0266653	0.127266	ko00430
23	Anthocyanin biosynthesis	2 (0.27%)	20 (0.04%)	0.0333846	0.152408	ko00942
24	Alanine, aspartate and glutamate metabolism	9 (1.21%)	324 (0.63%)	0.0475577	0.208065	ko00250
25	Plant hormone signal transduction	55 (7.39%)	3087 (6%)	0.065618	0.275596	ko04075
26	Pyruvate metabolism	10 (1.34%)	420 (0.82%)	0.0865567	0.341398	ko00620
27	Glycerophospholipid metabolism	27 (3.63%)	1411 (2.74%)	0.0877881	0.341398	ko00564
28	Ascorbate and aldarate metabolism	7 (0.94%)	273 (0.53%)	0.103095	0.386605	ko00053
29	Ether lipid metabolism	20 (2.69%)	1037 (2.01%)	0.120367	0.435762	ko00565
30	Plant-pathogen interaction	56 (7.53%)	3307 (6.43%)	0.124503	0.435762	ko04626
31	Vitamin B6 metabolism	2 (0.27%)	44 (0.09%)	0.132952	0.450322	ko00750
32	Arachidonic acid metabolism	3 (0.4%)	96 (0.19%)	0.162331	0.532648	ko00590
33	Glyoxylate and dicarboxylate metabolism	7 (0.94%)	318 (0.62%)	0.179631	0.571552	ko00630
34	Sesquiterpenoid and triterpenoid biosynthesis	4 (0.54%)	166 (0.32%)	0.220079	0.677767	ko00909
35	Cyanoamino acid metabolism	7 (0.94%)	341 (0.66%)	0.225922	0.677767	ko00460
36	Carbon fixation in photosynthetic organisms	7 (0.94%)	346 (0.67%)	0.236497	0.689782	ko00710
37	Galactose metabolism	6 (0.81%)	290 (0.56%)	0.244237	0.693105	ko00052
38	Carotenoid biosynthesis	7 (0.94%)	368 (0.72%)	0.28475	0.786809	ko00906
39	Valine, leucine and isoleucine degradation	4 (0.54%)	195 (0.38%)	0.311886	0.839694	ko00280
40	Glycolysis / Gluconeogenesis	10 (1.34%)	583 (1.13%)	0.336686	0.883802	ko00010
41	Steroid biosynthesis	4 (0.54%)	212 (0.41%)	0.367373	0.940832	ko00100
42	Cysteine and methionine metabolism	7 (0.94%)	416 (0.81%)	0.3959	0.98975	ko00270
43	Isoflavonoid biosynthesis	2 (0.27%)	107 (0.21%)	0.459202	0.999924	ko00943
44	Fatty acid biosynthesis	3 (0.4%)	175 (0.34%)	0.46501	0.999924	ko00061
45	Regulation of autophagy	5 (0.67%)	312 (0.61%)	0.470828	0.999924	ko04140
46	Valine, leucine and isoleucine biosynthesis	3 (0.4%)	182 (0.35%)	0.490736	0.999924	ko00290
47	Brassinosteroid biosynthesis	2 (0.27%)	118 (0.23%)	0.510391	0.999924	ko00905
48	Non-homologous end-joining	1 (0.13%)	50 (0.1%)	0.517328	0.999924	ko03450
49	Starch and sucrose metabolism	22 (2.96%)	1526 (2.97%)	0.5354	0.999924	ko00500
50	Citrate cycle (TCA cycle)	4 (0.54%)	281 (0.55%)	0.58061	0.999924	ko00020
51	Butanoate metabolism	2 (0.27%)	135 (0.26%)	0.582983	0.999924	ko00650
52	Pantothenate and CoA biosynthesis	2 (0.27%)	138 (0.27%)	0.59494	0.999924	ko00770
53	Cutin, suberine and wax biosynthesis	5 (0.67%)	373 (0.72%)	0.627849	0.999924	ko00073
54	Pentose and glucuronate interconversions	13 (1.75%)	957 (1.86%)	0.628121	0.999924	ko00040
55	Fatty acid metabolism	3 (0.4%)	238 (0.46%)	0.670626	0.999924	ko00071
56	Tyrosine metabolism	3 (0.4%)	239 (0.46%)	0.673373	0.999924	ko00350
57	Inositol phosphate metabolism	4 (0.54%)	330 (0.64%)	0.704108	0.999924	ko00562
58	Endocytosis	20 (2.69%)	1531 (2.97%)	0.708658	0.999924	ko04144
59	Riboflavin metabolism	1 (0.13%)	86 (0.17%)	0.714445	0.999924	ko00740
60	Protein export	3 (0.4%)	257 (0.5%)	0.719939	0.999924	ko03060
61	Porphyrin and chlorophyll metabolism	3 (0.4%)	260 (0.51%)	0.727176	0.999924	ko00860
62	Terpenoid backbone biosynthesis	3 (0.4%)	260 (0.51%)	0.727176	0.999924	ko00900
63	Propanoate metabolism	2 (0.27%)	178 (0.35%)	0.730164	0.999924	ko00640
64	Glycosphingolipid biosynthesis - ganglio series	1 (0.13%)	90 (0.17%)	0.730629	0.999924	ko00604
65	Lysine biosynthesis	1 (0.13%)	94 (0.18%)	0.745897	0.999924	ko00300
66	Glycine, serine and threonine metabolism	4 (0.54%)	350 (0.68%)	0.746248	0.999924	ko00260
67	Ubiquinone and other terpenoid-quinone biosynthesis	2 (0.27%)	185 (0.36%)	0.749443	0.999924	ko00130
68	Glycerolipid metabolism	3 (0.4%)	270 (0.52%)	0.750243	0.999924	ko00561
69	Isoquinoline alkaloid biosynthesis	1 (0.13%)	97 (0.19%)	0.756778	0.999924	ko00950
70	Amino sugar and nucleotide sugar metabolism	7 (0.94%)	596 (1.16%)	0.759469	0.999924	ko00520
71	Biosynthesis of unsaturated fatty acids	2 (0.27%)	194 (0.38%)	0.772478	0.999924	ko01040
72	Glycosaminoglycan degradation	1 (0.13%)	103 (0.2%)	0.777164	0.999924	ko00531
73	Fructose and mannose metabolism	3 (0.4%)	301 (0.58%)	0.811904	0.999924	ko00051
74	Base excision repair	2 (0.27%)	214 (0.42%)	0.817137	0.999924	ko03410
75	Phosphatidylinositol signaling system	4 (0.54%)	393 (0.76%)	0.821092	0.999924	ko04070
76	Circadian rhythm - plant	5 (0.67%)	479 (0.93%)	0.823279	0.999924	ko04712
77	Fatty acid elongation	1 (0.13%)	122 (0.24%)	0.831125	0.999924	ko00062
78	Other glycan degradation	3 (0.4%)	319 (0.62%)	0.841428	0.999924	ko00511
79	mRNA surveillance pathway	10 (1.34%)	955 (1.86%)	0.885088	0.999924	ko03015
80	Tropane, piperidine and pyridine alkaloid biosynthesis	1 (0.13%)	150 (0.29%)	0.887791	0.999924	ko00960
81	beta-Alanine metabolism	1 (0.13%)	172 (0.33%)	0.918631	0.999924	ko00410
82	Homologous recombination	3 (0.4%)	387 (0.75%)	0.919581	0.999924	ko03440
83	Sphingolipid metabolism	1 (0.13%)	174 (0.34%)	0.920974	0.999924	ko00600
84	Peroxisome	3 (0.4%)	399 (0.78%)	0.929007	0.999924	ko04146
85	Phenylalanine, tyrosine and tryptophan biosynthesis	1 (0.13%)	200 (0.39%)	0.945956	0.999924	ko00400
86	Diterpenoid biosynthesis	1 (0.13%)	217 (0.42%)	0.95785	0.999924	ko00904
87	Glycosylphosphatidylinositol(GPI)-anchor biosynthesis	3 (0.4%)	448 (0.87%)	0.957866	0.999924	ko00563
88	Phagosome	4 (0.54%)	557 (1.08%)	0.960838	0.999924	ko04145
89	RNA transport	20 (2.69%)	1980 (3.85%)	0.965869	0.999924	ko03013
90	SNARE interactions in vesicular transport	1 (0.13%)	244 (0.47%)	0.971602	0.999924	ko04130
91	Spliceosome	16 (2.15%)	1682 (3.27%)	0.972715	0.999924	ko03040
92	Natural killer cell mediated cytotoxicity	1 (0.13%)	250 (0.49%)	0.973989	0.999924	ko04650
93	Ribosome biogenesis in eukaryotes	5 (0.67%)	704 (1.37%)	0.975381	0.999924	ko03008
94	Ubiquitin mediated proteolysis	7 (0.94%)	908 (1.76%)	0.977553	0.999924	ko04120
95	RNA polymerase	3 (0.4%)	518 (1.01%)	0.980601	0.999924	ko03020
96	Basal transcription factors	1 (0.13%)	272 (0.53%)	0.98115	0.999924	ko03022
97	Proteasome	1 (0.13%)	293 (0.57%)	0.98614	0.999924	ko03050
98	Pyrimidine metabolism	7 (0.94%)	977 (1.9%)	0.987884	0.999924	ko00240
99	Aminoacyl-tRNA biosynthesis	1 (0.13%)	315 (0.61%)	0.989958	0.999924	ko00970
100	Purine metabolism	7 (0.94%)	1006 (1.95%)	0.990723	0.999924	ko00230
101	Oxidative phosphorylation	3 (0.4%)	698 (1.36%)	0.99766	0.999924	ko00190
102	Protein processing in endoplasmic reticulum	9 (1.21%)	1380 (2.68%)	0.998161	0.999924	ko04141
103	Nucleotide excision repair	1 (0.13%)	472 (0.92%)	0.998997	0.999924	ko03420
104	Ribosome	7 (0.94%)	1428 (2.77%)	0.999873	0.999924	ko03010
105	RNA degradation	1 (0.13%)	647 (1.26%)	0.999924	0.999924	ko03018
#	Pathway	Differentially expressed genes
1	Glutathione metabolism	BnaA02g35770D, BnaA02g35760D, BnaCnng49200D, BnaC06g25020D, BnaA09g45070D, BnaC05g01540D, BnaA07g24020D, BnaA08g27280D, BnaC06g31040D, BnaAnng00470D, BnaA09g00870D, BnaA06g21920D, BnaA08g31100D, BnaC04g40560D, BnaAnng27690D, BnaCnng11100D, BnaC07g11270D, BnaA04g11280D, BnaA07g09580D, BnaA03g04190D, BnaA07g08970D, BnaC01g39170D, BnaA09g21570D, BnaA09g11470D, BnaC05g13350D, BnaC03g05780D, BnaC09g11…
2	Biosynthesis of secondary metabolites (no map in kegg database)	BnaC04g53040D, BnaA10g19500D, BnaC03g21190D, BnaA01g15420D, BnaAnng38110D, BnaCnng03960D, BnaA06g16790D, BnaAnng13920D, BnaA08g15660D, BnaCnng67880D, BnaC07g23420D, BnaC09g49530D, BnaA08g15380D, BnaCnng33000D, BnaC05g31920D, BnaC01g06930D, BnaAnng33290D, BnaA10g07300D, BnaC06g40190D, BnaCnng74800D, BnaA01g34770D, BnaA07g33310D, BnaA04g13120D, BnaA01g08470D, BnaC09g16910D, BnaC06g14550D, BnaC08g26…
3	alpha-Linolenic acid metabolism	BnaA07g25920D, BnaA10g25810D, BnaC06g27540D, BnaC08g34950D, BnaA09g42520D, BnaC07g22910D, BnaA07g24870D, BnaA06g33410D, BnaA07g24880D, BnaA09g19550D, BnaC09g03360D, BnaA07g07350D, BnaA10g09490D, BnaA08g04230D, BnaCnng38620D, BnaA02g23180D, BnaCnng20620D, BnaC06g26190D, BnaA03g01230D, BnaA10g17650D, BnaAnng00900D, BnaA05g33880D, BnaA06g06290D
4	Stilbenoid, diarylheptanoid and gingerol biosynthesis	BnaA08g15660D, BnaC07g23420D, BnaC09g49530D, BnaC01g06930D, BnaCnng74800D, BnaA01g34770D, BnaA04g13120D, BnaC06g14550D, BnaC09g14150D, BnaA03g10380D, BnaC03g16950D, BnaC07g15980D, BnaA05g05610D, BnaC09g30400D, BnaA02g33650D, BnaA09g06580D, BnaC01g01500D, BnaC07g23400D, BnaC03g30350D, BnaA10g24610D, BnaA02g08270D, BnaA10g11290D, BnaA03g59130D, BnaC08g00430D, BnaCnng09450D, BnaA01g00360D, BnaA06g37…
5	Pentose phosphate pathway	BnaA01g15420D, BnaA08g31100D, BnaAnng27690D, BnaCnng11100D, BnaC07g11270D, BnaA04g11280D, BnaA03g04190D, BnaA07g08970D, BnaC07g39050D, BnaA09g11470D, BnaC03g05780D, BnaA06g39320D, BnaA08g02750D, BnaC09g11930D, BnaC09g43670D, BnaC03g05850D, BnaA03g04310D, BnaA10g19920D
6	Limonene and pinene degradation	BnaA08g15660D, BnaC07g23420D, BnaC09g49530D, BnaC01g06930D, BnaCnng74800D, BnaA01g34770D, BnaA04g13120D, BnaC06g14550D, BnaC09g14150D, BnaA03g10380D, BnaC07g15980D, BnaC09g30400D, BnaA02g33650D, BnaA09g06580D, BnaC01g01500D, BnaC07g23400D, BnaC03g30350D, BnaA10g24610D, BnaA02g08270D, BnaA10g11290D, BnaCnng09450D, BnaA01g00360D, BnaA06g37740D, BnaA09g57150D, BnaC08g40660D, BnaC07g46630D, BnaA06g20…
7	Phenylpropanoid biosynthesis	BnaA10g19500D, BnaA09g55800D, BnaC06g40190D, BnaC07g03240D, BnaA04g17070D, BnaC03g16950D, BnaA05g05610D, BnaA03g23070D, BnaC01g31810D, BnaA07g35280D, BnaC03g27250D, BnaA03g59130D, BnaC08g00430D, BnaC01g06770D, BnaC09g21910D, BnaAnng40060D, BnaA10g15310D, BnaC02g09190D, BnaA01g36270D, BnaC04g56600D, BnaA02g04560D, BnaC03g03270D, BnaC04g56590D, BnaA03g17800D, BnaA10g29690D, BnaA02g34060D, BnaA06g37…
8	Flavonoid biosynthesis	BnaC03g21190D, BnaAnng38110D, BnaA06g16790D, BnaC08g26020D, BnaC06g36050D, BnaC03g16950D, BnaA03g56140D, BnaA05g05610D, BnaC09g47980D, BnaC03g06120D, BnaA09g15710D, BnaC01g14310D, BnaC08g00430D, BnaC08g12000D, BnaC03g03270D, BnaA10g27780D, BnaA03g02250D, BnaA03g24410D, BnaCnng70090D, BnaC05g02450D, BnaA04g00950D, BnaC05g02440D
9	Metabolic pathways (no map in kegg database)	BnaA10g19500D, BnaC03g21190D, BnaA01g15420D, BnaC01g15930D, BnaA08g10720D, BnaAnng38110D, BnaCnng03960D, BnaA03g36420D, BnaA06g16790D, BnaAnng13920D, BnaA08g15660D, BnaCnng67880D, BnaA03g30420D, BnaC07g23420D, BnaCnng58050D, BnaC09g49530D, BnaA08g15380D, BnaCnng33000D, BnaC05g31920D, BnaC07g16490D, BnaC07g22910D, BnaAnng16550D, BnaC01g06930D, BnaC03g42310D, BnaA10g07300D, BnaC06g40190D, BnaC01g00…
10	Flavone and flavonol biosynthesis	BnaA07g11060D, BnaC07g14650D, BnaC05g16380D, BnaC08g24240D, BnaA05g07610D, BnaC09g47980D, BnaA07g03360D, BnaA07g11080D, BnaA03g59130D, BnaC01g06770D, BnaA03g39380D, BnaCnng47320D, BnaA08g11370D
11	Nitrogen metabolism	BnaA05g01210D, BnaC04g00770D, BnaC06g20690D, BnaA09g29930D, BnaA07g04150D, BnaC07g05090D, BnaA07g36300D, BnaC09g03800D, BnaA06g01730D, BnaAnng13720D, BnaC06g05990D, BnaA09g08530D
12	Benzoxazinoid biosynthesis	BnaC08g31400D, BnaA09g39220D, BnaA04g17890D, BnaA10g27780D, BnaA05g27700D, BnaC05g02450D, BnaC05g02440D, BnaC05g41870D
13	Glucosinolate biosynthesis (no map in kegg database)	BnaAnng33290D, BnaA01g08470D, BnaA04g12790D, BnaA08g16100D, BnaC07g51280D, BnaC01g00800D, BnaC09g52480D, BnaA09g10820D, BnaCnng14860D, BnaC05g07810D, BnaA06g37960D
14	Phenylalanine metabolism	BnaA10g19500D, BnaA01g08470D, BnaC03g16950D, BnaC01g31810D, BnaC09g21910D, BnaAnng40060D, BnaA10g15310D, BnaC02g09190D, BnaC04g56600D, BnaA02g04560D, BnaC04g56590D, BnaA03g17800D, BnaA10g29690D, BnaA02g34060D, BnaA08g02580D, BnaAnng34820D
15	Tryptophan metabolism	BnaAnng33290D, BnaA05g04050D, BnaA01g08470D, BnaA04g12790D, BnaA08g16100D, BnaC07g51280D, BnaC01g00800D, BnaA04g27530D, BnaA04g01360D, BnaC04g22390D, BnaC09g52480D, BnaA09g10820D, BnaCnng14860D, BnaA06g20870D
16	Photosynthesis	BnaCnng20740D, BnaC06g14690D, BnaA03g22350D, BnaC03g47090D, BnaC05g23490D, BnaA09g26030D, BnaA04g15880D, BnaC09g27520D, BnaC09g21770D, BnaA07g13260D, BnaC04g16810D
17	Zeatin biosynthesis	BnaC08g24240D, BnaA05g07610D, BnaC03g38670D, BnaA07g03360D, BnaA08g09510D, BnaA03g39380D, BnaCnng47320D, BnaA05g27700D, BnaC05g23720D, BnaA08g11370D, BnaC05g41870D
18	Linoleic acid metabolism	BnaA07g24870D, BnaA07g24880D, BnaCnng38620D, BnaC06g26190D, BnaAnng00900D
19	Arginine and proline metabolism	BnaA04g22810D, BnaC08g00430D, BnaA05g05760D, BnaA06g39660D, BnaAnng37880D, BnaC09g03800D, BnaAnng13720D, BnaC02g38230D, BnaC07g38760D, BnaC07g26120D, BnaC04g31100D, BnaAnng07910D, BnaA03g46490D, BnaCnng70090D
20	ABC transporters	BnaC07g31280D, BnaC05g11490D, BnaA10g19780D, BnaCnng77100D, BnaC08g38280D, BnaA01g28090D, BnaA10g01190D, BnaA03g32650D, BnaC05g01280D, BnaCnng20520D, BnaA06g10230D, BnaC05g11890D, BnaA08g27160D, BnaA06g39710D, BnaCnng32920D, BnaC07g50020D
21	Sulfur metabolism	BnaAnng33290D, BnaC01g00790D, BnaA03g54400D, BnaA01g34620D, BnaC06g11170D, BnaA09g10820D, BnaCnng14860D
22	Taurine and hypotaurine metabolism	BnaA03g05200D, BnaC05g20060D, BnaC04g12030D, BnaC03g06750D
23	Anthocyanin biosynthesis	BnaA10g03720D, BnaA01g18400D
24	Alanine, aspartate and glutamate metabolism	BnaC07g16490D, BnaC04g12030D, BnaC03g36340D, BnaC03g36350D, BnaC09g03800D, BnaA06g01730D, BnaAnng13720D, BnaC03g76360D, BnaC06g05990D
25	Plant hormone signal transduction	BnaA05g14780D, BnaA03g51520D, BnaA03g04250D, BnaCnng03990D, BnaA03g55640D, BnaC03g02770D, BnaA10g24060D, BnaC08g01180D, BnaC05g14820D, BnaA06g22800D, BnaA02g14410D, BnaAnng19120D, BnaC06g20740D, BnaA10g24050D, BnaCnng68360D, BnaA09g49440D, BnaC06g42450D, BnaA01g22240D, BnaA06g03560D, BnaA05g05420D, BnaA03g55400D, BnaC09g11940D, BnaAnng30610D, BnaAnng18380D, BnaA04g29300D, BnaC03g02620D, BnaC07g22…
26	Pyruvate metabolism	BnaA08g09510D, BnaA09g07410D, BnaA07g28560D, BnaC03g38810D, BnaA05g24610D, BnaA05g34260D, BnaC05g23720D, BnaCnng15110D, BnaA06g38600D, BnaA03g33640D
27	Glycerophospholipid metabolism	BnaC01g15930D, BnaA08g10720D, BnaA03g30420D, BnaAnng16550D, BnaC02g45160D, BnaA07g07350D, BnaC02g00830D, BnaA08g04230D, BnaA01g01380D, BnaA01g29290D, BnaC02g05020D, BnaC03g66470D, BnaC06g13770D, BnaC09g47070D, BnaA04g15830D, BnaC04g39100D, BnaAnng00900D, BnaC07g38760D, BnaC07g08550D, BnaC05g10160D, BnaA03g46490D, BnaA05g10030D, BnaA08g26350D, BnaCnng05440D, BnaCnng06930D, BnaC06g02100D, BnaA06g28…
28	Ascorbate and aldarate metabolism	BnaC07g46390D, BnaC07g40160D, BnaC09g11740D, BnaA09g11300D, BnaA09g10050D, BnaC09g10140D, BnaC08g43490D
29	Ether lipid metabolism	BnaC01g15930D, BnaA08g10720D, BnaA03g30420D, BnaAnng16550D, BnaC02g45160D, BnaC02g00830D, BnaA01g01380D, BnaA01g29290D, BnaC03g66470D, BnaC09g47070D, BnaA04g15830D, BnaC04g39100D, BnaAnng00900D, BnaC07g08550D, BnaC05g10160D, BnaA05g10030D, BnaA08g26350D, BnaCnng05440D, BnaCnng06930D, BnaA06g28870D
30	Plant-pathogen interaction	BnaC07g31280D, BnaC06g19560D, BnaA07g26080D, BnaA03g51520D, BnaA03g04250D, BnaCnng03990D, BnaA03g55640D, BnaAnng28770D, BnaA10g24080D, BnaC09g48680D, BnaC03g60600D, BnaA10g24070D, BnaA01g05060D, BnaC09g48690D, BnaA07g32970D, BnaAnng19120D, BnaC08g11240D, BnaC01g06660D, BnaA10g24050D, BnaA03g22380D, BnaA01g25260D, BnaC03g29850D, BnaA05g02500D, BnaC08g38280D, BnaC03g59870D, BnaA09g41620D, BnaC09g13…
31	Vitamin B6 metabolism	BnaA09g44850D, BnaC05g50000D
32	Arachidonic acid metabolism	BnaAnng00900D, BnaA09g21570D, BnaCnng24570D
33	Glyoxylate and dicarboxylate metabolism	BnaA03g36420D, BnaC03g42310D, BnaA05g19530D, BnaA02g12800D, BnaCnng15110D, BnaAnng22230D, BnaA06g38600D
34	Sesquiterpenoid and triterpenoid biosynthesis	BnaA01g02510D, BnaA02g37030D, BnaC01g03770D, BnaA10g11530D
35	Cyanoamino acid metabolism	BnaA04g17070D, BnaA04g12790D, BnaA08g16100D, BnaA01g36270D, BnaA02g05560D, BnaC01g29940D, BnaC05g41870D
36	Carbon fixation in photosynthetic organisms	BnaA02g12800D, BnaC03g38810D, BnaA05g24610D, BnaA05g34260D, BnaCnng15110D, BnaA06g38600D, BnaA03g33640D
37	Galactose metabolism	BnaA01g15420D, BnaC03g19970D, BnaA02g04780D, BnaA02g08480D, BnaC09g37530D, BnaC09g37510D
38	Carotenoid biosynthesis	BnaC09g16910D, BnaC06g05340D, BnaA06g01540D, BnaA07g36520D, BnaC06g22060D, BnaCnng57040D, BnaC02g31560D
39	Valine, leucine and isoleucine degradation	BnaA03g29700D, BnaC05g07810D, BnaA06g37960D, BnaC03g34940D
40	Glycolysis / Gluconeogenesis	BnaA01g15420D, BnaCnng03960D, BnaAnng13920D, BnaA07g33310D, BnaC09g31460D, BnaC06g37860D, BnaAnng00920D, BnaC03g32560D, BnaA07g28560D, BnaC07g39050D
41	Steroid biosynthesis	BnaA06g02910D, BnaAnng00900D, BnaA05g09340D, BnaC04g10740D
42	Cysteine and methionine metabolism	BnaCnng67880D, BnaCnng33000D, BnaA01g08470D, BnaC08g31400D, BnaA09g39220D, BnaC06g11170D, BnaA04g17890D
43	Isoflavonoid biosynthesis	BnaA09g55800D, BnaC05g14820D
44	Fatty acid biosynthesis	BnaA09g07410D, BnaCnng14680D, BnaA10g09300D
45	Regulation of autophagy	BnaA01g22240D, BnaA05g09600D, BnaA04g20000D, BnaCnng41420D, BnaC03g59010D
46	Valine, leucine and isoleucine biosynthesis	BnaA07g28560D, BnaC05g07810D, BnaA06g37960D
47	Brassinosteroid biosynthesis	BnaC03g38670D, BnaC04g52050D
48	Non-homologous end-joining	BnaA05g23650D
49	Starch and sucrose metabolism	BnaA08g10720D, BnaA03g30420D, BnaCnng58050D, BnaC03g19970D, BnaA04g17070D, BnaC09g12230D, BnaA04g19780D, BnaC08g49850D, BnaCnng71250D, BnaA06g06510D, BnaC05g04100D, BnaA03g46430D, BnaC07g38690D, BnaA09g06900D, BnaA05g34400D, BnaA01g36270D, BnaC07g39050D, BnaA06g21800D, BnaCnng22160D, BnaA05g10030D, BnaC08g32030D, BnaC01g29940D
50	Citrate cycle (TCA cycle)	BnaA07g28560D, BnaCnng15110D, BnaAnng22230D, BnaA06g38600D
51	Butanoate metabolism	BnaC04g12030D, BnaA07g28560D
52	Pantothenate and CoA biosynthesis	BnaC05g07810D, BnaA06g37960D
53	Cutin, suberine and wax biosynthesis	BnaC05g47750D, BnaC09g36490D, BnaA09g06580D, BnaA10g13850D, BnaC03g03270D
54	Pentose and glucuronate interconversions	BnaA08g10720D, BnaA03g30420D, BnaA09g02020D, BnaCnng58050D, BnaC07g24300D, BnaA04g19780D, BnaC08g49850D, BnaA06g06510D, BnaA05g34400D, BnaA06g21800D, BnaCnng22160D, BnaA05g10030D, BnaC08g32030D
55	Fatty acid metabolism	BnaA07g33310D, BnaC06g37860D, BnaAnng39590D
56	Tyrosine metabolism	BnaA07g33310D, BnaA01g08470D, BnaC06g37860D
57	Inositol phosphate metabolism	BnaA09g35480D, BnaC07g40160D, BnaA09g10050D, BnaC09g10140D
58	Endocytosis	BnaC01g15930D, BnaA08g10720D, BnaA03g30420D, BnaAnng16550D, BnaC02g45160D, BnaC02g00830D, BnaA01g01380D, BnaA01g29290D, BnaC03g66470D, BnaC09g47070D, BnaA04g15830D, BnaC04g39100D, BnaC07g08550D, BnaC05g10160D, BnaA03g08750D, BnaA05g10030D, BnaA08g26350D, BnaCnng05440D, BnaCnng06930D, BnaA06g28870D
59	Riboflavin metabolism	BnaA06g34460D
60	Protein export	BnaC08g42820D, BnaA09g48560D, BnaC04g32370D
61	Porphyrin and chlorophyll metabolism	BnaA08g15380D, BnaA10g07300D, BnaA08g14110D
62	Terpenoid backbone biosynthesis	BnaC05g31920D, BnaA05g33550D, BnaAnng35070D
63	Propanoate metabolism	BnaC06g36050D, BnaA09g07410D
64	Glycosphingolipid biosynthesis - ganglio series	BnaA02g08480D
65	Lysine biosynthesis	BnaC03g45280D
66	Glycine, serine and threonine metabolism	BnaAnng00920D, BnaC03g36340D, BnaC03g36350D, BnaC03g76360D
67	Ubiquinone and other terpenoid-quinone biosynthesis	BnaA01g08470D, BnaC09g21910D
68	Glycerolipid metabolism	BnaA02g07200D, BnaAnng00900D, BnaA05g22480D
69	Isoquinoline alkaloid biosynthesis	BnaA01g08470D
70	Amino sugar and nucleotide sugar metabolism	BnaC04g53040D, BnaC03g37600D, BnaC05g04100D, BnaA09g06900D, BnaA04g26430D, BnaC04g53030D, BnaC07g39050D
71	Biosynthesis of unsaturated fatty acids (no map in kegg database)	BnaC09g18650D, BnaCnng14680D
72	Glycosaminoglycan degradation	BnaA02g08480D
73	Fructose and mannose metabolism	BnaA01g15420D, BnaC05g04100D, BnaA04g26430D
74	Base excision repair	BnaA03g26210D, BnaC03g30970D
75	Phosphatidylinositol signaling system	BnaA09g35480D, BnaC01g19450D, BnaA09g03360D, BnaC09g02710D
76	Circadian rhythm - plant	BnaAnng19120D, BnaC03g06120D, BnaC05g07080D, BnaA05g18250D, BnaA09g41470D
77	Fatty acid elongation	BnaA10g25660D
78	Other glycan degradation (no map in kegg database)	BnaC09g16910D, BnaC06g22060D, BnaA02g08480D
79	mRNA surveillance pathway	BnaC01g15930D, BnaA05g08660D, BnaC07g26970D, BnaC03g34330D, BnaA06g07330D, BnaC07g17510D, BnaA07g25880D, BnaC09g43990D, BnaA06g36420D, BnaA07g27120D
80	Tropane, piperidine and pyridine alkaloid biosynthesis	BnaA01g08470D
81	beta-Alanine metabolism	BnaC04g12030D
82	Homologous recombination	BnaA10g03670D, BnaA05g23650D, BnaC05g33730D
83	Sphingolipid metabolism	BnaA02g08480D
84	Peroxisome	BnaC09g36490D, BnaA10g13850D, BnaAnng39590D
85	Phenylalanine, tyrosine and tryptophan biosynthesis	BnaA01g08470D
86	Diterpenoid biosynthesis	BnaA08g27130D
87	Glycosylphosphatidylinositol(GPI)-anchor biosynthesis	BnaA05g08260D, BnaCnng00510D, BnaC09g03150D
88	Phagosome	BnaA01g00690D, BnaC01g01680D, BnaA02g00730D, BnaA08g31200D
89	RNA transport	BnaC01g15930D, BnaC05g35990D, BnaA05g08260D, BnaC02g00830D, BnaA05g08660D, BnaC08g12430D, BnaA04g22100D, BnaA06g07330D, BnaC07g17510D, BnaCnng25810D, BnaA04g05010D, BnaA05g23650D, BnaCnng06930D, BnaC09g43990D, BnaCnng32920D, BnaA06g36420D, BnaC07g38820D, BnaA08g04050D, BnaA07g27120D, BnaC09g13470D
90	SNARE interactions in vesicular transport	BnaA02g00730D
91	Spliceosome	BnaAnng35040D, BnaC05g35990D, BnaC09g35820D, BnaA10g19780D, BnaA10g13310D, BnaA03g38060D, BnaA04g17930D, BnaA01g28090D, BnaA03g58720D, BnaA01g21000D, BnaC04g32370D, BnaA04g05010D, BnaA08g26350D, BnaA05g23650D, BnaCnng32920D, BnaC07g50020D
92	Natural killer cell mediated cytotoxicity	BnaA07g19330D
93	Ribosome biogenesis in eukaryotes	BnaC07g24840D, BnaA07g21490D, BnaC09g43040D, BnaA10g19270D, BnaA09g28200D
94	Ubiquitin mediated proteolysis	BnaC09g28340D, BnaCnng00510D, BnaC03g37810D, BnaA03g31980D, BnaC09g11940D, BnaA09g48660D, BnaA01g01300D
95	RNA polymerase	BnaA06g19390D, BnaA09g11740D, BnaCnng06930D
96	Basal transcription factors	BnaC05g09430D
97	Proteasome	BnaA04g19780D
98	Pyrimidine metabolism	BnaC07g16490D, BnaC05g31460D, BnaA06g19390D, BnaA09g11740D, BnaCnng06930D, BnaC07g08770D, BnaC02g36630D
99	Aminoacyl-tRNA biosynthesis	BnaC09g52480D
100	Purine metabolism	BnaC01g00790D, BnaA03g54400D, BnaA01g34620D, BnaA06g19390D, BnaA09g11740D, BnaCnng06930D, BnaC02g36630D
101	Oxidative phosphorylation	BnaC06g40530D, BnaA08g31200D, BnaA07g35600D
102	Protein processing in endoplasmic reticulum	BnaCnng00510D, BnaC08g42820D, BnaC08g18340D, BnaA09g48560D, BnaA08g22390D, BnaA03g31980D, BnaC01g17140D, BnaA03g58720D, BnaA08g26550D
103	Nucleotide excision repair	BnaC05g09430D
104	Ribosome	BnaC02g41060D, BnaA08g13470D, BnaC03g77680D, BnaCnng77920D, BnaA05g11250D, BnaC03g47030D, BnaA01g33650D
105	RNA degradation	BnaA09g25040D
