# Supplementary material for: Transcriptomic basis for drought-resistance in Brassica napus L
Source: Sci Rep. 2017 Jan 16;7:40532. doi: 10.1038/srep40532 (PMC5238399; doi:10.1038/srep40532)
Supplement: Supplementary S4_Table [file srep40532-s5.xlsx]

## Sheet: rdr 85
fclass*path Effect Sliced by path for ratio
path	DF	Sum of Squares	Mean Square	F Value	Pr > F
ko00450	1	0.000515	0.000515	14.53	0.0002
ko00904	1	0.000444	0.000444	12.52	0.0005
ko04144	1	0.000448	0.000448	12.63	0.0005
ko03410	1	0.000433	0.000433	12.23	0.0006
ko04070	1	0.000378	0.000378	10.65	0.0012
ko00020	1	0.000377	0.000377	10.63	0.0013
ko00903	1	0.000358	0.000358	10.09	0.0017
ko00564	1	0.000336	0.000336	9.49	0.0023
ko00920	1	0.000315	0.000315	8.89	0.0031
ko00480	1	0.000307	0.000307	8.67	0.0035
ko03018	1	0.000303	0.000303	8.56	0.0037
ko00190	1	0.00029	0.00029	8.17	0.0046
ko04141	1	0.000256	0.000256	7.23	0.0076
ko00944	1	0.000244	0.000244	6.87	0.0093
ko04075	1	0.000244	0.000244	6.88	0.0093
ko00460	1	0.000242	0.000242	6.83	0.0095
ko00270	1	0.00022	0.00022	6.2	0.0134
ko03008	1	0.000218	0.000218	6.14	0.0138
ko00230	1	0.000201	0.000201	5.67	0.018
ko00380	1	0.0002	0.0002	5.65	0.0182
ko00240	1	0.000191	0.000191	5.39	0.0211
ko00908	1	0.000189	0.000189	5.32	0.0219
ko03015	1	0.000165	0.000165	4.65	0.032
ko00592	1	0.000164	0.000164	4.63	0.0323
ko00520	1	0.000142	0.000142	4.01	0.0464
ko04120	1	0.000129	0.000129	3.63	0.058
ko00010	1	0.000123	0.000123	3.47	0.0637
ko00620	1	0.000108	0.000108	3.04	0.0826
ko00030	1	9.68e-05	9.68e-05	2.73	0.0997
ko00910	1	8.3641e-05	8.3641e-05	2.36	0.1258
ko00906	1	8.2013e-05	8.2013e-05	2.31	0.1295
ko00250	1	5.7122e-05	5.7122e-05	1.61	0.2055
ko04145	1	5.2813e-05	5.2813e-05	1.49	0.2234
ko00053	1	5.0562e-05	5.0562e-05	1.43	0.2335
ko00052	1	4.9298e-05	4.9298e-05	1.39	0.2394
ko00710	1	4.5904e-05	4.5904e-05	1.29	0.2562
ko00563	1	4.5301e-05	4.5301e-05	1.28	0.2594
ko00630	1	4.53e-05	4.53e-05	1.28	0.2594
ko00260	1	3.8088e-05	3.8088e-05	1.07	0.3009
ko04140	1	3.645e-05	3.645e-05	1.03	0.3116
ko00941	1	3.4869e-05	3.4869e-05	0.98	0.3223
ko00402	1	3.0258e-05	3.0258e-05	0.85	0.3564
ko00511	1	2.8322e-05	2.8322e-05	0.8	0.3723
ko03420	1	2.5088e-05	2.5088e-05	0.71	0.401
ko00350	1	2.42e-05	2.42e-05	0.68	0.4095
ko03440	1	2.42e-05	2.42e-05	0.68	0.4095
ko04146	1	2.2685e-05	2.2685e-05	0.64	0.4245
ko03030	1	2e-05	2e-05	0.56	0.4533
ko00071	1	1.8818e-05	1.8818e-05	0.53	0.4669
ko00051	1	1.8624e-05	1.8624e-05	0.53	0.4692
ko00860	1	1.8432e-05	1.8432e-05	0.52	0.4715
ko00562	1	1.3285e-05	1.3285e-05	0.37	0.541
ko00130	1	1.2482e-05	1.2482e-05	0.35	0.5535
ko03430	1	1.1401e-05	1.1401e-05	0.32	0.5712
ko00909	1	1.0513e-05	1.0513e-05	0.3	0.5865
ko00410	1	8.712e-06	8.712e-06	0.25	0.6205
ko00900	1	8.581e-06	8.581e-06	0.24	0.6232
ko00905	1	6.962e-06	6.962e-06	0.2	0.658
ko00430	1	6.844e-06	6.844e-06	0.19	0.6608
ko04130	1	6.498e-06	6.498e-06	0.18	0.6689
ko00650	1	6.384e-06	6.384e-06	0.18	0.6717
ko03022	1	4.513e-06	4.513e-06	0.13	0.7216
ko03050	1	4.141e-06	4.141e-06	0.12	0.7328
ko00062	1	4.05e-06	4.05e-06	0.11	0.7356
ko00943	1	3.2e-06	3.2e-06	0.09	0.7641
ko00310	1	2.738e-06	2.738e-06	0.08	0.7813
ko00510	1	2.738e-06	2.738e-06	0.08	0.7813
ko00590	1	2.665e-06	2.665e-06	0.08	0.7842
ko00750	1	1.861e-06	1.861e-06	0.05	0.819
ko00945	1	1.4e-06	1.4e-06	0.04	0.8426
ko00232	1	2e-09	2e-09	0	0.994
ko00040	1	0.002741	0.002741	77.31	<.0001
ko00330	1	0.001509	0.001509	42.56	<.0001
ko00360	1	0.005815	0.005815	164.03	<.0001
ko00500	1	0.007681	0.007681	216.65	<.0001
ko00565	1	0.000651	0.000651	18.37	<.0001
ko00940	1	0.012002	0.012002	338.55	<.0001
ko01100	1	0.008447	0.008447	238.25	<.0001
ko01110	1	0.004614	0.004614	130.14	<.0001
ko02010	1	0.001325	0.001325	37.39	<.0001
ko03010	1	0.000578	0.000578	16.3	<.0001
ko03013	1	0.001875	0.001875	52.87	<.0001
ko03040	1	0.000657	0.000657	18.53	<.0001
ko04626	1	0.017836	0.017836	503.11	<.0001
ko04712	1	0.001599	0.001599	45.1	<.0001

## Sheet: sdr 85
fclass*path Effect Sliced by path for ratio
path	DF	Sum of Squares	Mean Square	F Value	Pr > F
ko00430	1	0.000526	0.000526	14.84	0.0001
ko00650	1	0.00053	0.00053	14.96	0.0001
ko00410	1	0.000511	0.000511	14.41	0.0002
ko00900	1	0.000512	0.000512	14.44	0.0002
ko03040	1	0.000516	0.000516	14.56	0.0002
ko00051	1	0.000451	0.000451	12.72	0.0004
ko00860	1	0.000452	0.000452	12.75	0.0004
ko00920	1	0.000366	0.000366	10.33	0.0015
ko00052	1	0.000344	0.000344	9.69	0.0021
ko04145	1	0.000334	0.000334	9.43	0.0024
ko00250	1	0.000324	0.000324	9.14	0.0028
ko00500	1	0.00032	0.00032	9.02	0.0029
ko00944	1	0.000289	0.000289	8.14	0.0047
ko04141	1	0.000256	0.000256	7.23	0.0076
ko00030	1	0.000247	0.000247	6.97	0.0088
ko00940	1	0.000244	0.000244	6.89	0.0092
ko00908	1	0.000228	0.000228	6.44	0.0117
ko00240	1	0.000191	0.000191	5.39	0.0211
ko00520	1	0.000186	0.000186	5.25	0.0228
ko03015	1	0.000162	0.000162	4.56	0.0336
ko02010	1	0.000143	0.000143	4.02	0.046
ko00380	1	0.00013	0.00013	3.67	0.0566
ko00230	1	0.000129	0.000129	3.65	0.0571
ko04120	1	0.000129	0.000129	3.63	0.058
ko00620	1	0.000108	0.000108	3.04	0.0826
ko00330	1	9.0312e-05	9.0312e-05	2.55	0.1117
ko03008	1	8.862e-05	8.862e-05	2.5	0.1151
ko00270	1	8.7362e-05	8.7362e-05	2.46	0.1177
ko00906	1	8.2013e-05	8.2013e-05	2.31	0.1295
ko00460	1	7.4113e-05	7.4113e-05	2.09	0.1494
ko04712	1	6.9938e-05	6.9938e-05	1.97	0.1614
ko00190	1	5.12e-05	5.12e-05	1.44	0.2306
ko00053	1	5.0562e-05	5.0562e-05	1.43	0.2335
ko00710	1	4.5905e-05	4.5905e-05	1.29	0.2562
ko03018	1	4.5602e-05	4.5602e-05	1.29	0.2578
ko00563	1	4.5301e-05	4.5301e-05	1.28	0.2594
ko00630	1	4.5301e-05	4.5301e-05	1.28	0.2594
ko00260	1	3.8088e-05	3.8088e-05	1.07	0.3009
ko04140	1	3.645e-05	3.645e-05	1.03	0.3116
ko00402	1	3.0258e-05	3.0258e-05	0.85	0.3564
ko00511	1	2.8322e-05	2.8322e-05	0.8	0.3723
ko00360	1	2.6188e-05	2.6188e-05	0.74	0.3909
ko03420	1	2.5088e-05	2.5088e-05	0.71	0.401
ko00350	1	2.42e-05	2.42e-05	0.68	0.4095
ko03440	1	2.42e-05	2.42e-05	0.68	0.4095
ko00020	1	2.2685e-05	2.2685e-05	0.64	0.4245
ko04146	1	2.2684e-05	2.2684e-05	0.64	0.4245
ko04070	1	2.2472e-05	2.2472e-05	0.63	0.4267
ko03030	1	2e-05	2e-05	0.56	0.4533
ko00071	1	1.8818e-05	1.8818e-05	0.53	0.4669
ko03013	1	1.3471e-05	1.3471e-05	0.38	0.5382
ko00562	1	1.3285e-05	1.3285e-05	0.37	0.541
ko00130	1	1.2482e-05	1.2482e-05	0.35	0.5535
ko03430	1	1.14e-05	1.14e-05	0.32	0.5712
ko03410	1	1.125e-05	1.125e-05	0.32	0.5737
ko00909	1	1.0513e-05	1.0513e-05	0.3	0.5865
ko00904	1	9.661e-06	9.661e-06	0.27	0.6021
ko00905	1	6.962e-06	6.962e-06	0.2	0.658
ko04130	1	6.498e-06	6.498e-06	0.18	0.6689
ko03022	1	4.512e-06	4.512e-06	0.13	0.7216
ko03050	1	4.14e-06	4.14e-06	0.12	0.7328
ko00062	1	4.05e-06	4.05e-06	0.11	0.7356
ko00943	1	3.2e-06	3.2e-06	0.09	0.7641
ko00310	1	2.738e-06	2.738e-06	0.08	0.7813
ko00510	1	2.738e-06	2.738e-06	0.08	0.7813
ko00590	1	2.665e-06	2.665e-06	0.08	0.7842
ko00450	1	2.178e-06	2.178e-06	0.06	0.8044
ko00750	1	1.861e-06	1.861e-06	0.05	0.819
ko00232	1	2e-09	2e-09	0	0.994
ko00010	1	0.001602	0.001602	45.17	<.0001
ko00040	1	0.000957	0.000957	27	<.0001
ko00480	1	0.007172	0.007172	202.31	<.0001
ko00564	1	0.002177	0.002177	61.4	<.0001
ko00565	1	0.002898	0.002898	81.75	<.0001
ko00592	1	0.013216	0.013216	372.8	<.0001
ko00903	1	0.003335	0.003335	94.07	<.0001
ko00910	1	0.001761	0.001761	49.67	<.0001
ko00941	1	0.00341	0.00341	96.19	<.0001
ko00945	1	0.002633	0.002633	74.26	<.0001
ko01100	1	0.045567	0.045567	1285.31	<.0001
ko01110	1	0.033335	0.033335	940.27	<.0001
ko03010	1	0.000578	0.000578	16.3	<.0001
ko04075	1	0.000983	0.000983	27.73	<.0001
ko04144	1	0.002448	0.002448	69.04	<.0001
ko04626	1	0.001175	0.001175	33.15	<.0001

## Sheet: udr 85
fclass*path Effect Sliced by path for ratio
path	DF	Sum of Squares	Mean Square	F Value	Pr > F
ko00630	1	0.000438	0.000438	12.36	0.0005
ko04141	1	0.000436	0.000436	12.29	0.0005
ko04145	1	0.000416	0.000416	11.73	0.0007
ko00250	1	0.000404	0.000404	11.4	0.0008
ko00270	1	0.000335	0.000335	9.46	0.0023
ko00030	1	0.000318	0.000318	8.96	0.003
ko04120	1	0.000267	0.000267	7.52	0.0065
ko00945	1	0.00026	0.00026	7.34	0.0072
ko04130	1	0.000253	0.000253	7.12	0.0081
ko00430	1	0.00025	0.00025	7.06	0.0084
ko00904	1	0.000235	0.000235	6.63	0.0106
ko00051	1	0.0002	0.0002	5.63	0.0184
ko04146	1	0.000187	0.000187	5.28	0.0224
ko00402	1	0.000167	0.000167	4.72	0.0307
ko00500	1	0.000166	0.000166	4.68	0.0315
ko03010	1	0.000165	0.000165	4.65	0.0319
ko02010	1	0.000143	0.000143	4.02	0.046
ko00710	1	0.000136	0.000136	3.84	0.0512
ko00053	1	0.000128	0.000128	3.62	0.0582
ko00190	1	0.000127	0.000127	3.59	0.0592
ko04075	1	0.000117	0.000117	3.29	0.0708
ko00460	1	9.6687e-05	9.6687e-05	2.73	0.0999
ko00903	1	9.4017e-05	9.4017e-05	2.65	0.1047
ko00330	1	9.0312e-05	9.0312e-05	2.55	0.1117
ko00232	1	8.4202e-05	8.4202e-05	2.38	0.1245
ko00941	1	8.1862e-05	8.1862e-05	2.31	0.1299
ko03008	1	8.1504e-05	8.1504e-05	2.3	0.1307
ko00944	1	7.3344e-05	7.3344e-05	2.07	0.1516
ko04712	1	6.9938e-05	6.9938e-05	1.97	0.1614
ko00750	1	6.1731e-05	6.1731e-05	1.74	0.1882
ko00450	1	5.9986e-05	5.9986e-05	1.69	0.1945
ko00590	1	5.7586e-05	5.7586e-05	1.62	0.2036
ko00310	1	5.7248e-05	5.7248e-05	1.61	0.205
ko00510	1	5.7248e-05	5.7248e-05	1.61	0.205
ko00943	1	5.5235e-05	5.5235e-05	1.56	0.2131
ko00010	1	5.4036e-05	5.4036e-05	1.52	0.2181
ko00360	1	5.2201e-05	5.2201e-05	1.47	0.2261
ko00062	1	5.1962e-05	5.1962e-05	1.47	0.2271
ko03050	1	5.164e-05	5.164e-05	1.46	0.2286
ko03022	1	5.0362e-05	5.0362e-05	1.42	0.2344
ko00052	1	4.9298e-05	4.9298e-05	1.39	0.2394
ko00564	1	4.7273e-05	4.7273e-05	1.33	0.2493
ko03018	1	4.5602e-05	4.5602e-05	1.29	0.2578
ko00650	1	4.4812e-05	4.4812e-05	1.26	0.262
ko00905	1	4.3327e-05	4.3327e-05	1.22	0.27
ko00410	1	3.9304e-05	3.9304e-05	1.11	0.2934
ko00909	1	3.5744e-05	3.5744e-05	1.01	0.3163
ko03430	1	3.4157e-05	3.4157e-05	0.96	0.3272
ko00130	1	3.2352e-05	3.2352e-05	0.91	0.3403
ko00562	1	3.1093e-05	3.1093e-05	0.88	0.3499
ko00230	1	2.456e-05	2.456e-05	0.69	0.406
ko03040	1	2.4446e-05	2.4446e-05	0.69	0.4071
ko00071	1	2.3843e-05	2.3843e-05	0.67	0.4129
ko00020	1	2.2684e-05	2.2684e-05	0.64	0.4245
ko03030	1	2.2551e-05	2.2551e-05	0.64	0.4259
ko00240	1	2.1142e-05	2.1142e-05	0.6	0.4407
ko04070	1	2.0074e-05	2.0074e-05	0.57	0.4525
ko00565	1	1.9259e-05	1.9259e-05	0.54	0.4618
ko00350	1	1.8503e-05	1.8503e-05	0.52	0.4707
ko03440	1	1.8503e-05	1.8503e-05	0.52	0.4707
ko00860	1	1.8432e-05	1.8432e-05	0.52	0.4715
ko00380	1	1.8383e-05	1.8383e-05	0.52	0.4721
ko03420	1	1.7742e-05	1.7742e-05	0.5	0.48
ko00511	1	1.5203e-05	1.5203e-05	0.43	0.5132
ko03015	1	1.3062e-05	1.3062e-05	0.37	0.5444
ko00592	1	1.2901e-05	1.2901e-05	0.36	0.5469
ko03410	1	1.125e-05	1.125e-05	0.32	0.5737
ko04140	1	1.0135e-05	1.0135e-05	0.29	0.5933
ko00260	1	9.299e-06	9.299e-06	0.26	0.609
ko00900	1	8.58e-06	8.58e-06	0.24	0.6232
ko00920	1	7.859e-06	7.859e-06	0.22	0.6382
ko00520	1	7.276e-06	7.276e-06	0.21	0.6509
ko00563	1	6.202e-06	6.202e-06	0.17	0.6761
ko00040	1	2.984e-06	2.984e-06	0.08	0.7719
ko03013	1	2.442e-06	2.442e-06	0.07	0.7932
ko00620	1	1.333e-06	1.333e-06	0.04	0.8464
ko04144	1	2.23e-07	2.23e-07	0.01	0.9369
ko00906	1	2.71667e-08	2.71667e-08	0	0.9779
ko00910	1	5.68222e-09	5.68222e-09	0	0.9899
ko00480	1	0.000816	0.000816	23.03	<.0001
ko00908	1	0.000699	0.000699	19.72	<.0001
ko00940	1	0.000844	0.000844	23.82	<.0001
ko01100	1	0.01496	0.01496	421.97	<.0001
ko01110	1	0.002833	0.002833	79.9	<.0001
ko04626	1	0.006159	0.006159	173.71	<.0001

## Sheet: The rest 43 pathways check
fclass*path Effect Sliced by path for ratio
path	DF	Sum of Squares	Mean Square	F Value	Pr > F
ko00561	1	1.98e-05	1.98e-05	9.35	0.0027
ko03060	1	1.445e-05	1.445e-05	6.82	0.0101
ko00100	1	1.1858e-05	1.1858e-05	5.6	0.0194
ko00640	1	1.1858e-05	1.1858e-05	5.6	0.0194
ko00400	1	1.0952e-05	1.0952e-05	5.17	0.0246
ko00061	1	9.8e-06	9.8e-06	4.63	0.0333
ko00280	1	9.661e-06	9.661e-06	4.56	0.0346
ko01040	1	8.844e-06	8.844e-06	4.18	0.043
ko00960	1	8.45e-06	8.45e-06	3.99	0.0478
ko00970	1	8.064e-06	8.064e-06	3.81	0.0531
ko00290	1	7.442e-06	7.442e-06	3.51	0.0631
ko00196	1	5.1e-06	5.1e-06	2.41	0.1231
ko04650	1	4.704e-06	4.704e-06	2.22	0.1385
ko00591	1	4.608e-06	4.608e-06	2.18	0.1426
ko00600	1	4.512e-06	4.512e-06	2.13	0.1467
ko00300	1	4.05e-06	4.05e-06	1.91	0.169
ko00950	1	3.444e-06	3.444e-06	1.63	0.2044
ko00770	1	2.888e-06	2.888e-06	1.36	0.245
ko00740	1	2.664e-06	2.664e-06	1.26	0.264
ko00901	1	2.244e-06	2.244e-06	1.06	0.3051
ko00531	1	1.741e-06	1.741e-06	0.82	0.3663
ko00604	1	1.25e-06	1.25e-06	0.59	0.4437
ko00340	1	1.105e-06	1.105e-06	0.52	0.4714
ko00942	1	1.012e-06	1.012e-06	0.48	0.4905
ko00514	1	8.82e-07	8.82e-07	0.42	0.5198
ko00670	1	8.82e-07	8.82e-07	0.42	0.5198
ko00790	1	3.92e-07	3.92e-07	0.19	0.6677
ko03450	1	3.13e-07	3.13e-07	0.15	0.7015
ko00603	1	2.42e-07	2.42e-07	0.11	0.7358
ko00660	1	2.21e-07	2.21e-07	0.1	0.7474
ko04710	1	2.21e-07	2.21e-07	0.1	0.7474
ko00760	1	1.45e-07	1.45e-07	0.07	0.7943
ko04122	1	1.28e-07	1.28e-07	0.06	0.8062
ko00902	1	1.13e-07	1.13e-07	0.05	0.8181
ko00780	1	6.05e-08	6.05e-08	0.03	0.866
ko00072	1	3.2e-08	3.2e-08	0.02	0.9023
ko00785	1	3.2e-08	3.2e-08	0.02	0.9023
ko00730	1	1.8e-08	1.8e-08	0.01	0.9267
ko00965	1	1.25e-08	1.25e-08	0.01	0.9389
ko00073	1	5.5444e-05	5.5444e-05	26.19	<.0001
ko00195	1	4.836e-05	4.836e-05	22.84	<.0001
ko00966	1	7.566e-05	7.566e-05	35.74	<.0001
ko03020	1	6.0552e-05	6.0552e-05	28.6	<.0001
